# Supplementary material for: Can predictive factors determine the time to treatment initiation for oral and oropharyngeal cancer? A classification and regression tree analysis
Source: PLoS One. 2024 Apr 17;19(4):e0302370. doi: 10.1371/journal.pone.0302370 (PMC11023193; doi:10.1371/journal.pone.0302370)
Supplement: S1 File — (XLSX) [file pone.0302370.s001.xlsx]

## Sheet: S1_Dataset
Municipality	Population	Total_OOC	Aged_45_59	Aged_60_over	Sex_female	Lip_cancer	Oral_cavity_cancer	Salivary_gland_cancer	Oropharynx_cancer	Staging_III_IV	Chemoth_radioth_both	No_delay_within30days	No_delay_proportion	No_delay_proportion_CAT	CP1	CP2	CP3	CP4	CP5	CP6	CP7	CP8	CP9	AS1	AS2	AS3	Private_dental_insurance	AS4	Private_insurance	AS5	SUS_beds	AS6	Onco_clin_services	Radioth_services	Anatomopath_diag_services	MRI_diag_services	CT_diag_services	CS1	CS2	CS3	CS4	CS5	Medicine_specialists	Oral_pathologists	Maxillofacial_surgeons	Oral_Medicine_Pathol	Espec_dentists	HR1	HR2
110006 COLORADO DO OESTE	15882	1	0	1	0	0	0	0	1	1	1	1	1	3	0	1	0	0	0	0	1	1	1	0	21.26	21.26	340	2.14079	1137	7.15905	31	19.519	0	0	0	0	0	0	0	0	0	0	0	0	0	0	0	0	0
110009 ESPIGAO D\'OESTE	32374	1	0	1	1	0	0	1	0	1	1	1	1	3	0	1	1	0	0	1	0	1	1	0	0	0	893	2.75839	1274	3.93526	20	6.1778	0	0	0	0	0	0	0	0	0	0	0	0	0	0	0	0	0
110070 CAMPO NOVO DE RONDONIA	14139	1	0	1	0	0	0	0	1	1	1	1	1	3	0	1	0	0	0	0	1	1	1	0	20.52	20.52	84	0.594101	68	0.480939	12	8.48716	0	0	0	0	0	0	0	0	0	0	0	0	0	0	0	0	0
120038 PLACIDO DE CASTRO	19761	1	0	1	1	0	1	0	0	0	0	1	1	3	0	1	1	0	1	0	0	0	0	0	100	100	83	0.420019	411	2.07985	26	13.1572	0	0	0	0	0	0	0	0	0	0	0	0	0	0	0	0	0
130270 MANICORE	55751	1	0	1	0	0	1	0	0	0	0	1	1	3	0	1	0	0	1	0	0	0	0	0	57.07	62.53	285	0.511202	100	0.179369	20	3.58738	0	0	0	0	0	0	0	0	0	0	0	0	0	0	0	0	0
140045 PACARAIMA	17401	1	0	1	0	1	0	0	0	0	0	1	1	3	0	1	0	1	0	0	0	0	0	0	86.73	89.29	157	0.902247	69	0.396529	5	2.8734	0	0	0	0	0	0	0	0	0	0	0	0	0	0	0	0	0
150100 AVEIRO	16388	1	0	1	0	0	0	1	0	0	0	1	1	3	0	1	0	0	0	1	0	0	0	0	21.07	21.07	104	0.634611	62	0.378326	0	0	0	0	0	0	0	0	0	0	0	0	0	0	0	0	0	0	0
150200 CACHOEIRA DO ARARI	23767	1	1	0	1	0	0	1	0	0	0	1	1	3	1	0	1	0	0	1	0	0	0	0	14.7	14.7	104	0.437582	83	0.349224	10	4.20751	0	0	0	0	0	0	0	0	0	0	0	0	0	0	0	0	0
150293 DOM ELISEU	59719	1	1	0	0	1	0	0	0	0	0	1	1	3	1	0	0	1	0	0	0	0	0	1	59.98	71	449	0.751855	1094	1.83191	50	8.37254	0	0	0	0	0	0	0	0	0	0	0	0	1	0	1	0	1.67451
150420 MARABA	279349	1	1	0	0	0	0	0	1	1	1	1	1	3	1	0	0	0	0	0	1	1	1	0	1.25	11.47	15410	5.5164	29002	10.382	100	3.57975	0	0	1	1	1	0	0	0.357975	0.357975	0.357975	1	0	5	1	6	0.357975	1.78988
150550 PARAGOMINAS	113145	2	1	1	0	0	1	0	1	1	1	2	1	3	0.5	0.5	0	0	0.5	0	0.5	0.5	0.5	0	42.96	50.71	12463	11.0151	7293	6.44571	51	4.50749	0	0	1	1	2	0	0	0.883822	0.883822	1.76764	0	0	5	0	5	0	4.41911
150590 PORTO DE MOZ	41135	1	1	0	0	0	0	1	0	0	0	1	1	3	1	0	0	0	0	1	0	0	0	0	17.05	17.05	92	0.223654	120	0.291722	24	5.83445	0	0	0	0	0	0	0	0	0	0	0	0	0	0	0	0	0
150710 SAO CAETANO DE ODIVELAS	18050	1	0	1	0	0	0	0	1	1	1	1	1	3	0	1	0	0	0	0	1	1	1	0	100	100	55	0.304709	91	0.504155	9	4.98615	0	0	0	0	0	0	0	0	0	0	1	0	1	1	2	5.54017	5.54017
150745 SAO GERALDO DO ARAGUAIA	24847	1	0	1	0	0	0	0	1	0	0	1	1	3	0	1	0	0	0	0	1	0	0	0	100	100	273	1.09872	186	0.748581	25	10.0616	0	0	0	0	0	0	0	0	0	0	0	0	0	0	0	0	0
170220 ARAGUATINS	35761	1	0	1	0	0	0	0	1	1	1	1	1	3	0	1	0	0	0	0	1	1	1	0	58.56	59.62	977	2.73203	1370	3.83099	11	3.07598	0	0	0	0	0	0	0	0	0	0	0	0	0	0	0	0	0
170550 COLINAS DO TOCANTINS	35424	1	0	1	0	0	0	1	0	0	0	1	1	3	0	1	0	0	0	1	0	0	0	1	100	100	2166	6.1145	1719	4.85264	30	8.46883	0	0	0	0	0	0	0	0	0	0	0	0	0	0	0	0	0
171700 PINDORAMA DO TOCANTINS	4447	1	1	0	0	0	0	0	1	0	0	1	1	3	1	0	0	0	0	0	1	0	0	0	100	100	135	3.03575	32	0.719586	2	4.49741	0	0	0	0	0	0	0	0	0	0	0	0	0	0	0	0	0
171790 PONTE ALTA DO TOCANTINS	8039	1	1	0	0	0	0	0	1	1	1	1	1	3	1	0	0	0	0	0	1	1	1	0	86.67	90	285	3.54522	63	0.78368	3	3.73181	0	0	0	0	0	0	0	0	0	0	0	0	0	0	0	0	0
171886 SANTA FE DO ARAGUAIA	7512	1	1	0	1	0	1	0	0	0	0	1	1	3	1	0	1	0	1	0	0	0	0	0	89.04	92.41	200	2.66241	92	1.22471	0	0	0	0	0	0	0	0	0	0	0	0	0	0	0	0	0	0	0
210043 ALTO ALEGRE DO MARANHAO	27053	1	0	1	1	0	0	0	1	0	0	1	1	3	0	1	1	0	0	0	1	0	0	0	77.13	77.13	84	0.310502	64	0.236573	26	9.61076	0	0	0	0	0	0	0	0	0	0	0	0	0	0	0	0	0
210200 BOM JARDIM	41630	1	0	1	0	0	0	0	1	0	0	1	1	3	0	1	0	0	0	0	1	0	0	0	83.26	95.32	141	0.338698	163	0.391545	18	4.3238	0	0	0	0	0	0	0	0	0	0	0	0	0	0	0	0	0
210232 BURITICUPU	72358	3	1	1	1	0	0	1	2	0	0	3	1	3	0.333333	0.333333	0.333333	0	0	0.333333	0.666667	0	0	0	28.86	33.38	333	0.460212	750	1.03651	26	3.59324	0	0	0	0	0	0	0	0	0	0	0	0	0	0	0	0	0
210375 DAVINOPOLIS	12923	1	0	0	1	0	0	1	0	0	0	1	1	3	0	0	1	0	0	1	0	0	0	0	100	100	176	1.36191	433	3.35062	7	5.4167	0	0	0	0	0	0	0	0	0	0	0	0	0	0	0	0	0
210400 ESPERANTINOPOLIS	16971	1	0	1	0	0	1	0	0	0	0	1	1	3	0	1	0	0	1	0	0	0	0	0	59.55	59.55	122	0.718873	179	1.05474	24	14.1418	0	0	0	0	0	0	0	0	0	0	0	0	0	0	0	0	0
210594 LAGO DOS RODRIGUES	8841	1	1	0	0	0	0	0	1	1	1	1	1	3	1	0	0	0	0	0	1	1	1	0	100	100	33	0.373261	24	0.271463	12	13.5731	0	0	0	0	0	0	0	0	0	0	0	0	0	0	0	0	0
210600 LIMA CAMPOS	11943	1	0	1	0	0	0	0	1	0	0	1	1	3	0	1	0	0	0	0	1	0	0	0	100	100	79	0.661475	119	0.9964	23	19.2581	0	0	0	0	0	0	0	0	0	0	0	0	0	0	0	0	0
210610 LORETO	12271	1	1	0	0	0	1	0	0	0	1	1	1	3	1	0	0	0	1	0	0	0	1	0	100	100	105	0.855676	132	1.07571	11	8.96422	0	0	0	0	0	0	0	0	0	0	0	0	0	0	0	0	0
210670 MIRADOR	21045	1	1	0	0	0	0	0	1	1	1	1	1	3	1	0	0	0	0	0	1	1	1	0	76.66	84.99	32	0.152055	63	0.299359	14	6.65241	0	0	0	0	0	0	0	0	0	0	0	0	0	0	0	0	0
210870 PIO XII	21274	1	0	1	1	0	0	0	1	0	0	1	1	3	0	1	1	0	0	0	1	0	0	0	79.88	79.88	69	0.32434	80	0.376046	15	7.05086	0	0	0	0	0	0	0	0	0	0	0	0	0	0	0	0	0
210890 POCAO DE PEDRAS	17321	1	0	1	0	0	0	0	1	0	0	1	1	3	0	1	0	0	0	0	1	0	0	1	57	57	54	0.31176	151	0.871774	28	16.1653	0	0	0	0	0	0	0	0	0	0	0	0	0	0	0	0	0
210960 ROSARIO	43243	1	0	1	1	0	1	0	0	0	0	1	1	3	0	1	1	0	1	0	0	0	0	0	100	100	585	1.35282	998	2.30789	41	9.4813	0	0	0	0	0	0	0	0	0	0	0	0	0	0	0	0	0
211010 SANTA QUITERIA DO MARANHAO	25884	1	0	0	0	0	0	0	1	0	0	1	1	3	0	0	0	0	0	0	1	0	0	0	54.08	54.08	74	0.285891	87	0.336115	27	10.4312	0	0	0	0	0	0	0	0	0	0	0	0	0	0	0	0	0
211120 SAO JOSE DE RIBAMAR	180345	2	1	1	0	0	0	0	2	1	1	2	1	3	0.5	0.5	0	0	0	0	1	0.5	0.5	1	86.58	86.58	15364	8.51923	17324	9.60603	28	1.55258	0	0	0	0	0	0	0	0	0	0	0	0	3	0	3	0	1.66348
211172 SATUBINHA	14274	1	1	0	0	0	0	0	1	0	0	1	1	3	1	0	0	0	0	0	1	0	0	0	100	100	24	0.168138	14	0.0980804	22	15.4126	0	0	0	0	0	0	0	0	0	0	0	0	0	0	0	0	0
211223 TRIZIDELA DO VALE	22223	1	1	0	1	0	0	0	1	0	0	1	1	3	1	0	1	0	0	0	1	0	0	0	100	100	134	0.602979	547	2.46141	17	7.64973	0	0	0	0	0	0	0	0	0	0	0	0	0	0	0	0	0
211250 TUTOIA	59927	3	2	1	1	0	0	0	3	0	0	3	1	3	0.666667	0.333333	0.333333	0	0	0	1	0	0	0	46.83	47.26	288	0.480585	474	0.790962	20	3.33739	0	0	0	0	0	0	0	0	0	0	0	0	0	0	0	0	0
211400 ZE DOCA	52190	1	0	1	0	0	0	0	1	0	0	1	1	3	0	1	0	0	0	0	1	0	0	0	68.14	68.14	226	0.433033	381	0.730025	23	4.40697	0	0	0	0	0	0	0	0	0	0	0	0	0	0	0	0	0
220020 AGUA BRANCA	17525	1	1	0	0	0	0	0	1	1	1	1	1	3	1	0	0	0	0	0	1	1	1	1	100	100	173	0.987161	887	5.06134	11	6.27675	0	0	0	0	0	0	0	0	0	0	0	0	1	0	1	0	5.70613
220080 ANTONIO ALMEIDA	3175	1	1	0	0	0	0	0	1	1	1	1	1	3	1	0	0	0	0	0	1	1	1	0	100	100	30	0.944882	149	4.69291	0	0	0	0	0	0	0	0	0	0	0	0	0	0	0	0	0	0	0
220150 BATALHA	26951	1	1	0	0	1	0	0	0	0	0	1	1	3	1	0	0	1	0	0	0	0	0	1	100	100	128	0.474936	278	1.0315	12	4.45252	0	0	0	0	0	0	0	0	0	0	0	0	1	0	1	0	3.71044
220155 BELA VISTA DO PIAUI	4044	1	1	0	0	0	0	0	1	1	1	1	1	3	1	0	0	0	0	0	1	1	1	0	100	100	25	0.6182	111	2.74481	0	0	0	0	0	0	0	0	0	0	0	0	0	0	0	0	0	0	0
220194 BOQUEIRAO DO PIAUI	6443	1	1	0	0	0	0	0	1	1	1	1	1	3	1	0	0	0	0	0	1	1	1	0	100	100	40	0.620829	146	2.26603	0	0	0	0	0	0	0	0	0	0	0	0	0	0	0	0	0	0	0
220300 CRISTALANDIA DO PIAUI	8350	1	1	0	0	0	0	0	1	1	1	1	1	3	1	0	0	0	0	0	1	1	1	0	98.62	98.62	73	0.874251	64	0.766467	12	14.3713	0	0	0	0	0	0	0	0	0	0	0	0	0	0	0	0	0
220559 LAGOA DO SITIO	5219	2	1	0	0	0	2	0	0	1	1	2	1	3	0.5	0	0	0	1	0	0	0.5	0.5	0	100	100	7	0.134125	13	0.24909	0	0	0	0	0	0	0	0	0	0	0	0	0	0	0	0	0	0	0
220780 PAULISTANA	20583	1	0	0	0	0	0	0	1	1	1	1	1	3	0	0	0	0	0	0	1	1	1	1	100	100	129	0.626731	789	3.83326	34	16.5185	0	0	0	0	0	0	0	0	0	0	0	0	1	0	1	0	4.85838
220850 PORTO	12646	1	0	0	0	0	0	1	0	1	1	1	1	3	0	0	0	0	0	1	0	1	1	0	100	100	90	0.711687	115	0.909378	8	6.32611	0	0	0	0	0	0	0	0	0	0	0	0	0	0	0	0	0
230020 ACARAU	63556	1	0	1	0	0	0	0	1	0	0	1	1	3	0	1	0	0	0	0	1	0	0	1	93.75	98.91	552	0.868525	1066	1.67726	32	5.03493	0	0	0	0	0	0	0	0	0	0	0	0	2	0	2	0	3.14683
230230 BELA CRUZ	32851	1	0	1	0	0	0	0	1	0	0	1	1	3	0	1	0	0	0	0	1	0	0	1	63.51	63.51	179	0.544884	279	0.849289	12	3.65286	0	0	0	0	0	0	0	0	0	0	0	0	0	0	0	0	0
230270 CAMPOS SALES	27513	1	0	1	1	0	1	0	0	0	0	1	1	3	0	1	1	0	1	0	0	0	0	0	34.61	34.61	169	0.614255	825	2.99858	54	19.6271	0	0	0	0	0	0	0	0	0	0	0	0	1	0	1	0	3.63465
230310 CARIRE	18470	1	1	0	1	0	0	0	1	0	0	1	1	3	1	0	1	0	0	0	1	0	0	0	100	100	72	0.389821	103	0.557661	10	5.41419	0	0	0	0	0	0	0	0	0	0	0	0	0	0	0	0	0
230360 CATARINA	21041	1	0	0	0	0	0	1	0	0	0	1	1	3	0	0	0	0	0	1	0	0	0	1	100	100	74	0.351694	84	0.399221	9	4.27736	0	0	0	0	0	0	0	0	0	0	0	0	0	0	0	0	0
230400 COREAU	23340	2	0	1	2	0	0	0	2	0	0	2	1	3	0	0.5	1	0	0	0	1	0	0	0	98.16	100	137	0.586975	206	0.882605	6	2.57069	0	0	0	0	0	0	0	0	0	0	0	0	0	0	0	0	0
230625 ITAITINGA	38661	2	0	1	1	0	0	0	2	1	1	2	1	3	0	0.5	0.5	0	0	0	1	0.5	0.5	1	78.57	78.57	6594	17.0559	5303	13.7167	10	2.58659	0	0	0	0	0	0	0	0	0	0	0	0	1	0	1	0	2.58659
230690 JAGUARIBE	34592	1	0	1	1	0	1	0	0	0	0	1	1	3	0	1	1	0	1	0	0	0	0	0	100	100	352	1.01758	1117	3.22907	14	4.04718	0	0	0	0	0	0	0	0	0	0	0	0	0	0	0	0	0
230835 MILHA	13129	1	1	0	0	0	0	1	0	0	0	1	1	3	1	0	0	0	0	1	0	0	0	0	100	100	73	0.556021	170	1.29484	16	12.1868	0	0	0	0	0	0	0	0	0	0	#NULL!	0	0	0	0	0	0
230930 NOVA RUSSAS	32487	1	1	0	0	0	0	0	1	0	0	1	1	3	1	0	0	0	0	0	1	0	0	0	100	100	295	0.908056	817	2.51485	30	9.23446	0	0	0	0	0	0	0	0	0	0	0	0	0	0	0	0	0
230945 OCARA	25958	1	0	0	1	0	0	1	0	0	0	1	1	3	0	0	1	0	0	1	0	0	0	0	100	100	162	0.624085	141	0.543185	10	3.85238	0	0	0	0	0	0	0	0	0	0	0	0	0	0	0	0	0
230980 PACOTI	12313	1	0	0	1	0	0	1	0	0	0	1	1	3	0	0	1	0	0	1	0	0	0	0	100	100	100	0.81215	125	1.01519	11	8.93365	0	0	0	0	0	0	0	0	0	0	0	0	0	0	0	0	0
231135 QUIXELO	16116	1	0	1	1	1	0	0	0	0	0	1	1	3	0	1	1	1	0	0	0	0	0	0	100	100	51	0.316456	102	0.632911	12	7.44602	0	0	0	0	0	0	0	0	0	0	1	0	2	1	3	6.20501	12.41
231395 VARJOTA	18520	1	1	0	0	0	0	1	0	0	0	1	1	3	1	0	0	0	0	1	0	0	0	0	99.49	100	87	0.469762	185	0.99892	10	5.39957	0	0	0	0	0	0	0	0	0	0	0	0	0	0	0	0	0
240030 AFONSO BEZERRA	11024	1	0	0	0	0	0	0	1	1	1	1	1	3	0	0	0	0	0	0	1	1	1	0	100	100	123	1.11575	139	1.26089	14	12.6996	0	0	0	0	0	0	0	0	0	0	0	0	0	0	0	0	0
240130 AUGUSTO SEVERO	9289	1	0	1	0	0	0	0	1	0	0	1	1	3	0	1	0	0	0	0	1	0	0	0	100	100	31	0.333728	158	1.70094	0	0	0	0	0	0	0	0	0	0	0	0	0	0	0	0	0	0	0
240300 CRUZETA	7968	2	2	0	0	0	1	0	1	0	1	2	1	3	1	0	0	0	0.5	0	0.5	0	0.5	0	100	100	103	1.29267	105	1.31777	8	10.0402	0	0	0	0	0	0	0	0	0	0	0	0	0	0	0	0	0
240350 ESPIRITO SANTO	10463	1	0	0	1	0	0	0	1	0	0	1	1	3	0	0	1	0	0	0	1	0	0	0	100	100	377	3.60317	173	1.65345	0	0	0	0	0	0	0	0	0	0	0	0	0	0	0	0	0	0	0
240485 ITAJA	7641	1	1	0	1	0	1	0	0	1	1	1	1	3	1	0	1	0	1	0	0	1	1	0	100	100	60	0.785238	149	1.95001	0	0	0	0	0	0	0	0	0	0	0	0	0	0	0	0	0	0	0
240510 JANDAIRA	6907	1	0	1	1	0	0	0	1	0	0	1	1	3	0	1	1	0	0	0	1	0	0	0	100	100	66	0.955552	121	1.75185	3	4.34342	0	0	0	0	0	0	0	0	0	0	0	0	0	0	0	0	0
240600 JOSE DA PENHA	5941	2	2	0	0	0	1	0	1	1	1	2	1	3	1	0	0	0	0.5	0	0.5	0.5	0.5	1	100	100	19	0.319811	45	0.757448	18	30.2979	0	0	0	0	0	0	0	0	0	0	0	0	0	0	0	0	0
240640 LAGOA DE VELHOS	2732	1	0	1	1	1	0	0	0	0	0	1	1	3	0	1	1	1	0	0	0	0	0	0	100	100	73	2.67204	26	0.951684	4	14.6413	0	0	0	0	0	0	0	0	0	0	0	0	0	0	0	0	0
240660 LAGOA SALGADA	8348	1	0	1	0	0	1	0	0	0	0	1	1	3	0	1	0	0	1	0	0	0	0	0	100	100	135	1.61715	225	2.69526	0	0	0	0	0	0	0	0	0	0	0	0	0	0	0	0	0	0	0
240690 LUCRECIA	4053	1	0	0	1	0	1	0	0	0	0	1	1	3	0	0	1	0	1	0	0	0	0	1	100	100	28	0.690846	61	1.50506	8	19.7385	0	0	0	0	0	0	0	0	0	0	0	1	2	1	3	24.6731	49.3462
240725 MAJOR SALES	4102	1	0	1	0	0	1	0	0	0	0	1	1	3	0	1	0	0	1	0	0	0	0	0	100	100	10	0.243784	37	0.901999	7	17.0648	0	0	0	0	0	0	0	0	0	0	0	0	0	0	0	0	0
240740 MARTINS	8790	1	0	0	0	0	1	0	0	1	1	1	1	3	0	0	0	0	1	0	0	1	1	1	100	100	66	0.750853	189	2.15017	20	22.7531	0	0	0	0	0	0	0	0	0	0	0	0	0	0	0	0	0
240780 MONTE ALEGRE	22698	1	1	0	1	1	0	0	0	0	0	1	1	3	1	0	1	1	0	0	0	0	0	0	100	100	574	2.52886	611	2.69187	11	4.84624	0	0	0	0	0	0	0	0	0	0	0	0	0	0	0	0	0
240840 OLHO-D\'AGUA DO BORGES	4231	1	0	1	1	0	0	1	0	0	0	1	1	3	0	1	1	0	0	1	0	0	0	0	100	100	27	0.638147	36	0.850863	7	16.5446	0	0	0	0	0	0	0	0	0	0	0	0	0	0	0	0	0
240860 PARANA	4298	1	0	0	1	0	0	1	0	0	0	1	1	3	0	0	1	0	0	1	0	0	0	0	100	100	237	5.51419	39	0.907399	4	9.30665	0	0	0	0	0	0	0	0	0	0	0	0	0	0	0	0	0
240895 RIO DO FOGO	10961	1	0	1	0	0	1	0	0	0	0	1	1	3	0	1	0	0	1	0	0	0	0	0	100	100	187	1.70605	177	1.61482	0	0	0	0	0	0	0	0	0	0	0	0	0	0	0	0	0	0	0
241000 PILOES	3900	1	1	0	1	0	0	1	0	0	0	1	1	3	1	0	1	0	0	1	0	0	0	0	98.44	100	18	0.461538	70	1.79487	4	10.2564	0	0	0	0	0	0	0	0	0	0	0	0	0	0	0	0	0
241140 SANTANA DO MATOS	11808	2	1	0	1	2	0	0	0	0	0	2	1	3	0.5	0	0.5	1	0	0	0	0	0	0	100	100	125	1.0586	274	2.32046	14	11.8564	0	0	0	0	0	0	0	0	0	0	0	0	0	0	0	0	0
241180 SAO FERNANDO	3606	1	1	0	0	0	0	1	0	0	0	1	1	3	1	0	0	0	0	1	0	0	0	0	100	100	107	2.96728	41	1.13699	0	0	0	0	0	0	0	0	0	0	0	0	0	0	0	0	0	0	0
241240 SAO JOSE DO SERIDO	4696	1	1	0	0	0	0	0	1	0	0	1	1	3	1	0	0	0	0	0	1	0	0	0	100	100	147	3.13032	98	2.08688	9	19.1652	0	0	0	0	0	0	0	0	0	0	0	0	0	0	0	0	0
241260 SAO PAULO DO POTENGI	17858	1	0	1	0	1	0	0	0	0	0	1	1	3	0	1	0	1	0	0	0	0	0	0	100	100	418	2.34069	695	3.89181	17	9.51954	0	0	0	0	0	0	0	0	0	0	0	0	1	0	1	0	5.59973
241350 SERRINHA	6128	1	0	1	0	0	0	0	1	1	1	1	1	3	0	1	0	0	0	0	1	1	1	0	100	100	226	3.68799	88	1.43603	0	0	0	0	0	0	0	0	0	0	0	0	0	0	0	0	0	0	0
241370 SITIO NOVO	5600	1	0	1	1	1	0	0	0	0	0	1	1	3	0	1	1	1	0	0	0	0	0	0	100	100	79	1.41071	42	0.75	4	7.14286	0	0	0	0	0	0	0	0	0	0	0	0	0	0	0	0	0
241390 TAIPU	12314	2	0	1	0	0	2	0	0	0	0	2	1	3	0	0.5	0	0	1	0	0	0	0	0	100	100	250	2.03021	125	1.0151	3	2.43625	0	0	0	0	0	0	0	0	0	0	0	0	0	0	0	0	0
241430 TIMBAUBA DOS BATISTAS	2427	1	1	0	0	0	0	0	1	1	1	1	1	3	1	0	0	0	0	0	1	1	1	0	100	100	79	3.25505	44	1.81294	0	0	0	0	0	0	0	0	0	0	0	0	0	0	0	0	0	0	0
250090 ARARA	13613	1	0	1	1	1	0	0	0	0	0	1	1	3	0	1	1	1	0	0	0	0	0	0	100	100	86	0.631749	168	1.23411	12	8.8151	0	0	0	0	0	0	0	0	0	0	0	0	0	0	0	0	0
250170 BARRA DE SAO MIGUEL	6095	1	0	1	1	0	1	0	0	0	0	1	1	3	0	1	1	0	1	0	0	0	0	0	100	100	42	0.689089	75	1.23052	0	0	0	0	0	0	0	0	0	0	0	0	0	0	1	0	1	0	16.4069
250430 CATOLE DO ROCHA	30819	1	0	0	1	0	0	0	1	0	0	1	1	3	0	0	1	0	0	0	1	0	0	0	100	100	1776	5.76268	795	2.57958	26	8.43635	0	0	0	0	0	0	0	0	0	0	0	0	1	0	1	0	3.24475
250625 GADO BRAVO	8292	1	0	1	0	1	0	0	0	0	0	1	1	3	0	1	0	1	0	0	0	0	0	0	100	100	42	0.506512	56	0.67535	0	0	0	0	0	0	0	0	0	0	0	0	0	0	0	0	0	0	0
250880 MALTA	5745	1	1	0	1	0	1	0	0	0	0	1	1	3	1	0	1	0	1	0	0	0	0	0	100	100	50	0.870322	82	1.42733	0	0	0	0	0	0	0	0	0	0	0	0	0	0	0	0	0	0	0
250905 MARCACAO	8746	1	0	1	1	0	1	0	0	0	0	1	1	3	0	1	1	0	1	0	0	0	0	0	100	100	86	0.983307	27	0.308713	0	0	0	0	0	0	0	0	0	0	0	0	0	0	0	0	0	0	0
250915 MARIZOPOLIS	6689	1	1	0	0	0	1	0	0	0	0	1	1	3	1	0	0	0	1	0	0	0	0	1	100	100	99	1.48004	78	1.16609	0	0	0	0	0	0	0	0	0	0	0	0	0	0	0	0	0	0	0
250930 MATARACA	8642	1	0	1	0	0	0	1	0	0	0	1	1	3	0	1	0	0	0	1	0	0	0	0	100	100	377	4.36242	278	3.21685	0	0	0	0	0	0	0	0	0	0	0	0	0	0	0	0	0	0	0
251220 PRATA	4265	1	1	0	1	0	0	0	1	0	0	1	1	3	1	0	1	0	0	0	1	0	0	1	100	100	94	2.20399	39	0.91442	0	0	0	0	0	0	0	0	0	0	0	0	0	0	1	0	1	0	23.4467
251310 SALGADO DE SAO FELIX	12123	1	0	1	0	0	0	0	1	0	0	1	1	3	0	1	0	0	0	0	1	0	0	0	100	100	69	0.569166	75	0.618659	0	0	0	0	0	0	0	0	0	0	0	0	0	0	1	0	1	0	8.24878
251597 SOBRADO	7845	1	0	0	1	0	0	1	0	0	0	1	1	3	0	0	1	0	0	1	0	0	0	0	100	100	56	0.71383	69	0.879541	0	0	0	0	0	0	0	0	0	0	0	0	0	0	0	0	0	0	0
260060 ALAGOINHA	14798	1	1	0	1	1	0	0	0	0	0	1	1	3	1	0	1	1	0	0	0	0	0	0	100	100	102	0.689282	213	1.43938	7	4.73037	0	0	0	0	0	0	0	0	0	0	0	0	0	0	0	0	0
260100 ANGELIM	11301	2	1	1	1	0	1	0	1	0	0	2	1	3	0.5	0.5	0.5	0	0.5	0	0.5	0	0	1	100	100	277	2.45111	314	2.77852	10	8.84877	0	0	0	0	0	0	0	0	0	0	0	0	1	0	1	0	8.84877
260360 CAMUTANGA	8592	1	0	1	0	1	0	0	0	0	0	1	1	3	0	1	0	1	0	0	0	0	0	0	100	100	105	1.22207	74	0.861266	3	3.49162	0	0	0	0	0	0	0	0	0	0	0	0	0	0	0	0	0
260380 CAPOEIRAS	20048	1	0	1	1	1	0	0	0	0	0	1	1	3	0	1	1	1	0	0	0	0	0	0	100	100	140	0.698324	182	0.907821	16	7.98085	0	0	0	0	0	0	0	0	0	0	0	0	0	0	0	0	0
260700 INAJA	24034	1	0	0	1	0	1	0	0	0	0	1	1	3	0	0	1	0	1	0	0	0	0	0	60.42	73.56	57	0.237164	49	0.203878	5	2.08039	0	0	0	0	0	0	0	0	0	0	0	0	0	0	0	0	0
260810 JOAO ALFREDO	33570	1	1	0	0	1	0	0	0	0	0	1	1	3	1	0	0	1	0	0	0	0	0	0	92.51	92.51	177	0.527256	338	1.00685	11	3.27674	0	0	0	0	0	0	0	0	0	0	0	0	0	0	0	0	0
260930 MIRANDIBA	15548	1	0	0	1	0	0	1	0	0	0	1	1	3	0	0	1	0	0	1	0	0	0	0	99.17	100	97	0.623874	70	0.450219	17	10.9339	0	0	0	0	0	0	0	0	0	0	0	0	0	0	0	0	0
261270 SANTA MARIA DO CAMBUCA	14308	1	0	0	1	0	0	1	0	0	0	1	1	3	0	0	1	0	0	1	0	0	0	0	73.68	73.68	44	0.30752	57	0.398379	0	0	0	0	0	0	0	0	0	0	0	0	0	0	0	0	0	0	0
261410 SERTANIA	36189	1	1	0	0	0	0	0	1	1	1	1	1	3	1	0	0	0	0	0	1	1	1	1	90.04	93.31	275	0.759899	847	2.34049	37	10.2241	0	0	0	0	0	0	0	0	0	0	0	0	1	0	1	0	2.76327
261570 TRIUNFO	15232	1	1	0	0	0	0	0	1	0	0	1	1	3	1	0	0	0	0	0	1	0	0	0	99.2	99.2	732	4.80567	363	2.38314	8	5.2521	0	0	0	0	0	0	0	0	0	0	0	0	0	0	0	0	0
261620 VERTENTES	21172	1	0	1	0	0	0	0	1	0	0	1	1	3	0	1	0	0	0	0	1	0	0	0	79.84	79.84	126	0.595126	346	1.63423	37	17.4759	0	0	0	0	0	0	0	0	0	0	0	0	0	0	0	0	0
270050 BARRA DE SANTO ANTONIO	16201	1	1	0	0	0	0	1	0	0	0	1	1	3	1	0	0	0	0	1	0	0	0	0	100	100	294	1.8147	315	1.94432	0	0	0	0	0	0	0	0	0	0	0	0	0	0	0	0	0	0	0
270200 COITE DO NOIA	10594	2	0	1	1	1	1	0	0	0	1	2	1	3	0	0.5	0.5	0.5	0.5	0	0	0	0.5	0	96.33	97.55	93	0.877855	137	1.29318	0	0	0	0	0	0	0	0	0	0	0	0	0	0	0	0	0	0	0
270380 JOAQUIM GOMES	24167	1	1	0	1	0	0	1	0	0	0	1	1	3	1	0	1	0	0	1	0	0	0	1	100	100	111	0.459304	91	0.376547	27	11.1723	0	0	0	0	0	0	0	0	0	0	0	0	1	0	1	0	4.13787
270420 LIMOEIRO DE ANADIA	28904	1	0	1	0	0	1	0	0	0	0	1	1	3	0	1	0	0	1	0	0	0	0	0	100	100	193	0.667728	202	0.698865	9	3.11376	0	0	0	0	0	0	0	0	0	0	0	0	0	0	0	0	0
270520 MESSIAS	18201	1	1	0	0	0	0	1	0	0	0	1	1	3	1	0	0	0	0	1	0	0	0	1	100	100	345	1.8955	619	3.40091	13	7.14246	0	0	0	0	0	0	0	0	0	0	0	0	1	0	1	0	5.4942
270900 TANQUE D\'ARCA	6115	1	1	0	0	0	1	0	0	1	1	1	1	3	1	0	0	0	1	0	0	1	1	0	100	100	12	0.196239	48	0.784955	0	0	0	0	0	0	0	0	0	0	0	0	0	0	0	0	0	0	0
280460 NOSSA SENHORA DAS DORES	26957	1	0	1	0	0	0	1	0	0	0	1	1	3	0	1	0	0	0	1	0	0	0	0	100	100	357	1.32433	866	3.21252	0	0	0	0	0	0	0	0	0	0	0	0	0	0	0	0	0	0	0
280530 PIRAMBU	9436	1	0	0	1	0	1	0	0	0	0	1	1	3	0	0	1	0	1	0	0	0	0	0	100	100	295	3.12632	278	2.94616	0	0	0	0	0	0	0	0	0	0	0	0	0	0	0	0	0	0	0
280570 PROPRIA	29756	1	1	0	0	0	1	0	0	0	0	1	1	3	1	0	0	0	1	0	0	0	0	1	93.37	93.37	855	2.87337	1801	6.05256	26	8.73773	0	0	1	1	1	0	0	3.36067	3.36067	3.36067	0	0	0	0	0	0	0
290340 BELMONTE	23540	1	0	1	0	0	0	0	1	1	1	1	1	3	0	1	0	0	0	0	1	1	1	0	89.17	97.29	625	2.65506	1050	4.46049	23	9.7706	0	0	0	0	0	0	0	0	0	0	0	0	0	0	0	0	0
291010 DOM BASILIO	12281	2	0	2	2	0	0	0	2	1	2	2	1	3	0	1	1	0	0	0	1	0.5	1	0	98.76	100	79	0.64327	266	2.16595	9	7.32839	0	0	0	0	0	0	0	0	0	0	0	0	0	0	0	0	0
291160 GOVERNADOR MANGABEIRA	20800	1	0	0	1	0	0	1	0	0	0	1	1	3	0	0	1	0	0	1	0	0	0	1	100	100	411	1.97596	304	1.46154	0	0	0	0	0	0	0	0	0	0	0	0	0	0	1	0	1	0	4.80769
291260 IBIQUERA	4047	1	0	0	1	0	0	1	0	0	0	1	1	3	0	0	1	0	0	1	0	0	0	0	85.33	85.33	31	0.766	29	0.71658	2	4.94193	0	0	0	0	0	0	0	0	0	0	0	0	0	0	0	0	0
291370 INHAMBUPE	40720	1	0	1	0	0	0	0	1	0	0	1	1	3	0	1	0	0	0	0	1	0	0	0	69.88	91.62	1377	3.38163	1004	2.46562	22	5.40275	0	0	0	0	0	0	0	0	0	0	0	0	0	0	0	0	0
291380 IPECAETA	14229	1	1	0	1	0	0	0	1	0	0	1	1	3	1	0	1	0	0	0	1	0	0	0	70.77	70.77	126	0.885515	161	1.13149	6	4.21674	0	0	0	0	0	0	0	0	0	0	0	0	0	0	0	0	0
291410 IPUPIARA	9954	1	0	1	0	0	0	0	1	1	1	1	1	3	0	1	0	0	0	0	1	1	1	0	70.29	70.29	37	0.37171	42	0.421941	15	15.0693	0	0	0	0	0	0	0	0	0	0	0	0	0	0	0	0	0
291740 JACARACI	14855	1	0	1	0	1	0	0	0	0	1	1	1	3	0	1	0	1	0	0	0	0	1	0	100	100	64	0.430831	64	0.430831	16	10.7708	0	0	0	0	0	0	0	0	0	0	0	0	0	0	0	0	0
291810 JEREMOABO	40832	1	0	1	0	0	0	1	0	0	0	1	1	3	0	1	0	0	0	1	0	0	0	0	59.31	59.93	256	0.626959	309	0.756759	18	4.40831	0	0	1	2	2	0	0	2.44906	4.89812	4.89812	0	0	0	0	0	0	0
291995 MAETINGA	2386	1	1	0	0	0	0	0	1	0	0	1	1	3	1	0	0	0	0	0	1	0	0	0	100	100	24	1.00587	53	2.22129	0	0	0	0	0	0	0	0	0	0	0	0	0	0	0	0	0	0	0
292300 NOVA VICOSA	44170	1	0	1	1	0	1	0	0	0	0	1	1	3	0	1	1	0	1	0	0	0	0	1	89.69	85.47	2656	6.01313	4427	10.0226	28	6.33914	0	0	1	2	1	0	0	2.26398	4.52796	2.26398	0	0	0	0	0	0	0
292320 OLIVEIRA DOS BREJINHOS	21797	1	0	1	0	0	0	1	0	0	0	1	1	3	0	1	0	0	0	1	0	0	0	0	100	100	120	0.550534	110	0.504657	7	3.21145	0	0	0	0	0	0	0	0	0	0	0	0	0	0	0	0	0
292610 RETIROLANDIA	14588	1	0	1	0	0	0	0	1	1	1	1	1	3	0	1	0	0	0	0	1	1	1	0	96.54	96.54	195	1.33672	73	0.500411	15	10.2824	0	0	0	0	0	0	0	0	0	0	0	0	0	0	0	0	0
292665 RIBEIRAO DO LARGO	4896	1	0	1	0	0	0	0	1	1	1	1	1	3	0	1	0	0	0	0	1	1	1	0	84.91	100	114	2.32843	90	1.83824	0	0	0	0	0	0	0	0	0	0	0	0	0	0	0	0	0	0	0
292670 RIO DE CONTAS	12878	1	1	0	0	0	0	0	1	0	1	1	1	3	1	0	0	0	0	0	1	0	1	0	100	100	124	0.962882	204	1.5841	10	7.76518	0	0	0	0	0	0	0	0	0	0	0	0	0	0	0	0	0
292970 SATIRO DIAS	17330	1	0	0	0	0	1	0	0	0	0	1	1	3	0	0	0	0	1	0	0	0	0	0	84.88	84.88	141	0.813618	58	0.33468	16	9.23254	0	0	0	0	0	0	0	0	0	0	0	0	0	0	0	0	0
292990 SEABRA	44370	1	0	1	1	1	0	0	0	0	0	1	1	3	0	1	1	1	0	0	0	0	0	0	47.11	57.06	696	1.56863	1012	2.28082	62	13.9734	0	0	0	0	0	0	0	0	0	0	0	0	1	0	1	0	2.25378
310050 ACUCENA	9270	1	1	0	0	0	0	0	1	1	1	1	1	3	1	0	0	0	0	0	1	1	1	0	0	69.68	183	1.97411	1110	11.9741	0	0	0	0	0	0	0	0	0	0	0	0	0	0	0	0	0	0	0
310290 ANTONIO CARLOS	11471	1	1	0	1	1	0	0	0	0	0	1	1	3	1	0	1	1	0	0	0	0	0	0	90.54	90.54	323	2.8158	1591	13.8698	12	10.4612	0	0	0	0	0	0	0	0	0	0	0	0	0	0	0	0	0
310390 ARAUJOS	9523	1	0	0	0	0	0	1	0	0	0	1	1	3	0	0	0	0	0	1	0	0	0	0	37.74	37.74	234	2.45721	4521	47.4745	0	0	0	0	0	0	0	0	0	0	0	0	0	0	0	0	0	0	0
310570 BARRA LONGA	4905	1	0	0	0	0	0	0	1	0	0	1	1	3	0	0	0	0	0	0	1	0	0	0	100	100	172	3.50663	424	8.64424	0	0	0	0	0	0	0	0	0	0	0	0	0	0	0	0	0	0	0
310640 BELO VALE	7723	1	0	0	1	0	0	1	0	0	0	1	1	3	0	0	1	0	0	1	0	0	0	0	98.24	98.24	559	7.23812	1038	13.4404	16	20.7173	0	0	0	0	0	0	0	0	0	0	0	0	0	0	0	0	0
311070 CAMBUQUIRA	12810	1	1	0	0	0	0	0	1	0	0	1	1	3	1	0	0	0	0	0	1	0	0	0	53.84	100	836	6.52615	1351	10.5464	20	15.6128	0	0	0	0	0	0	0	0	0	0	0	0	0	0	0	0	0
311090 CAMPANHA	16855	1	0	1	0	0	0	0	1	0	0	1	1	3	0	1	0	0	0	0	1	0	0	0	100	100	453	2.68763	1394	8.27054	14	8.30614	0	0	1	0	0	0	0	5.93296	0	0	0	0	0	0	0	0	0
311110 CAMPINA VERDE	19759	2	1	1	0	1	0	1	0	0	0	2	1	3	0.5	0.5	0	0.5	0	0.5	0	0	0	0	52.44	80.06	2036	10.3042	1849	9.35776	16	8.09758	0	0	0	0	0	0	0	0	0	0	0	0	0	0	0	0	0
311130 CAMPO DO MEIO	11648	1	1	0	1	0	1	0	0	0	0	1	1	3	1	0	1	0	1	0	0	0	0	0	99.06	99.06	156	1.33929	404	3.46841	13	11.1607	0	0	0	0	0	0	0	0	0	0	0	0	0	0	0	0	0
311180 CANAPOLIS	12251	1	1	0	1	0	1	0	0	0	0	1	1	3	1	0	1	0	1	0	0	0	0	0	100	100	2015	16.4476	757	6.17909	13	10.6114	0	0	0	0	0	0	0	0	0	0	0	0	0	0	0	0	0
311300 CARAI	23872	1	0	0	0	0	0	0	1	1	1	1	1	3	0	0	0	0	0	0	1	1	1	0	87.76	87.76	102	0.427279	235	0.984417	20	8.37802	0	0	0	0	0	0	0	0	0	0	0	0	0	0	0	0	0
311510 CASSIA	17741	2	0	2	0	0	0	0	2	1	2	2	1	3	0	1	0	0	0	0	1	0.5	1	0	19.45	67.36	426	2.40122	1927	10.8618	28	15.7827	0	0	0	0	1	0	0	0	0	5.63666	0	0	1	0	1	0	5.63666
311535 CATAS ALTAS	5465	1	1	0	0	0	0	0	1	0	0	1	1	3	1	0	0	0	0	0	1	0	0	0	100	100	852	15.5901	1491	27.2827	0	0	0	0	0	0	0	0	0	0	0	0	0	0	0	0	0	0	0
311545 CATUJI	6206	1	1	0	0	0	0	0	1	1	1	1	1	3	1	0	0	0	0	0	1	1	1	0	96.18	100	86	1.38576	272	4.38286	0	0	0	0	0	0	0	0	0	0	0	0	0	0	0	0	0	0	0
311783 CONEGO MARINHO	7730	1	0	1	1	0	1	0	0	0	0	1	1	3	0	1	1	0	1	0	0	0	0	0	100	100	41	0.530401	35	0.452781	0	0	0	0	0	0	0	0	0	0	0	0	0	0	0	0	0	0	0
311930 COROMANDEL	27958	2	0	2	1	0	0	2	0	0	0	2	1	3	0	1	0.5	0	0	1	0	0	0	0	86.31	100	824	2.94728	2840	10.1581	6	2.14608	0	0	1	0	0	0	0	3.57679	0	0	0	0	0	0	0	0	0
312000 CORREGO NOVO	2688	1	0	1	1	1	0	0	0	0	0	1	1	3	0	1	1	1	0	0	0	0	0	0	100	100	49	1.82292	310	11.5327	0	0	0	0	0	0	0	0	0	0	0	0	0	0	0	0	0	0	0
312060 CRUCILANDIA	5072	1	0	1	0	0	0	0	1	0	0	1	1	3	0	1	0	0	0	0	1	0	0	0	100	100	66	1.30126	247	4.86987	0	0	0	0	0	0	0	0	0	0	0	0	0	0	0	0	0	0	0
312130 DESCOBERTO	5044	1	0	1	0	0	0	1	0	0	0	1	1	3	0	1	0	0	0	1	0	0	0	0	100	100	65	1.28866	351	6.95876	0	0	0	0	0	0	0	0	0	0	0	0	0	0	0	0	0	0	0
312150 DESTERRO DO MELO	2867	1	0	0	0	1	0	0	0	0	0	1	1	3	0	0	0	1	0	0	0	0	0	0	100	100	40	1.39519	93	3.24381	0	0	0	0	0	0	0	0	0	0	0	0	0	0	0	0	0	0	0
312245 DIVISOPOLIS	11396	1	0	1	0	0	0	0	1	1	1	1	1	3	0	1	0	0	0	0	1	1	1	0	100	100	86	0.754651	84	0.737101	9	7.89751	0	0	0	0	0	0	0	0	0	0	0	0	0	0	0	0	0
312420 ESPERA FELIZ	25287	1	1	0	1	0	1	0	0	0	0	1	1	3	1	0	1	0	1	0	0	0	0	0	97.49	97.49	326	1.2892	1064	4.2077	33	13.0502	0	0	0	0	0	0	0	0	0	0	0	0	0	0	0	0	0
312440 ESPIRITO SANTO DO DOURADO	4728	1	0	0	1	0	0	1	0	0	0	1	1	3	0	0	1	0	0	1	0	0	0	0	73.83	100	166	3.511	382	8.07953	0	0	0	0	0	0	0	0	0	0	0	0	0	0	0	0	0	0	0
312810 GUAPE	14269	1	0	0	1	0	0	1	0	0	0	1	1	3	0	0	1	0	0	1	0	0	0	0	72.72	72.72	264	1.85016	405	2.83832	20	14.0164	0	0	0	0	0	0	0	0	0	0	0	0	0	0	0	0	0
312850 GUARARA	3755	1	1	0	0	0	0	1	0	0	0	1	1	3	1	0	0	0	0	1	0	0	0	0	90.36	95.18	51	1.35819	326	8.68176	0	0	0	0	0	0	0	0	0	0	0	0	0	0	0	0	0	0	0
312940 IBERTIOGA	4999	1	1	0	1	0	0	0	1	0	0	1	1	3	1	0	1	0	0	0	1	0	0	0	100	100	55	1.10022	284	5.68114	19	38.0076	0	0	1	0	0	0	0	20.004	0	0	0	0	0	0	0	0	0
312990 IBITIURA DE MINAS	3497	1	0	0	1	0	0	1	0	0	0	1	1	3	0	0	1	0	0	1	0	0	0	0	99.05	99.05	51	1.45839	135	3.86045	0	0	0	0	0	0	0	0	0	0	0	0	0	0	0	0	0	0	0
313110 INIMUTABA	7605	1	0	1	0	0	1	0	0	1	1	1	1	3	0	1	0	0	1	0	0	1	1	0	46.2	100	196	2.57725	322	4.23406	0	0	0	0	0	0	0	0	0	0	0	0	0	0	0	0	0	0	0
313440 ITURAMA	40101	1	0	0	1	0	1	0	0	0	0	1	1	3	0	0	1	0	1	0	0	0	0	0	71.09	76.24	3536	8.81774	12112	30.2037	35	8.72796	0	0	0	0	0	0	0	0	0	0	0	0	0	0	0	0	0
313480 JACUI	7695	1	1	0	0	0	1	0	0	0	0	1	1	3	1	0	0	0	1	0	0	0	0	0	89.83	89.83	158	2.05328	652	8.47303	1	1.29955	0	0	0	0	0	0	0	0	0	0	0	0	0	0	0	0	0
313507 JAMPRUCA	5453	1	0	1	0	0	0	0	1	1	1	1	1	3	0	1	0	0	0	0	1	1	1	0	91.03	100	20	0.366771	53	0.971942	0	0	0	0	0	0	0	0	0	0	0	0	0	0	0	0	0	0	0
313600 JOAIMA	15476	1	1	0	0	0	0	1	0	0	0	1	1	3	1	0	0	0	0	1	0	0	0	0	100	100	96	0.620315	442	2.85604	20	12.9232	0	0	0	0	0	0	0	0	0	0	0	0	0	0	0	0	0
313850 LIBERDADE	4994	1	0	1	0	0	1	0	0	0	0	1	1	3	0	1	0	0	1	0	0	0	0	0	67.53	100	124	2.48298	451	9.03084	0	0	0	0	0	0	0	0	0	0	0	0	0	0	0	0	0	0	0
313970 MARAVILHAS	8113	1	0	1	0	0	1	0	0	0	0	1	1	3	0	1	0	0	1	0	0	0	0	0	87.3	100	195	2.40355	583	7.186	3	3.69777	0	0	0	0	0	0	0	0	0	0	0	0	0	0	0	0	0
313980 MAR DE ESPANHA	12985	2	2	0	0	0	1	1	0	1	1	2	1	3	1	0	0	0	0.5	0.5	0	0.5	0.5	0	54.22	77.8	742	5.71429	1342	10.335	20	15.4024	0	0	1	0	0	0	0	7.70119	0	0	0	0	0	0	0	0	0
314100 MATO VERDE	12367	1	0	0	0	0	0	1	0	0	0	1	1	3	0	0	0	0	0	1	0	0	0	0	100	100	135	1.09161	206	1.66572	0	0	0	0	0	0	0	0	0	0	0	0	0	0	0	0	0	0	0
314110 MATOZINHOS	38469	1	0	1	0	1	0	0	0	0	0	1	1	3	0	1	0	1	0	0	0	0	0	0	0	27.68	8615	22.3947	7415	19.2753	43	11.1778	0	0	2	1	1	0	0	5.19899	2.5995	2.5995	0	0	0	0	0	0	0
314280 MONTE ALEGRE DE MINAS	21349	1	0	0	1	0	0	0	1	0	0	1	1	3	0	0	1	0	0	0	1	0	0	0	82.15	94.05	694	3.25074	1380	6.464	11	5.15247	0	0	1	0	0	0	0	4.68406	0	0	0	0	0	0	0	0	0
314300 MONTE BELO	13139	1	0	1	1	0	0	1	0	0	1	1	1	3	0	1	1	0	0	1	0	0	1	0	0	52.15	1343	10.2215	3545	26.9807	11	8.37202	0	0	0	0	0	0	0	0	0	0	0	0	0	0	0	0	0
314435 NAQUE	7104	1	0	1	1	0	1	0	0	1	1	1	1	3	0	1	1	0	1	0	0	1	1	0	99.44	99.44	219	3.08277	1022	14.3863	0	0	0	0	0	0	0	0	0	0	0	0	0	0	0	0	0	0	0
314540 OLARIA	1694	2	0	2	0	0	1	0	1	0	2	2	1	3	0	1	0	0	0.5	0	0.5	0	1	0	100	100	17	1.00354	64	3.77804	0	0	0	0	0	0	0	0	0	0	0	0	0	0	0	0	0	0	0
314650 PAINS	8308	1	1	0	1	0	0	1	0	0	0	1	1	3	1	0	1	0	0	1	0	0	0	0	100	100	733	8.82282	1410	16.9716	10	12.0366	0	0	0	0	0	0	0	0	0	0	0	0	0	0	0	0	0
315800 SANTA MARIA DE ITABIRA	10847	2	2	0	0	0	1	0	1	0	0	2	1	3	1	0	0	0	0.5	0	0.5	0	0	0	63.68	63.68	647	5.96478	1207	11.1275	0	0	0	0	0	0	0	0	0	0	0	0	0	0	0	0	0	0	0
315860 SANTANA DO DESERTO	3976	1	0	1	1	0	1	0	0	0	0	1	1	3	0	1	1	0	1	0	0	0	0	0	86.88	100	95	2.38934	236	5.93561	0	0	0	0	0	0	0	0	0	0	0	0	0	0	0	0	0	0	0
315880 SANTANA DO JACARE	4821	1	1	0	1	1	0	0	0	0	0	1	1	3	1	0	1	1	0	0	0	0	0	0	71.77	97.64	90	1.86683	314	6.51317	0	0	0	0	0	0	0	0	0	0	0	0	0	0	0	0	0	0	0
315940 SANTA RITA DE IBITIPOCA	3425	1	0	1	0	0	1	0	0	1	1	1	1	3	0	1	0	0	1	0	0	1	1	0	100	100	19	0.554745	86	2.51095	0	0	0	0	0	0	0	0	0	0	0	0	0	0	0	0	0	0	0
316120 SAO FRANCISCO DE PAULA	6527	1	1	0	1	0	0	1	0	0	0	1	1	3	1	0	1	0	0	1	0	0	0	0	100	100	284	4.35116	551	8.44186	0	0	0	0	0	0	0	0	0	0	0	0	0	0	0	0	0	0	0
316390 SAO PEDRO DA UNIAO	4659	1	0	1	0	0	0	0	1	0	0	1	1	3	0	1	0	0	0	0	1	0	0	0	100	100	85	1.82443	144	3.09079	6	12.8783	0	0	0	0	0	0	0	0	0	0	0	0	0	0	0	0	0
316430 SAO ROQUE DE MINAS	7051	1	0	1	1	0	1	0	0	0	0	1	1	3	0	1	1	0	1	0	0	0	0	0	49.1	49.1	97	1.37569	500	7.09119	2	2.83648	0	0	0	0	0	0	0	0	0	0	0	0	0	0	0	0	0
316560 SENADOR CORTES	2005	1	1	0	0	1	0	0	0	0	0	1	1	3	1	0	0	1	0	0	0	0	0	0	100	100	25	1.24688	116	5.78554	0	0	0	0	0	0	0	0	0	0	0	0	0	0	0	0	0	0	0
316570 SENADOR FIRMINO	7812	1	0	1	0	0	1	0	0	0	0	1	1	3	0	1	0	0	1	0	0	0	0	0	62.95	62.95	90	1.15207	1298	16.6155	6	7.68049	0	0	0	0	0	0	0	0	0	0	0	0	0	0	0	0	0
316620 SENHORA DOS REMEDIOS	10459	1	0	1	0	1	0	0	0	0	0	1	1	3	0	1	0	1	0	0	0	0	0	0	100	100	67	0.640597	201	1.92179	0	0	0	0	0	0	0	0	0	0	0	0	0	0	0	0	0	0	0
316770 SOBRALIA	5553	1	0	0	0	0	0	0	1	1	1	1	1	3	0	0	0	0	0	0	1	1	1	0	100	100	76	1.36863	300	5.40249	0	0	0	0	0	0	0	0	0	0	0	0	0	0	0	0	0	0	0
316840 TARUMIRIM	14326	1	1	0	1	0	0	0	1	1	1	1	1	3	1	0	1	0	0	0	1	1	1	0	100	100	132	0.921402	553	3.86011	40	27.9213	0	0	0	0	0	0	0	0	0	0	0	0	0	0	0	0	0
317005 UBAPORANGA	12471	1	0	1	0	0	0	0	1	1	1	1	1	3	0	1	0	0	0	0	1	1	1	0	83.14	100	120	0.962232	448	3.59233	0	0	0	0	0	0	0	0	0	0	0	0	0	0	0	0	0	0	0
317030 UMBURATIBA	2611	1	0	0	1	0	0	1	0	0	0	1	1	3	0	0	1	0	0	1	0	0	0	0	100	100	24	0.919188	42	1.60858	0	0	0	0	0	0	0	0	0	0	0	0	0	0	0	0	0	0	0
317047 URUANA DE MINAS	3264	1	0	0	1	0	0	1	0	0	0	1	1	3	0	0	1	0	0	1	0	0	0	0	100	100	80	2.45098	89	2.72672	0	0	0	0	0	0	0	0	0	0	0	0	0	0	0	0	0	0	0
317103 VERDELANDIA	9355	1	0	1	0	0	0	1	0	0	0	1	1	3	0	1	0	0	0	1	0	0	0	0	100	100	78	0.833779	67	0.716195	0	0	0	0	0	0	0	0	0	0	0	0	0	0	0	0	0	0	0
317190 VIRGOLANDIA	5380	1	1	0	0	0	1	0	0	1	1	1	1	3	1	0	0	0	1	0	0	1	1	0	100	100	52	0.966543	192	3.56877	0	0	0	0	0	0	0	0	0	0	0	0	0	0	0	0	0	0	0
320245 IBATIBA	26082	2	1	1	0	1	1	0	0	0	0	2	1	3	0.5	0.5	0	0.5	0.5	0	0	0	0	0	40.22	69.37	826	3.16694	1745	6.69044	22	8.43494	0	0	0	1	0	0	0	0	3.83406	0	0	0	1	0	1	0	3.83406
320330 MANTENOPOLIS	15350	1	0	1	1	0	0	0	1	1	1	1	1	3	0	1	1	0	0	0	1	1	1	0	100	100	150	0.977199	520	3.38762	0	0	0	0	0	0	0	0	0	0	0	0	0	0	1	0	1	0	6.51466
320425 PONTO BELO	7863	1	0	1	0	0	0	0	1	0	0	1	1	3	0	1	0	0	0	0	1	0	0	0	93.46	93.46	68	0.86481	170	2.16202	0	0	0	0	0	0	0	0	0	0	0	0	0	0	0	0	0	0	0
320435 RIO BANANAL	19141	1	0	0	1	0	0	1	0	0	0	1	1	3	0	0	1	0	0	1	0	0	0	0	54.45	78.12	653	3.41152	2581	13.4841	14	7.31414	0	0	0	0	0	0	0	0	0	0	0	0	0	0	0	0	0
320440 RIO NOVO DO SUL	11622	1	0	1	1	0	1	0	0	0	0	1	1	3	0	1	1	0	1	0	0	0	0	0	89.09	100	757	6.51351	1898	16.3311	0	0	0	0	0	0	0	0	0	0	0	0	0	0	0	0	0	0	0
320515 VILA PAVAO	9208	1	0	0	1	0	0	1	0	0	0	1	1	3	0	0	1	0	0	1	0	0	0	0	0	0	132	1.43354	425	4.61555	0	0	0	0	0	0	0	0	0	0	0	0	0	0	0	0	0	0	0
330187 IGUABA GRANDE	28310	1	0	0	0	0	0	1	0	0	0	1	1	3	0	0	0	0	0	1	0	0	0	1	97.34	99.19	2230	7.87708	4512	15.9378	0	0	0	0	0	0	0	0	0	0	0	0	0	0	1	0	1	0	3.53232
330230 LAJE DO MURIAE	7355	3	2	1	0	1	0	0	2	2	2	3	1	3	0.666667	0.333333	0	0.333333	0	0	0.666667	0.666667	0.666667	0	82.23	86.71	331	4.50034	624	8.48402	21	28.552	0	0	0	0	0	0	0	0	0	0	0	0	0	0	0	0	0
330385 PATY DO ALFERES	27769	1	0	1	0	0	1	0	0	0	0	1	1	3	0	1	0	0	1	0	0	0	0	0	87.25	99.84	1020	3.67316	1825	6.57208	0	0	0	0	0	0	0	0	0	0	0	0	0	0	0	0	0	0	0
350115 ALUMINIO	18628	1	0	1	0	0	0	1	0	0	0	1	1	3	0	1	0	0	0	1	0	0	0	0	0	0	4950	26.5729	7614	40.874	0	0	0	0	0	0	0	0	0	0	0	0	0	0	0	0	0	0	0
350200 ANALANDIA	4995	1	0	1	1	0	0	1	0	0	0	1	1	3	0	1	1	0	0	1	0	0	0	0	0	100	438	8.76877	694	13.8939	0	0	0	0	0	0	0	0	0	0	0	0	0	0	0	0	0	0	0
350230 ANHEMBI	6724	1	1	0	1	0	0	0	1	1	1	1	1	3	1	0	1	0	0	0	1	1	1	0	0	71.86	243	3.61392	348	5.17549	0	0	0	0	0	0	0	0	0	0	0	0	0	0	0	0	0	0	0
350460 BADY BASSITT	17502	2	0	2	0	1	0	0	1	1	1	2	1	3	0	1	0	0.5	0	0	0.5	0.5	0.5	0	40.03	86.16	2619	14.964	5830	33.3105	0	0	0	0	0	0	0	0	0	0	0	0	0	0	0	0	0	0	0
350480 BALSAMO	9068	2	0	2	0	0	0	1	1	1	1	2	1	3	0	1	0	0	0	0.5	0.5	0.5	0.5	0	0	54.2	434	4.78606	2386	26.3123	0	0	0	0	0	0	0	0	0	0	0	0	0	0	0	0	0	0	0
350660 BIRITIBA-MIRIM	32598	2	1	1	0	1	1	0	0	0	0	2	1	3	0.5	0.5	0	0.5	0.5	0	0	0	0	0	21.39	47.36	2505	7.68452	3147	9.65397	0	0	0	0	1	0	0	0	0	3.06767	0	0	0	0	0	0	0	0	0
350745 BOREBI	2653	1	0	1	0	0	0	0	1	0	0	1	1	3	0	1	0	0	0	0	1	0	0	0	100	100	143	5.39012	246	9.27252	0	0	0	0	0	0	0	0	0	0	0	0	0	0	0	0	0	0	0
350890 CAIABU	4191	1	0	1	0	0	1	0	0	0	1	1	1	3	0	1	0	0	1	0	0	0	1	0	100	100	95	2.26676	286	6.82415	0	0	0	0	0	0	0	0	0	0	0	0	0	0	0	0	0	0	0
351250 COROADOS	6058	1	0	0	0	0	0	0	1	1	1	1	1	3	0	0	0	0	0	0	1	1	1	0	57.63	64.69	256	4.22582	953	15.7313	0	0	0	0	0	0	0	0	0	0	0	0	0	0	0	0	0	0	0
351360 CUNHA	21547	3	1	1	1	0	3	0	0	0	0	3	1	3	0.333333	0.333333	0.333333	0	1	0	0	0	0	0	29.5	67.04	329	1.52689	843	3.91238	19	8.81793	0	0	0	0	0	0	0	0	0	0	0	0	0	0	0	0	0
351480 ELDORADO	15494	3	3	0	2	0	1	0	2	1	1	3	1	3	1	0	0.666667	0	0.333333	0	0.666667	0.333333	0.333333	0	0	0	264	1.70389	667	4.30489	2	1.29082	0	0	0	0	0	0	0	0	0	0	0	0	0	0	0	0	0
351530 ESTRELA DO NORTE	2766	1	1	0	0	0	0	0	1	1	1	1	1	3	1	0	0	0	0	0	1	1	1	0	100	100	467	16.8836	689	24.9096	0	0	0	0	0	0	0	0	0	0	0	0	0	0	0	0	0	0	0
351685 GAVIAO PEIXOTO	4789	1	1	0	0	0	0	0	1	0	0	1	1	3	1	0	0	0	0	0	1	0	0	0	100	100	740	15.4521	1736	36.2497	0	0	0	0	0	0	0	0	0	0	0	0	0	0	0	0	0	0	0
351710 GLICERIO	4815	1	1	0	0	0	0	0	1	1	1	1	1	3	1	0	0	0	0	0	1	1	1	0	100	100	146	3.03219	411	8.53583	0	0	0	0	0	0	0	0	0	0	0	0	0	0	0	0	0	0	0
351925 IARAS	9240	1	0	0	1	1	0	0	0	0	0	1	1	3	0	0	1	1	0	0	0	0	0	0	70.62	100	627	6.78571	522	5.64935	0	0	0	0	0	0	0	0	0	0	0	0	0	0	0	0	0	0	0
352370 ITIRAPUA	6499	1	0	1	0	0	0	0	1	0	0	1	1	3	0	1	0	0	0	0	1	0	0	0	0	49.2	170	2.61579	979	15.0639	0	0	0	0	0	0	0	0	0	0	0	0	0	0	0	0	0	0	0
352420 JABORANDI	6929	1	0	1	0	0	1	0	0	0	0	1	1	3	0	1	0	0	1	0	0	0	0	0	99.84	99.84	540	7.79333	1343	19.3823	9	12.9889	0	0	0	0	0	0	0	0	0	0	0	0	0	0	0	0	0
352860 MANDURI	9846	1	0	1	0	1	0	0	0	0	0	1	1	3	0	1	0	1	0	0	0	0	0	0	0	30.67	344	3.4938	747	7.58684	0	0	0	0	0	0	0	0	0	0	0	0	0	0	0	0	0	0	0
352990 MIRACATU	19779	2	1	0	0	0	0	0	2	1	1	2	1	3	0.5	0	0	0	0	0	1	0.5	0.5	0	30.31	59.8	802	4.05481	1093	5.52606	0	0	0	0	0	0	0	0	0	0	0	0	0	0	0	0	0	0	0
353000 MIRA ESTRELA	3086	1	0	1	1	0	1	0	0	0	0	1	1	3	0	1	1	0	1	0	0	0	0	0	100	100	169	5.47634	273	8.8464	0	0	0	0	0	0	0	0	0	0	0	0	0	0	0	0	0	0	0
353270 NIPOA	5213	2	0	2	1	0	0	0	2	1	1	2	1	3	0	1	0.5	0	0	0	1	0.5	0.5	0	0	87.79	438	8.40207	926	17.7633	0	0	0	0	0	0	0	0	0	0	0	0	0	0	0	0	0	0	0
353300 NOVA GRANADA	21500	2	1	1	0	0	0	0	2	0	0	2	1	3	0.5	0.5	0	0	0	0	1	0	0	0	32.38	96.09	1703	7.92093	4916	22.8651	16	7.44186	0	0	0	0	0	0	0	0	0	0	0	0	0	0	0	0	0
353320 NOVA INDEPENDENCIA	3969	1	1	0	0	0	0	0	1	1	1	1	1	3	1	0	0	0	0	0	1	1	1	0	88.85	94.42	671	16.906	1263	31.8216	0	0	0	0	0	0	0	0	0	0	0	0	0	0	0	0	0	0	0
353420 ORINDIUVA	7066	1	0	0	0	0	0	1	0	0	0	1	1	3	0	0	0	0	0	1	0	0	0	0	100	100	1088	15.3977	2460	34.8146	0	0	0	0	0	0	0	0	0	0	0	0	0	0	0	0	0	0	0
353510 PALMARES PAULISTA	13275	5	2	3	2	1	1	1	2	0	0	5	1	3	0.4	0.6	0.4	0.2	0.2	0.2	0.4	0	0	0	0	48.82	1445	10.8851	2033	15.3145	0	0	0	0	0	0	0	0	0	0	0	0	0	0	0	0	0	0	0
353570 PARAISO	6454	1	0	1	0	0	0	0	1	0	0	1	1	3	0	1	0	0	0	0	1	0	0	0	53.81	100	931	14.4252	1798	27.8587	0	0	0	0	0	0	0	0	0	0	0	0	0	0	0	0	0	0	0
353590 PARANAPUA	4078	1	1	0	0	1	0	0	0	0	0	1	1	3	1	0	0	1	0	0	0	0	0	0	84.95	84.95	91	2.23149	411	10.0785	0	0	0	0	0	0	0	0	0	0	0	0	0	0	0	0	0	0	0
353640 PAULICEIA	7366	1	0	1	1	0	1	0	0	0	0	1	1	3	0	1	1	0	1	0	0	0	0	0	100	100	177	2.40293	377	5.11811	0	0	0	0	0	0	0	0	0	0	0	0	0	0	0	0	0	0	0
353660 PAULO DE FARIA	8945	1	0	0	0	0	1	0	0	1	1	1	1	3	0	0	0	0	1	0	0	1	1	0	100	100	736	8.22806	2148	24.0134	11	12.2974	0	0	0	0	0	0	0	0	0	0	0	0	0	0	0	0	0
354085 PRACINHA	4093	1	1	0	0	0	0	0	1	0	0	1	1	3	1	0	0	0	0	0	1	0	0	0	86.88	86.88	84	2.05228	46	1.12387	0	0	0	0	0	0	0	0	0	0	0	0	0	0	0	0	0	0	0
354460 SABINO	5590	2	0	1	2	1	0	1	0	0	0	2	1	3	0	0.5	1	0.5	0	0.5	0	0	0	0	0	96.16	357	6.3864	1447	25.8855	0	0	0	0	0	0	0	0	0	0	0	0	0	0	0	0	0	0	0
354480 SALES	6331	1	0	1	0	0	0	0	1	0	0	1	1	3	0	1	0	0	0	0	1	0	0	0	0	95.95	288	4.54904	877	13.8525	0	0	0	0	0	0	0	0	0	0	0	0	0	0	0	0	0	0	0
354920 SAO JOAO DAS DUAS PONTES	2568	1	0	1	0	1	0	0	0	0	0	1	1	3	0	1	0	1	0	0	0	0	0	0	0	0	110	4.28349	192	7.47664	0	0	0	0	0	0	0	0	0	0	0	0	0	0	0	0	0	0	0
355110 SARAPUI	10285	1	0	1	1	0	1	0	0	0	0	1	1	3	0	1	1	0	1	0	0	0	0	0	0	95.73	241	2.34322	621	6.03792	0	0	0	0	0	0	0	0	0	0	0	0	0	0	0	0	0	0	0
355130 SEBASTIANOPOLIS DO SUL	3513	1	0	1	0	0	1	0	0	0	0	1	1	3	0	1	0	0	1	0	0	0	0	0	100	100	562	15.9977	1283	36.5215	0	0	0	0	0	0	0	0	0	0	0	0	0	0	0	0	0	0	0
355190 SEVERINIA	17496	2	1	1	0	1	1	0	0	0	0	2	1	3	0.5	0.5	0	0.5	0.5	0	0	0	0	0	56.41	88.12	1763	10.0766	4179	23.8855	0	0	0	0	0	0	0	0	0	0	0	0	0	0	0	0	0	0	0
355550 UBIRAJARA	4780	1	0	1	0	1	0	0	0	0	0	1	1	3	0	1	0	1	0	0	0	0	0	1	100	100	78	1.6318	196	4.10042	0	0	0	0	0	0	0	0	0	0	0	0	0	0	0	0	0	0	0
355610 VALENTIM GENTIL	13326	1	1	0	0	0	0	0	1	1	1	1	1	3	1	0	0	0	0	0	1	1	1	0	52.61	86.92	1394	10.4608	2193	16.4566	0	0	0	0	0	0	0	0	0	0	0	0	0	0	0	0	0	0	0
355680 VIRADOURO	18898	1	0	1	0	0	1	0	0	0	0	1	1	3	0	1	0	0	1	0	0	0	0	1	18.38	58.98	3240	17.1447	6362	33.6649	18	9.52482	0	0	1	0	0	0	0	5.29157	0	0	0	0	0	0	0	0	0
410230 BALSA NOVA	12941	1	0	1	1	0	0	1	0	0	0	1	1	3	0	1	1	0	0	1	0	0	0	0	100	100	1866	14.4193	1624	12.5493	0	0	0	0	0	0	0	0	0	0	0	0	0	0	0	0	0	0	0
410250 BARBOSA FERRAZ	11568	2	0	2	1	0	1	1	0	0	0	2	1	3	0	1	0.5	0	0.5	0.5	0	0	0	0	0	0	287	2.48098	1020	8.81743	15	12.9668	0	0	0	0	0	0	0	0	0	0	0	0	0	0	0	0	0
410305 BOA VISTA DA APARECIDA	7591	1	0	0	1	0	1	0	0	0	0	1	1	3	0	0	1	0	1	0	0	0	0	0	97.57	97.57	38	0.500593	345	4.54486	14	18.4429	0	0	0	0	1	0	0	0	0	13.1735	0	0	0	0	0	0	0
410310 BOCAIUVA DO SUL	12944	1	0	1	1	1	0	0	0	0	0	1	1	3	0	1	1	1	0	0	0	0	0	0	54.1	54.1	777	6.00278	963	7.43974	6	4.63535	0	0	0	0	0	0	0	0	0	0	0	0	0	0	0	0	0
410315 BOM JESUS DO SUL	3541	1	0	1	1	0	1	0	0	0	0	1	1	3	0	1	1	0	1	0	0	0	0	0	100	100	17	0.48009	61	1.72268	0	0	0	0	0	0	0	0	0	0	0	0	0	0	0	0	0	0	0
410337 BRASILANDIA DO SUL	2651	1	0	1	0	1	0	0	0	0	0	1	1	3	0	1	0	1	0	0	0	0	0	0	91.66	91.66	65	2.4519	236	8.9023	0	0	0	0	0	0	0	0	0	0	0	0	0	0	0	0	0	0	0
410380 CAMBIRA	7865	1	0	1	0	0	1	0	0	1	1	1	1	3	0	1	0	0	1	0	0	1	1	1	100	100	329	4.18309	935	11.8881	0	0	0	0	0	0	0	0	0	0	0	0	0	0	1	0	1	0	12.7146
410395 CAMPINA DO SIMAO	3887	1	0	1	1	1	0	0	0	0	0	1	1	3	0	1	1	1	0	0	0	0	0	0	95.03	100	28	0.72035	68	1.74942	0	0	0	0	0	0	0	0	0	0	0	0	0	0	0	0	0	0	0
410460 CAPITAO LEONIDAS MARQUES	15780	2	0	2	1	1	1	0	0	0	0	2	1	3	0	1	0.5	0.5	0.5	0	0	0	0	0	65.82	89.8	185	1.17237	1216	7.70596	21	13.308	0	0	1	0	0	0	0	6.33714	0	0	0	0	0	0	0	0	0
410500 CATANDUVAS	10189	2	0	1	2	0	0	1	1	0	0	2	1	3	0	0.5	1	0	0	0.5	0.5	0	0	0	33.78	77.84	93	0.912749	700	6.87015	0	0	0	0	0	0	0	0	0	0	0	0	0	0	0	0	0	0	0
410540 CHOPINZINHO	19254	2	0	2	1	1	0	0	1	1	1	2	1	3	0	1	0.5	0.5	0	0	0.5	0.5	0.5	0	100	100	261	1.35556	2008	10.429	39	20.2555	0	0	1	0	1	0	0	5.19373	0	5.19373	0	0	0	0	0	0	0
410740 ENEAS MARQUES	5961	1	0	1	1	0	1	0	0	0	0	1	1	3	0	1	1	0	1	0	0	0	0	0	100	100	283	4.74753	361	6.05603	0	0	0	0	0	0	0	0	0	0	0	0	0	0	0	0	0	0	0
410754 ESPIGAO ALTO DO IGUACU	4117	3	1	2	2	1	0	1	1	0	0	3	1	3	0.333333	0.666667	0.666667	0.333333	0	0.333333	0.333333	0	0	0	82.38	82.38	49	1.19019	101	2.45324	0	0	0	0	0	0	0	0	0	0	0	0	0	0	0	0	0	0	0
411005 IGUATU	2256	1	1	0	0	0	0	0	1	0	0	1	1	3	1	0	0	0	0	0	1	0	0	0	100	100	69	3.05851	125	5.54078	0	0	0	0	0	0	0	0	0	0	0	0	0	0	0	0	0	0	0
411007 IMBAU	13111	2	1	1	0	1	0	0	1	0	1	2	1	3	0.5	0.5	0	0.5	0	0	0.5	0	0.5	0	37.78	51.31	555	4.23309	673	5.13309	0	0	0	0	0	0	0	0	0	0	0	0	0	0	0	0	0	0	0
411020 INACIO MARTINS	11125	1	1	0	1	0	0	1	0	0	0	1	1	3	1	0	1	0	0	1	0	0	0	0	62	100	108	0.970787	147	1.32135	0	0	0	0	0	0	0	0	0	0	0	0	0	0	0	0	0	0	0
411100 ITAMBARACA	6582	1	0	1	0	0	0	1	0	0	0	1	1	3	0	1	0	0	0	1	0	0	0	0	52.15	52.15	124	1.88393	584	8.87268	12	18.2315	0	0	0	0	0	0	0	0	0	0	0	0	0	0	0	0	0
411130 ITAUNA DO SUL	2865	1	0	0	0	0	0	0	1	0	1	1	1	3	0	0	0	0	0	0	1	0	1	0	100	100	111	3.87435	127	4.43281	9	31.4136	0	0	0	0	0	0	0	0	0	0	0	0	0	0	0	0	0
411375 LUNARDELLI	4794	1	0	1	0	0	0	1	0	0	0	1	1	3	0	1	0	0	0	1	0	0	0	0	95.2	100	113	2.35711	214	4.46391	11	22.9453	0	0	0	0	0	0	0	0	0	0	0	0	0	0	0	0	0
411450 MANOEL RIBAS	13502	2	0	2	1	2	0	0	0	0	0	2	1	3	0	1	0.5	1	0	0	0	0	0	0	46.87	50.57	180	1.33314	799	5.91764	14	10.3688	0	0	0	0	0	0	0	0	0	0	0	0	0	0	0	0	0
411500 MARILENA	7076	1	0	1	0	1	0	0	0	0	0	1	1	3	0	1	0	1	0	0	0	0	0	0	100	100	68	0.960995	211	2.98191	13	18.372	0	0	0	0	0	0	0	0	0	0	0	0	0	0	0	0	0
411560 MATELANDIA	17943	1	1	0	1	1	0	0	0	0	0	1	1	3	1	0	1	1	0	0	0	0	0	0	97.05	97.05	193	1.07563	2752	15.3375	20	11.1464	0	0	0	0	0	0	0	0	0	0	0	0	0	0	0	0	0
411650 NOVA ALIANCA DO IVAI	1543	1	1	0	1	0	0	1	0	1	1	1	1	3	1	0	1	0	0	1	0	1	1	0	100	100	54	3.49968	66	4.27738	0	0	0	0	0	0	0	0	0	0	0	0	0	0	0	0	0	0	0
411705 NOVA LARANJEIRAS	11554	2	1	0	1	0	0	2	0	0	0	2	1	3	0.5	0	0.5	0	0	1	0	0	0	0	100	100	50	0.432751	135	1.16843	0	0	0	0	0	0	0	0	0	0	0	0	0	0	0	0	0	0	0
411727 NOVA TEBAS	5649	1	0	1	0	1	0	0	0	0	0	1	1	3	0	1	0	1	0	0	0	0	0	0	100	100	50	0.885112	177	3.1333	19	33.6343	0	0	0	0	0	0	0	0	0	0	0	0	0	0	0	0	0
411730 ORTIGUEIRA	22141	1	1	0	1	1	0	0	0	0	0	1	1	3	1	0	1	1	0	0	0	0	0	0	15.45	79.46	844	3.81193	1076	4.85976	0	0	0	0	0	0	0	0	0	0	0	0	0	0	0	0	0	0	0
411830 PARANAPOEMA	3203	1	0	1	0	0	0	1	0	0	1	1	1	3	0	1	0	0	0	1	0	0	1	0	100	100	54	1.68592	109	3.40306	7	21.8545	0	0	0	0	0	0	0	0	0	0	0	0	0	0	0	0	0
411930 PINHAO	32391	1	0	1	0	0	1	0	0	0	0	1	1	3	0	1	0	0	1	0	0	0	0	0	0	24.44	382	1.17934	1219	3.76339	41	12.6578	0	0	0	0	0	0	0	0	0	0	0	0	0	0	0	0	0
411940 PIRAI DO SUL	25463	1	1	0	0	0	0	1	0	0	0	1	1	3	1	0	0	0	0	1	0	0	0	0	19.32	31.18	1659	6.51534	2366	9.29191	14	5.49817	0	0	0	0	0	0	0	0	0	0	0	0	0	0	0	0	0
412010 PORTO AMAZONAS	4848	1	0	1	0	1	0	0	0	0	0	1	1	3	0	1	0	1	0	0	0	0	0	0	65.59	65.59	122	2.5165	220	4.53795	0	0	0	0	0	0	0	0	0	0	0	0	0	0	0	0	0	0	0
412065 QUARTO CENTENARIO	4512	1	0	0	0	0	1	0	0	0	0	1	1	3	0	0	0	0	1	0	0	0	0	0	100	100	79	1.75089	372	8.24468	0	0	0	0	0	0	0	0	0	0	0	0	0	0	0	0	0	0	0
412125 RAMILANDIA	4451	1	1	0	0	1	0	0	0	0	0	1	1	3	1	0	0	1	0	0	0	0	0	0	77.95	77.95	22	0.494271	234	5.25725	0	0	0	0	0	0	0	0	0	0	0	0	0	0	0	0	0	0	0
412160 RENASCENCA	6802	1	0	1	0	0	0	0	1	1	1	1	1	3	0	1	0	0	0	0	1	1	1	0	100	100	195	2.8668	407	5.98353	0	0	0	0	0	0	0	0	0	0	0	0	0	0	0	0	0	0	0
412210 RIO BOM	3203	3	1	2	2	0	0	0	3	2	2	3	1	3	0.333333	0.666667	0.666667	0	0	0	1	0.666667	0.666667	0	100	100	24	0.749298	164	5.1202	0	0	0	0	0	0	0	0	0	0	0	0	0	0	0	0	0	0	0
412250 RONCADOR	9849	1	0	1	1	1	0	0	0	0	0	1	1	3	0	1	1	1	0	0	0	0	0	0	34.3	79.04	155	1.57376	669	6.79257	17	17.2606	0	0	0	0	0	0	0	0	0	0	0	0	0	0	0	0	0
412300 SALTO DO LONTRA	14785	3	1	2	2	0	1	2	0	0	0	3	1	3	0.333333	0.666667	0.666667	0	0.333333	0.666667	0	0	0	0	70.43	70.43	157	1.06189	684	4.62631	15	10.1454	0	0	1	0	0	0	0	6.76361	0	0	0	0	0	0	0	0	0
412380 SANTA IZABEL DO OESTE	14659	1	0	1	0	0	1	0	0	0	0	1	1	3	0	1	0	0	1	0	0	0	0	0	95.03	95.03	105	0.716284	913	6.22826	19	12.9613	0	0	0	0	0	0	0	0	0	0	0	0	0	0	0	0	0
412390 SANTA MARIANA	11724	1	1	0	0	0	0	0	1	1	1	1	1	3	1	0	0	0	0	0	1	1	1	0	29.17	92.57	242	2.06414	1026	8.75128	10	8.52951	0	0	1	0	0	0	0	8.52951	0	0	0	0	0	0	0	0	0
412395 SANTA MONICA	3981	1	1	0	0	1	0	0	0	0	0	1	1	3	1	0	0	1	0	0	0	0	0	0	100	100	30	0.75358	233	5.8528	0	0	0	0	0	0	0	0	0	0	0	0	0	0	0	0	0	0	0
412440 SANTO ANTONIO DO SUDOESTE	20166	1	0	1	0	0	0	0	1	0	0	1	1	3	0	1	0	0	0	0	1	0	0	0	90.63	95.31	210	1.04136	532	2.6381	16	7.93415	0	0	0	0	0	0	0	0	0	0	0	0	0	0	0	0	0
412480 SAO JOAO	10241	2	0	2	0	0	1	1	0	0	1	2	1	3	0	1	0	0	0.5	0.5	0	0	0.5	0	61.37	69.47	317	3.0954	1558	15.2134	0	0	0	0	0	0	0	0	0	0	0	0	0	0	0	0	0	0	0
412667 TAMARANA	14797	1	0	1	0	1	0	0	0	0	0	1	1	3	0	1	0	1	0	0	0	0	0	0	47.43	47.43	394	2.6627	935	6.31885	9	6.08231	0	0	0	0	0	0	0	0	0	0	0	0	0	0	0	0	0
412680 TAPEJARA	16205	1	0	1	1	1	0	0	0	0	0	1	1	3	0	1	1	1	0	0	0	0	0	0	0	37.36	1688	10.4165	2862	17.6612	0	0	0	0	0	0	0	0	0	0	0	0	0	0	0	0	0	0	0
412690 TAPIRA	5539	2	0	2	1	2	0	0	0	0	0	2	1	3	0	1	0.5	1	0	0	0	0	0	0	61.78	87.26	46	0.830475	251	4.5315	0	0	0	0	0	0	0	0	0	0	0	0	0	0	0	0	0	0	0
412863 DOUTOR ULYSSES	5580	2	2	0	2	0	0	0	2	2	2	2	1	3	1	0	1	0	0	0	1	1	1	0	100	100	39	0.698925	47	0.842294	0	0	0	0	0	0	0	0	0	0	0	0	0	0	0	0	0	0	0
412865 VIRMOND	4023	1	1	0	0	0	1	0	0	0	0	1	1	3	1	0	0	0	1	0	0	0	0	0	100	100	28	0.695998	86	2.13771	0	0	0	0	0	0	0	0	0	0	0	0	0	0	0	0	0	0	0
420060 AGUAS MORNAS	6469	2	0	1	1	1	0	1	0	0	0	2	1	3	0	0.5	0.5	0.5	0	0.5	0	0	0	0	100	100	143	2.21054	337	5.20946	0	0	0	0	0	0	0	0	0	0	0	0	0	0	0	0	0	0	0
420257 BOM JESUS DO OESTE	2142	1	0	0	1	0	0	1	0	0	0	1	1	3	0	0	1	0	0	1	0	0	0	0	100	100	19	0.887021	40	1.86741	0	0	0	0	0	0	0	0	0	0	0	0	0	0	0	0	0	0	0
420330 CAMPO ALEGRE	11978	1	0	1	0	1	0	0	0	0	0	1	1	3	0	1	0	1	0	0	0	0	0	0	28.81	34.86	296	2.4712	830	6.92937	14	11.6881	0	0	0	0	0	0	0	0	0	0	0	0	0	0	0	0	0
420660 GUARUJA DO SUL	5160	1	1	0	0	0	1	0	0	0	0	1	1	3	1	0	0	0	1	0	0	0	0	0	100	100	41	0.794574	296	5.73643	11	21.3178	0	0	0	0	0	0	0	0	0	0	0	0	0	0	0	0	0
420670 HERVAL D\'OESTE	22606	2	1	1	1	0	0	0	2	2	2	2	1	3	0.5	0.5	0.5	0	0	0	1	1	1	0	100	100	631	2.79129	3909	17.2919	0	0	0	0	0	0	0	0	0	0	0	0	0	0	0	0	0	0	0
421003 LUZERNA	5685	1	0	1	1	0	0	1	0	0	0	1	1	3	0	1	1	0	0	1	0	0	0	0	100	100	151	2.65611	1176	20.686	13	22.8672	0	0	0	0	1	0	0	0	0	17.5901	0	0	0	0	0	0	0
421070 MATOS COSTA	2520	1	0	1	0	1	0	0	0	0	0	1	1	3	0	1	0	1	0	0	0	0	0	0	100	100	44	1.74603	49	1.94444	0	0	0	0	0	0	0	0	0	0	0	0	0	0	0	0	0	0	0
421110 MONTE CASTELO	8275	1	0	1	1	0	0	1	0	0	0	1	1	3	0	1	1	0	0	1	0	0	0	0	93.05	93.05	102	1.23263	190	2.29607	12	14.5015	0	0	0	0	0	0	0	0	0	0	0	0	0	0	0	0	0
421120 MORRO DA FUMACA	17796	1	0	1	0	1	0	0	0	0	0	1	1	3	0	1	0	1	0	0	0	0	0	0	61.92	81.45	280	1.57339	2754	15.4754	66	37.087	0	0	1	0	0	0	0	5.61924	0	0	0	0	0	0	0	0	0
421165 NOVO HORIZONTE	2442	1	1	0	0	1	0	0	0	0	0	1	1	3	1	0	0	1	0	0	0	0	0	0	100	100	72	2.9484	190	7.78051	0	0	0	0	0	0	0	0	0	0	0	0	0	0	0	0	0	0	0
421180 OURO	7295	1	0	1	0	1	0	0	0	0	0	1	1	3	0	1	0	1	0	0	0	0	0	0	47.15	77.9	218	2.98835	1467	20.1097	0	0	0	0	0	0	0	0	0	0	0	0	0	0	0	0	0	0	0
421230 PAULO LOPES	7494	1	0	0	1	0	0	1	0	0	0	1	1	3	0	0	1	0	0	1	0	0	0	0	100	100	273	3.64291	474	6.32506	0	0	0	0	0	0	0	0	0	0	0	0	0	0	0	0	0	0	0
421260 PERITIBA	2787	1	0	0	1	0	0	1	0	0	0	1	1	3	0	0	1	0	0	1	0	0	0	0	83.33	83.33	78	2.79871	460	16.5052	17	60.9975	0	0	0	0	0	0	0	0	0	0	0	0	0	0	0	0	0
421400 PRESIDENTE GETULIO	17471	1	0	1	1	0	0	1	0	1	1	1	1	3	0	1	1	0	0	1	0	1	1	0	100	100	439	2.51274	841	4.81369	35	20.0332	0	0	0	0	0	0	0	0	0	0	0	0	0	0	0	0	0
421490 RIO FORTUNA	4611	1	0	1	1	0	0	0	1	1	1	1	1	3	0	1	1	0	0	0	1	1	1	0	100	100	89	1.93017	331	7.17849	16	34.6996	0	0	1	0	0	0	0	21.6873	0	0	0	0	0	0	0	0	0
421507 RIQUEZA	4598	1	0	1	0	1	0	0	0	0	0	1	1	3	0	1	0	1	0	0	0	0	0	0	89.34	89.34	71	1.54415	112	2.43584	0	0	0	0	0	0	0	0	0	0	0	0	0	0	0	0	0	0	0
421670 SAO JOSE DO CEDRO	13829	1	1	0	0	0	0	0	1	0	0	1	1	3	1	0	0	0	0	0	1	0	0	0	100	100	241	1.74271	596	4.30978	18	13.0161	0	0	0	0	0	0	0	0	0	0	0	0	0	0	0	0	0
422000 BALNEARIO RINCAO	12760	1	1	0	0	0	1	0	0	0	0	1	1	3	1	0	0	0	1	0	0	0	0	0	84.34	94.11	#NULL!	0	#NULL!	0	0	0	0	0	0	0	0	0	0	0	0	0	0	0	0	0	0	0	0
430045 ALEGRIA	3464	1	1	0	1	0	0	0	1	0	1	1	1	3	1	0	1	0	0	0	1	0	1	0	96.94	96.94	33	0.952656	131	3.78176	0	0	0	0	0	0	0	0	0	0	0	0	0	0	0	0	0	0	0
430080 ANTONIO PRADO	13050	1	1	0	0	0	0	1	0	1	1	1	1	3	1	0	0	0	0	1	0	1	1	0	0	39.25	163	1.24904	6350	48.659	26	19.9234	0	0	1	0	1	0	0	7.66284	0	7.66284	0	0	0	0	0	0	0
430120 ARROIO DO TIGRE	13373	1	0	1	0	1	0	0	0	0	0	1	1	3	0	1	0	1	0	0	0	0	0	0	0	22.5	267	1.99656	455	3.40238	40	29.911	0	0	1	0	0	0	0	7.47775	0	0	0	0	0	0	0	0	0
430223 BOA VISTA DO INCRA	2603	1	0	1	0	0	0	1	0	0	1	1	1	3	0	1	0	0	0	1	0	0	1	0	100	100	21	0.806761	64	2.4587	0	0	0	0	0	0	0	0	0	0	0	0	0	0	0	0	0	0	0
430265 BROCHIER	5074	1	1	0	0	0	0	0	1	0	0	1	1	3	1	0	0	0	0	0	1	0	0	0	68.41	68.41	209	4.11904	703	13.8549	0	0	0	0	0	0	0	0	0	0	0	0	0	0	0	0	0	0	0
430450 CANGUCU	56045	2	1	0	1	0	1	1	0	0	0	2	1	3	0.5	0	0.5	0	0.5	0.5	0	0	0	1	30.87	57.47	353	0.629851	907	1.61834	50	8.9214	0	0	2	2	2	0	0	3.56856	3.56856	3.56856	0	1	1	1	2	1.78428	1.78428
430462 CAPAO BONITO DO SUL	1654	1	1	0	1	0	0	0	1	0	0	1	1	3	1	0	1	0	0	0	1	0	0	0	100	100	7	0.423216	42	2.5393	0	0	0	0	0	0	0	0	0	0	0	0	0	0	0	0	0	0	0
430550 CIRIACO	4747	1	0	0	1	0	1	0	0	0	0	1	1	3	0	0	1	0	1	0	0	0	0	0	72.25	100	32	0.67411	112	2.35938	0	0	0	0	0	0	0	0	0	0	0	0	0	0	0	0	0	0	0
430590 CORONEL BICACO	7325	1	0	0	0	0	1	0	0	0	0	1	1	3	0	0	0	0	1	0	0	0	0	0	100	100	64	0.87372	475	6.48464	14	19.1126	0	0	0	0	0	0	0	0	0	0	0	0	0	0	0	0	0
430915 GRAMADO XAVIER	4325	1	0	1	0	1	0	0	0	0	0	1	1	3	0	1	0	1	0	0	0	0	0	0	80.29	80.29	17	0.393064	292	6.75145	0	0	0	0	0	0	0	0	0	0	0	0	0	0	0	0	0	0	0
430965 HULHA NEGRA	6776	1	0	1	1	1	0	0	0	0	0	1	1	3	0	1	1	1	0	0	0	0	0	0	51.39	51.39	53	0.782172	88	1.2987	0	0	0	0	0	0	0	0	0	0	0	0	0	0	0	0	0	0	0
431050 IRAI	7241	1	0	1	0	0	1	0	0	0	0	1	1	3	0	1	0	0	1	0	0	0	0	0	46.98	79.28	32	0.441928	207	2.85872	26	35.9066	0	0	0	0	0	0	0	0	0	0	0	0	0	0	0	0	0
431075 IVORA	1910	1	0	1	0	0	0	0	1	0	1	1	1	3	0	1	0	0	0	0	1	0	1	0	100	100	17	0.890052	52	2.72251	5	26.178	0	0	0	0	0	0	0	0	0	0	0	0	0	0	0	0	0
431130 LAGOA VERMELHA	27807	2	1	1	0	0	0	0	2	0	0	2	1	3	0.5	0.5	0	0	0	0	1	0	0	0	0	30.09	386	1.38814	2855	10.2672	26	9.35016	0	0	1	0	1	0	0	3.59622	0	3.59622	0	0	1	0	1	0	3.59622
431177 MAQUINE	6714	1	0	1	0	0	0	0	1	1	1	1	1	3	0	1	0	0	0	0	1	1	1	0	0	0	94	1.40006	163	2.42776	0	0	0	0	0	0	0	0	0	0	0	0	0	0	0	0	0	0	0
431215 MATO LEITAO	4515	2	1	1	0	0	1	0	1	0	0	2	1	3	0.5	0.5	0	0	0.5	0	0.5	0	0	0	77.42	77.42	102	2.25914	457	10.1218	0	0	0	0	0	0	0	0	0	0	0	0	0	0	0	0	0	0	0
431230 MIRAGUAI	4925	1	1	0	0	0	1	0	0	1	1	1	1	3	1	0	0	0	1	0	0	1	1	0	100	100	32	0.649746	190	3.85787	0	0	0	0	0	0	0	0	0	0	0	0	0	0	0	0	0	0	0
431235 MONTAURI	1453	1	1	0	1	0	0	1	0	0	1	1	1	3	1	0	1	0	0	1	0	0	1	0	0	100	27	1.85822	93	6.40055	0	0	0	0	0	0	0	0	0	0	0	0	0	0	0	0	0	0	0
431261 MUITOS CAPOES	3162	1	0	1	0	1	0	0	0	0	0	1	1	3	0	1	0	1	0	0	0	0	0	0	93.07	93.07	8	0.253004	110	3.47881	0	0	0	0	0	0	0	0	0	0	0	0	0	0	0	0	0	0	0
431262 MULITERNO	1893	1	0	1	0	0	0	0	1	0	0	1	1	3	0	1	0	0	0	0	1	0	0	0	91.66	100	17	0.898045	51	2.69414	0	0	0	0	0	0	0	0	0	0	0	0	0	0	0	0	0	0	0
431265 NAO-ME-TOQUE	17624	5	0	5	2	0	3	2	0	4	4	5	1	3	0	1	0.4	0	0.6	0.4	0	0.8	0.8	0	3.28	53.55	865	4.90808	2416	13.7086	46	26.1008	0	0	2	1	2	0	0	11.3482	5.67408	11.3482	0	0	0	0	0	0	0
431280 NOVA ARACA	4759	1	0	1	1	1	0	0	0	0	0	1	1	3	0	1	1	1	0	0	0	0	0	0	55.17	80.17	46	0.96659	811	17.0414	0	0	0	0	0	0	0	0	0	0	0	0	0	0	0	0	0	0	0
431300 NOVA BRESCIA	3330	1	0	1	0	0	0	0	1	0	0	1	1	3	0	1	0	0	0	0	1	0	0	0	0	0	42	1.26126	286	8.58859	17	51.0511	0	0	0	0	0	0	0	0	0	0	0	0	0	0	0	0	0
431407 PASSO DO SOBRADO	6535	2	0	2	1	0	1	0	1	0	0	2	1	3	0	1	0.5	0	0.5	0	0.5	0	0	0	100	100	185	2.83091	523	8.00306	0	0	0	0	0	0	0	0	0	0	0	0	0	0	0	0	0	0	0
431460 PIRATINI	20663	1	0	1	1	0	0	1	0	0	0	1	1	3	0	1	1	0	0	1	0	0	0	0	0	2.45	148	0.716256	395	1.91163	73	35.3288	0	0	0	0	0	0	0	0	0	0	0	0	1	0	1	0	4.83957
431647 SALVADOR DAS MISSOES	2733	2	1	0	1	1	1	0	0	0	0	2	1	3	0.5	0	0.5	0.5	0.5	0	0	0	0	0	100	100	20	0.731797	323	11.8185	0	0	0	0	0	0	0	0	0	0	0	0	0	0	0	0	0	0	0
431770 SANTO ANTONIO DAS MISSOES	10175	1	0	1	1	1	0	0	0	0	0	1	1	3	0	1	1	1	0	0	0	0	0	0	0	36.39	36	0.353808	248	2.43735	0	0	0	0	0	0	0	0	0	0	0	0	0	0	0	0	0	0	0
431775 SANTO ANTONIO DO PLANALTO	2019	1	0	1	0	0	0	1	0	1	1	1	1	3	0	1	0	0	0	1	0	1	1	0	100	100	14	0.693413	73	3.61565	0	0	0	0	0	0	0	0	0	0	0	0	0	0	0	0	0	0	0
431861 SAO JOSE DO SUL	2408	1	0	1	1	0	0	1	0	0	0	1	1	3	0	1	1	0	0	1	0	0	0	0	100	100	160	6.64452	401	16.6528	0	0	0	0	0	0	0	0	0	0	0	0	0	0	0	0	0	0	0
431880 SAO LOURENCO DO SUL	43582	1	0	1	0	0	0	0	1	0	0	1	1	3	0	1	0	0	0	0	1	0	0	1	44.81	55.13	782	1.79432	4747	10.8921	57	13.0788	0	0	0	0	0	0	0	0	0	0	0	0	1	0	1	0	2.29453
431935 SAO PEDRO DA SERRA	3801	2	0	2	0	1	0	0	1	0	1	2	1	3	0	1	0	0.5	0	0	0.5	0	0.5	0	91.8	91.8	69	1.81531	620	16.3115	0	0	0	0	0	0	0	0	0	0	0	0	0	0	0	0	0	0	0
431973 SAO VALERIO DO SUL	2727	1	1	0	1	1	0	0	0	0	0	1	1	3	1	0	1	1	0	0	0	0	0	0	100	100	9	0.330033	25	0.916758	0	0	0	0	0	0	0	0	0	0	0	0	0	0	0	0	0	0	0
432030 SELBACH	5100	1	0	1	0	1	0	0	0	0	0	1	1	3	0	1	0	1	0	0	0	0	0	0	0	58.9	69	1.35294	668	13.098	13	25.4902	0	0	0	0	0	0	0	0	0	0	0	0	0	0	0	0	0
432050 SERTAO	5415	1	1	0	1	0	0	1	0	0	0	1	1	3	1	0	1	0	0	1	0	0	0	0	96.87	100	112	2.06833	402	7.42382	15	27.7008	0	0	1	0	0	0	0	18.4672	0	0	0	0	0	0	0	0	0
432060 SEVERIANO DE ALMEIDA	3657	1	1	0	0	0	0	0	1	0	0	1	1	3	1	0	0	0	0	0	1	0	0	0	93.62	93.62	52	1.42193	207	5.66038	14	38.2827	0	0	1	0	0	0	0	27.3448	0	0	0	0	0	0	0	0	0
432140 TENENTE PORTELA	13485	1	1	0	0	0	0	0	1	1	1	1	1	3	1	0	0	0	0	0	1	1	1	1	76.45	76.45	145	1.07527	2059	15.2688	35	25.9548	0	0	0	1	1	0	0	0	7.41565	7.41565	0	0	3	0	3	0	22.2469
432166 TRES CACHOEIRAS	11053	1	0	1	0	0	0	0	1	0	1	1	1	3	0	1	0	0	0	0	1	0	1	0	31.4	31.4	153	1.38424	478	4.32462	0	0	0	0	0	0	0	0	0	0	0	0	0	0	0	0	0	0	0
432183 TRES FORQUILHAS	2697	1	1	0	0	0	1	0	0	0	0	1	1	3	1	0	0	0	1	0	0	0	0	0	0	100	37	1.37189	15	0.556174	0	0	0	0	0	0	0	0	0	0	0	0	0	0	0	0	0	0	0
432220 TUPANCIRETA	23948	1	1	0	1	0	0	1	0	0	0	1	1	3	1	0	1	0	0	1	0	0	0	0	43.44	56.04	337	1.40722	2095	8.74812	18	7.51629	0	0	0	0	0	0	0	0	0	0	0	0	0	0	0	0	0
432232 TURUCU	3438	1	0	1	0	0	1	0	0	1	1	1	1	3	0	1	0	0	1	0	0	1	1	0	99.86	99.86	49	1.42525	65	1.89063	0	0	0	0	0	0	0	0	0	0	0	0	0	0	0	0	0	0	0
432375 VITORIA DAS MISSOES	3133	1	0	1	0	0	0	0	1	1	1	1	1	3	0	1	0	0	0	0	1	1	1	0	100	100	6	0.19151	359	11.4587	0	0	0	0	0	0	0	0	0	0	0	0	0	0	0	0	0	0	0
500190 BATAGUASSU	23024	1	0	1	1	0	0	0	1	0	0	1	1	3	0	1	1	0	0	0	1	0	0	1	100	100	1056	4.58652	3216	13.968	7	3.04031	0	0	1	0	0	0	0	4.34329	0	0	0	0	1	0	1	0	4.34329
500230 BRASILANDIA	11872	1	0	1	0	0	1	0	0	0	0	1	1	3	0	1	0	0	1	0	0	0	0	0	100	100	273	2.29953	2185	18.4046	6	5.05391	0	0	1	0	0	0	0	8.42318	0	0	0	0	0	0	0	0	0
500375 ELDORADO	12353	1	1	0	0	0	0	0	1	1	1	1	1	3	1	0	0	0	0	0	1	1	1	0	84.11	84.11	249	2.0157	1111	8.99377	10	8.0952	0	0	0	0	0	0	0	0	0	0	0	0	0	0	0	0	0
500840 VICENTINA	6102	1	0	0	1	0	0	0	1	0	0	1	1	3	0	0	1	0	0	0	1	0	0	0	100	100	202	3.31039	1243	20.3704	3	4.91642	0	0	0	0	0	0	0	0	0	0	0	0	0	0	0	0	0
510130 ARENAPOLIS	9607	2	1	0	2	0	1	0	1	0	0	2	1	3	0.5	0	1	0	0.5	0	0.5	0	0	0	100	100	255	2.65431	1402	14.5935	10	10.4091	0	0	0	0	0	0	0	0	0	0	0	0	0	0	0	0	0
510517 JURUENA	15865	1	1	0	0	1	0	0	0	0	0	1	1	3	1	0	0	1	0	0	0	0	0	0	67.34	67.34	93	0.586196	204	1.28585	8	5.04255	0	0	0	0	0	0	0	0	0	0	0	0	0	0	0	0	0
510520 JUSCIMEIRA	11221	1	1	0	0	0	1	0	0	0	0	1	1	3	1	0	0	0	1	0	0	0	0	0	96.08	100	317	2.82506	1026	9.14357	20	17.8237	0	0	0	0	0	0	0	0	0	0	0	0	0	0	0	0	0
510550 VILA BELA DA SANTISSIMA TRINDADE	16128	1	0	1	1	0	0	0	1	1	1	1	1	3	0	1	1	0	0	0	1	1	1	0	64.76	81.77	73	0.452629	612	3.79464	27	16.7411	0	0	0	0	0	0	0	0	0	0	0	0	0	0	0	0	0
510590 NOBRES	15336	1	0	1	0	0	1	0	0	0	0	1	1	3	0	1	0	0	1	0	0	0	0	0	90.8	100	1064	6.93792	1293	8.43114	21	13.6933	0	0	0	0	0	0	0	0	0	0	0	0	0	0	0	0	0
510624 NOVA UBIRATA	11982	1	0	1	0	0	0	1	0	0	0	1	1	3	0	1	0	0	0	1	0	0	0	0	88.51	100	391	3.26323	913	7.61976	0	0	0	0	0	0	1	0	0	0	0	8.34585	0	0	0	0	0	0	0
510627 NOVO HORIZONTE DO NORTE	4004	1	0	1	0	0	1	0	0	0	0	1	1	3	0	1	0	0	1	0	0	0	0	0	100	100	12	0.2997	42	1.04895	11	27.4725	0	0	0	0	0	0	0	0	0	0	0	0	0	0	0	0	0
510670 PONTE BRANCA	1576	1	0	1	1	0	0	0	1	1	1	1	1	3	0	1	1	0	0	0	1	1	1	0	100	100	13	0.824873	60	3.80711	9	57.1066	0	0	0	1	1	0	0	0	63.4518	63.4518	0	0	0	0	0	0	0
510726 SANTO AFONSO	3146	1	0	0	1	0	0	0	1	0	0	1	1	3	0	0	1	0	0	0	1	0	0	0	100	100	36	1.14431	40	1.27146	0	0	0	0	0	0	0	0	0	0	0	0	0	0	0	0	0	0	0
510800 TAPURAH	13705	1	0	1	0	1	0	0	0	0	0	1	1	3	0	1	0	1	0	0	0	0	0	0	98.12	100	327	2.38599	1321	9.63882	14	10.2152	0	0	0	0	0	0	0	0	0	0	0	0	0	0	0	0	0
520215 ARAGUAPAZ	7770	1	0	1	1	1	0	0	0	0	0	1	1	3	0	1	1	1	0	0	0	0	0	0	88.96	88.96	168	2.16216	174	2.23938	6	7.72201	0	0	0	0	0	0	0	0	0	0	0	0	0	0	0	0	0
520260 AURILANDIA	3120	1	0	1	1	0	0	0	1	0	1	1	1	3	0	1	1	0	0	0	1	0	1	0	100	100	61	1.95513	116	3.71795	0	0	0	0	0	0	0	0	0	0	0	0	0	0	0	0	0	0	0
520320 BARRO ALTO	11167	1	1	0	1	0	1	0	0	0	0	1	1	3	1	0	1	0	1	0	0	0	0	0	63.18	91.78	1041	9.32211	3145	28.1633	12	10.7459	0	0	0	0	1	0	0	0	0	8.95496	0	0	0	0	0	0	0
520460 CAMPESTRE DE GOIAS	3630	1	0	1	0	0	0	0	1	0	0	1	1	3	0	1	0	0	0	0	1	0	0	0	95.57	95.57	233	6.41873	98	2.69972	0	0	0	0	0	0	0	0	0	0	0	0	0	0	0	0	0	0	0
520552 COLINAS DO SUL	3382	1	0	1	0	0	1	0	0	0	0	1	1	3	0	1	0	0	1	0	0	0	0	0	100	100	71	2.09935	86	2.54287	10	29.5683	0	0	0	0	0	0	0	0	0	0	0	0	0	0	0	0	0
520670 DAMIANOPOLIS	3311	1	0	1	1	1	0	0	0	0	0	1	1	3	0	1	1	1	0	0	0	0	0	0	100	100	50	1.51012	33	0.996678	7	21.1416	0	0	0	0	0	0	0	0	0	0	0	0	0	0	0	0	0
520710 DIORAMA	2484	1	0	0	0	0	0	0	1	0	0	1	1	3	0	0	0	0	0	0	1	0	0	0	100	100	19	0.764895	32	1.28824	9	36.2319	0	0	0	0	0	0	0	0	0	0	0	0	0	0	0	0	0
520753 FAINA	6627	1	1	0	0	0	0	0	1	0	0	1	1	3	1	0	0	0	0	0	1	0	0	0	100	100	173	2.61053	65	0.980836	12	18.1077	0	0	0	0	0	0	0	0	0	0	0	0	0	0	0	0	0
520810 FORMOSO	4248	1	0	1	0	1	0	0	0	0	0	1	1	3	0	1	0	1	0	0	0	0	0	0	100	100	63	1.48305	89	2.0951	16	37.6648	0	0	0	0	0	0	0	0	0	0	0	0	0	0	0	0	0
520929 GUARAITA	1996	1	0	0	1	0	0	1	0	0	0	1	1	3	0	0	1	0	0	1	0	0	0	0	100	100	11	0.551102	29	1.45291	0	0	0	0	0	0	0	0	0	0	0	0	0	0	0	0	0	0	0
520990 IACIARA	13947	1	1	0	0	0	0	0	1	0	0	1	1	3	1	0	0	0	0	0	1	0	0	0	49.97	71.7	249	1.78533	186	1.33362	9	6.453	0	0	0	0	0	0	0	0	0	0	0	0	0	0	0	0	0
521290 MARZAGAO	2236	1	0	0	1	0	0	1	0	0	0	1	1	3	0	0	1	0	0	1	0	0	0	0	100	100	188	8.40787	351	15.6977	15	67.0841	0	0	0	0	0	0	0	0	0	0	0	0	0	0	0	0	0
521308 MINACU	29070	1	1	0	1	0	1	0	0	0	0	1	1	3	1	0	1	0	1	0	0	0	0	0	47.01	47.01	2345	8.06674	1940	6.67355	14	4.81596	0	0	0	0	0	0	0	0	0	0	0	0	0	0	0	0	0
521530 ORIZONA	15615	1	0	1	1	1	0	0	0	0	0	1	1	3	0	1	1	1	0	0	0	0	0	0	100	100	327	2.09414	1409	9.02337	11	7.04451	0	0	0	0	0	0	0	0	0	0	0	0	0	0	0	0	0
521550 OUVIDOR	6667	1	0	1	0	1	0	0	0	0	0	1	1	3	0	1	0	1	0	0	0	0	0	0	100	100	1448	21.7189	1514	22.7089	19	28.4986	0	0	0	0	0	0	0	0	0	0	0	0	0	0	0	0	0
521580 PALMELO	2381	1	0	1	0	0	1	0	0	0	0	1	1	3	0	1	0	0	1	0	0	0	0	0	91.66	100	30	1.25997	184	7.72785	6	25.1995	0	0	0	0	0	0	0	0	0	0	0	0	0	0	0	0	0
521640 PARAUNA	10281	1	1	0	1	0	0	1	0	0	0	1	1	3	1	0	1	0	0	1	0	0	0	0	100	100	338	3.28762	853	8.29686	10	9.72668	0	0	0	0	0	0	0	0	0	0	0	0	0	0	0	0	0
521710 PIRACANJUBA	24524	1	0	1	0	0	1	0	0	0	0	1	1	3	0	1	0	0	1	0	0	0	0	1	75.1	87.86	409	1.66775	1591	6.48752	32	13.0484	0	0	0	0	0	0	0	0	0	0	0	0	0	0	0	0	0
521720 PIRANHAS	10385	1	0	1	1	0	0	1	0	0	0	1	1	3	0	1	1	0	0	1	0	0	0	0	100	100	208	2.00289	736	7.08714	18	17.3327	0	0	0	0	0	0	0	0	0	0	0	0	0	0	0	0	0
521975 SANTO ANTONIO DO DESCOBERTO	74744	1	0	1	1	0	0	1	0	0	0	1	1	3	0	1	1	0	0	1	0	0	0	1	51.54	51.54	4084	5.46398	3490	4.66927	13	1.73927	0	0	0	0	0	0	0	0	0	0	0	0	1	0	1	0	1.3379
522020 SAO MIGUEL DO ARAGUAIA	21993	1	0	1	1	1	0	0	0	0	0	1	1	3	0	1	1	1	0	0	0	0	0	1	91.2	98.96	442	2.00973	592	2.69177	23	10.4579	0	0	0	0	0	0	0	0	0	0	0	1	0	1	1	4.5469	0
522185 VALPARAISO DE GOIAS	168468	3	2	1	0	1	0	0	2	0	0	3	1	3	0.666667	0.333333	0	0.333333	0	0	0.666667	0	0	1	16.76	37.05	21822	12.9532	20596	12.2255	8	0.474868	0	0	1	0	0	0	0	0.593585	0	0	1	0	4	1	5	0.593585	2.37434
421580 SAO BENTO DO SUL	84507	8	3	3	3	5	1	0	2	1	1	7	0.875	2	0.375	0.375	0.375	0.625	0.125	0	0.25	0.125	0.125	1	37.15	54.61	3144	3.7204	16274	19.2576	16	1.89333	1	0	0	3	4	1.18333	0	0	3.55	4.73334	0	2	3	2	5	2.36667	3.55
412570 SAO MIGUEL DO IGUACU	27452	7	3	3	1	0	2	3	2	1	1	6	0.857143	2	0.428571	0.428571	0.142857	0	0.285714	0.428571	0.285714	0.142857	0.142857	1	16.83	24.15	458	1.66837	3662	13.3396	87	31.6917	0	0	1	0	1	0	0	3.64272	0	3.64272	0	0	0	0	0	0	0
230740 JUCAS	24949	6	1	4	4	2	1	0	3	3	3	5	0.833333	2	0.166667	0.666667	0.666667	0.333333	0.166667	0	0.5	0.5	0.5	0	83.56	83.56	138	0.553128	261	1.04613	10	4.00818	0	0	0	0	0	0	0	0	0	0	0	0	0	0	0	0	0
317040 UNAI	84378	5	1	4	1	1	1	0	3	2	3	4	0.8	2	0.2	0.8	0.2	0.2	0.2	0	0.6	0.4	0.6	0	16.47	18.85	4665	5.52869	9638	11.4224	27	3.19989	0	0	0	0	1	0	0	0	0	1.18514	0	0	0	0	0	0	0
351340 CRUZEIRO	82238	10	4	6	1	0	4	3	3	2	4	8	0.8	2	0.4	0.6	0.1	0	0.4	0.3	0.3	0.2	0.4	1	21.06	59.68	14201	17.2682	31671	38.5114	52	6.32311	0	0	1	0	1	0	0	1.21598	0	1.21598	0	0	7	0	7	0	8.51188
352240 ITAPEVA	94354	5	1	4	1	1	3	0	1	0	0	4	0.8	2	0.2	0.8	0.2	0.2	0.6	0	0.2	0	0	1	23.88	40.28	6785	7.191	16817	17.8233	44	4.66329	1	0	2	1	1	1.05984	0	2.11968	1.05984	1.05984	0	0	0	0	0	0	0
355430 TEODORO SAMPAIO	23148	5	2	3	2	2	3	0	0	0	0	4	0.8	2	0.4	0.6	0.4	0.4	0.6	0	0	0	0	0	100	100	1640	7.08485	4576	19.7684	32	13.8241	0	0	1	0	0	0	0	4.32003	0	0	0	0	0	0	0	0	0
410400 CAMPINA GRANDE DO SUL	43288	5	3	1	0	0	3	1	1	1	1	4	0.8	2	0.6	0.2	0	0	0.6	0.2	0.2	0.2	0.2	0	42.91	67.1	10605	24.4987	8573	19.8046	92	21.253	1	1	1	1	1	2.31011	2.31011	2.31011	2.31011	2.31011	0	0	3	0	3	0	6.93033
412560 SAO MATEUS DO SUL	46261	5	1	2	3	2	3	0	0	2	2	4	0.8	2	0.2	0.4	0.6	0.4	0.6	0	0	0.4	0.4	0	30.75	50.94	5063	10.9444	5842	12.6283	21	4.53946	0	0	0	0	0	0	0	0	0	0	0	0	2	0	2	0	4.3233
421130 NAVEGANTES	81475	5	2	3	1	0	4	0	1	4	4	4	0.8	2	0.4	0.6	0.2	0	0.8	0	0.2	0.8	0.8	1	55.12	70.56	15735	19.3127	16761	20.572	24	2.94569	0	0	0	0	1	0	0	0	0	1.22737	0	0	1	0	1	0	1.22737
510730 SAO JOSE DO RIO CLARO	20664	5	1	2	0	3	0	1	1	1	1	4	0.8	2	0.2	0.4	0	0.6	0	0.2	0.2	0.2	0.2	0	100	100	397	1.92122	945	4.57317	12	5.8072	0	0	0	0	0	0	0	0	0	0	0	0	0	0	0	0	0
521380 MORRINHOS	46136	5	1	4	1	2	0	1	2	0	0	4	0.8	2	0.2	0.8	0.2	0.4	0	0.2	0.4	0	0	1	83.01	87.93	10752	23.305	7724	16.7418	36	7.80302	0	0	0	0	0	0	0	0	0	0	0	0	1	0	1	0	2.1675
110012 JI-PARANA	128969	4	3	0	1	0	1	0	3	3	3	3	0.75	2	0.75	0	0.25	0	0.25	0	0.75	0.75	0.75	1	10.79	10.79	7676	5.95182	14029	10.8778	66	5.11751	0	0	0	0	2	0	0	0	0	1.55076	0	0	2	0	2	0	1.55076
241310 SENADOR ELOI DE SOUZA	6167	4	1	3	2	3	1	0	0	0	0	3	0.75	2	0.25	0.75	0.5	0.75	0.25	0	0	0	0	0	100	100	158	2.56202	81	1.31344	6	9.7292	0	0	0	0	0	0	0	0	0	0	0	0	0	0	0	0	0
292265 NORDESTINA	13197	4	0	0	0	0	1	2	1	2	2	3	0.75	2	0	0	0	0	0.25	0.5	0.25	0.5	0.5	0	100	100	475	3.5993	473	3.58415	14	10.6085	0	0	0	0	0	0	0	0	0	0	0	0	0	0	0	0	0
292720 RUY BARBOSA	30900	4	2	0	2	0	1	2	1	1	1	3	0.75	2	0.5	0	0.5	0	0.25	0.5	0.25	0.25	0.25	1	100	100	249	0.805825	380	1.22977	49	15.8576	0	0	0	0	0	0	0	0	0	0	0	0	0	0	0	0	0
350220 ANGATUBA	25228	4	1	3	3	1	0	0	3	2	2	3	0.75	2	0.25	0.75	0.75	0.25	0	0	0.75	0.5	0.5	0	27.63	57.16	2496	9.89377	3142	12.4544	35	13.8735	0	0	0	0	0	0	0	0	0	0	0	0	0	0	0	0	0
352320 ITARARE	50503	4	2	1	2	2	0	2	0	0	0	3	0.75	2	0.5	0.25	0.5	0.5	0	0.5	0	0	0	0	10.84	16.3	1651	3.26911	4392	8.69651	33	6.53427	0	0	2	0	1	0	0	3.96016	0	1.98008	0	0	0	0	0	0	0
354080 POTIRENDABA	17361	4	1	1	3	0	3	0	1	0	2	3	0.75	2	0.25	0.25	0.75	0	0.75	0	0.25	0	0.5	0	40.11	40.11	2222	12.7988	6803	39.1855	24	13.8241	0	0	1	0	0	0	0	5.76004	0	0	0	0	0	0	0	0	0
410390 CAMPINA DA LAGOA	14202	4	0	4	1	1	1	0	2	1	2	3	0.75	2	0	1	0.25	0.25	0.25	0	0.5	0.25	0.5	0	99.67	100	316	2.22504	1669	11.7519	18	12.6743	0	0	0	0	0	0	0	0	0	0	0	0	0	0	0	0	0
411585 MERCEDES	5536	4	2	2	3	0	1	2	1	1	2	3	0.75	2	0.5	0.5	0.75	0	0.25	0.5	0.25	0.25	0.5	0	62.81	62.81	112	2.02312	1621	29.2811	0	0	0	0	0	0	0	0	0	0	0	0	0	0	0	0	0	0	0
420810 ITAIOPOLIS	21669	4	1	3	1	1	1	0	2	1	1	3	0.75	2	0.25	0.75	0.25	0.25	0.25	0	0.5	0.25	0.25	0	48.01	48.01	339	1.56445	784	3.61807	20	9.22978	0	0	0	0	0	0	0	0	0	0	0	0	0	0	0	0	0
521460 NIQUELANDIA	46388	4	1	1	1	0	0	1	3	1	1	3	0.75	2	0.25	0.25	0.25	0	0	0.25	0.75	0.25	0.25	1	89.92	89.92	926	1.99621	3770	8.1271	34	7.32948	0	0	0	0	0	0	0	0	0	0	0	0	0	0	0	0	0
313010 IGARAPE	44561	7	3	3	3	3	2	0	2	1	1	5	0.714286	2	0.428571	0.428571	0.428571	0.428571	0.285714	0	0.285714	0.142857	0.142857	0	38.79	38.79	6304	14.1469	9588	21.5166	0	0	0	0	0	0	0	0	0	0	0	0	0	0	0	0	0	0	0
314410 MUZAMBINHO	20522	7	5	2	3	1	1	5	0	0	0	5	0.714286	2	0.714286	0.285714	0.428571	0.142857	0.142857	0.714286	0	0	0	0	0	33.38	487	2.37306	1809	8.81493	20	9.74564	0	0	1	0	0	0	0	4.87282	0	0	0	0	0	0	0	0	0
130190 ITACOATIARA	101337	3	1	1	2	0	1	1	1	0	1	2	0.666667	2	0.333333	0.333333	0.666667	0	0.333333	0.333333	0.333333	0	0.333333	1	72.48	84.44	1816	1.79204	2747	2.71076	56	5.52612	0	0	0	0	0	0	0	0	0	0	0	0	1	0	1	0	0.986806
210110 AXIXA	12130	3	0	3	1	0	0	0	3	1	1	2	0.666667	2	0	1	0.333333	0	0	0	1	0.333333	0.333333	0	100	100	32	0.263809	61	0.502885	15	12.366	0	0	0	0	0	0	0	0	0	0	0	0	0	0	0	0	0
211230 TUNTUM	42242	3	0	0	0	0	1	0	2	1	2	2	0.666667	2	0	0	0	0	0.333333	0	0.666667	0.333333	0.666667	1	100	100	147	0.347995	238	0.56342	28	6.62847	0	0	0	0	0	0	0	0	0	0	1	0	0	1	1	2.36731	0
220277 COLONIA DO PIAUI	7665	3	0	2	2	0	2	1	0	1	1	2	0.666667	2	0	0.666667	0.666667	0	0.666667	0.333333	0	0.333333	0.333333	0	100	100	68	0.887149	30	0.391389	3	3.91389	0	0	0	0	0	0	0	0	0	0	0	0	0	0	0	0	0
230015 ACARAPE	15140	3	1	1	2	0	3	0	0	1	1	2	0.666667	2	0.333333	0.333333	0.666667	0	1	0	0	0.333333	0.333333	0	100	100	366	2.41744	214	1.41347	0	0	0	0	0	0	0	0	0	0	0	0	0	0	0	0	0	0	0
230560 INDEPENDENCIA	26196	3	1	2	1	2	0	1	0	1	1	2	0.666667	2	0.333333	0.666667	0.333333	0.666667	0	0.333333	0	0.333333	0.333333	1	100	100	156	0.595511	412	1.57276	10	3.81738	0	0	0	0	0	0	0	0	0	0	0	0	0	0	0	0	0
231025 PARAIPABA	33232	3	0	2	1	0	1	0	2	2	2	2	0.666667	2	0	0.666667	0.333333	0	0.333333	0	0.666667	0.666667	0.666667	0	96.63	100	938	2.82258	691	2.07932	15	4.51372	0	0	0	0	0	0	0	0	0	0	0	0	0	0	0	0	0
240270 CERRO CORA	11182	3	1	0	1	2	0	0	1	1	1	2	0.666667	2	0.333333	0	0.333333	0.666667	0	0	0.333333	0.333333	0.333333	0	100	100	155	1.38616	173	1.54713	13	11.6258	0	0	0	0	0	0	0	0	0	0	0	0	0	0	0	0	0
240930 PATU	12861	3	2	1	1	0	3	0	0	0	1	2	0.666667	2	0.666667	0.333333	0.333333	0	1	0	0	0	0.333333	1	100	100	91	0.707566	152	1.18187	18	13.9958	0	0	0	0	0	0	0	0	0	0	0	1	0	1	1	7.77545	0
241440 TOUROS	33716	3	0	1	1	2	1	0	0	0	1	2	0.666667	2	0	0.333333	0.333333	0.666667	0.333333	0	0	0	0.333333	1	100	100	915	2.71385	934	2.7702	18	5.33871	0	0	0	0	0	0	0	0	0	0	0	0	0	0	0	0	0
251440 SAO JOSE DE ESPINHARAS	4631	3	2	1	0	0	1	1	1	1	2	2	0.666667	2	0.666667	0.333333	0	0	0.333333	0.333333	0.333333	0.333333	0.666667	0	97.82	100	11	0.23753	16	0.345498	0	0	0	0	0	0	1	0	0	0	0	21.5936	0	0	0	0	0	0	0
260010 AFOGADOS DA INGAZEIRA	37546	3	2	1	2	0	0	2	1	1	1	2	0.666667	2	0.666667	0.333333	0.666667	0	0	0.666667	0.333333	0.333333	0.333333	1	100	100	3319	8.83982	970	2.5835	74	19.7092	0	0	1	0	1	0	0	2.6634	0	2.6634	0	0	1	0	1	0	2.6634
260870 LAGOA DOS GATOS	16345	3	2	1	0	0	2	0	1	2	2	2	0.666667	2	0.666667	0.333333	0	0	0.666667	0	0.333333	0.666667	0.666667	0	42.43	42.43	65	0.397675	147	0.899358	10	6.11808	0	0	0	0	0	0	0	0	0	0	0	0	0	0	0	0	0
261240 SANHARO	27308	3	1	2	2	1	0	1	1	1	1	2	0.666667	2	0.333333	0.666667	0.666667	0.333333	0	0.333333	0.333333	0.333333	0.333333	0	96.39	96.39	203	0.743372	427	1.56364	5	1.83097	0	0	0	0	0	0	0	0	0	0	0	0	0	0	0	0	0
261320 SAO JOAO	23002	3	0	3	1	0	1	0	2	2	2	2	0.666667	2	0	1	0.333333	0	0.333333	0	0.666667	0.666667	0.666667	1	100	100	518	2.25198	214	0.930354	29	12.6076	0	0	0	0	0	0	0	0	0	0	1	0	1	1	2	4.34745	4.34745
270170 CAPELA	16907	3	1	2	2	0	1	1	1	0	0	2	0.666667	2	0.333333	0.666667	0.666667	0	0.333333	0.333333	0.333333	0	0	0	100	100	246	1.45502	479	2.83315	23	13.6038	0	0	0	0	0	0	0	0	0	0	0	0	0	0	0	0	0
270830 SAO JOSE DA LAJE	24064	3	3	0	2	0	1	2	0	1	1	2	0.666667	2	1	0	0.666667	0	0.333333	0.666667	0	0.333333	0.333333	0	100	100	162	0.673205	300	1.24668	30	12.4668	0	0	0	0	0	0	0	0	0	0	0	0	0	0	0	0	0
290900 CORDEIROS	8667	3	1	2	0	1	0	0	2	1	2	2	0.666667	2	0.333333	0.666667	0	0.333333	0	0	0.666667	0.333333	0.666667	0	100	100	54	0.623053	83	0.957655	3	3.46141	0	0	0	0	0	0	0	0	0	0	0	0	0	0	0	0	0
310630 BELO ORIENTE	27277	3	3	0	2	1	1	0	1	1	1	2	0.666667	2	1	0	0.666667	0.333333	0.333333	0	0.333333	0.333333	0.333333	0	91.49	95.03	1773	6.49998	4175	15.3059	0	0	0	0	0	0	0	0	0	0	0	0	0	0	0	0	0	0	0
310830 BORDA DA MATA	19809	3	2	1	1	0	3	0	0	0	0	2	0.666667	2	0.666667	0.333333	0.333333	0	1	0	0	0	0	0	53.9	99.21	1292	6.52229	2040	10.2983	0	0	0	0	0	0	0	0	0	0	0	0	0	0	0	0	0	0	0
314000 MARIANA	61830	3	2	1	0	0	1	2	0	1	1	2	0.666667	2	0.666667	0.333333	0	0	0.333333	0.666667	0	0.333333	0.333333	0	73.13	95.57	14126	22.8465	20384	32.9678	14	2.26427	0	0	2	0	2	0	0	3.23468	0	3.23468	0	0	0	0	0	0	0
316470 SAO SEBASTIAO DO PARAISO	70956	6	3	1	0	2	2	0	2	3	4	4	0.666667	2	0.5	0.166667	0	0.333333	0.333333	0	0.333333	0.5	0.666667	1	58.77	66.14	6158	8.67862	17507	24.673	56	7.89221	0	0	1	1	1	0	0	1.40932	1.40932	1.40932	2	0	0	2	2	2.81865	0
320010 AFONSO CLAUDIO	30586	3	1	2	2	1	0	1	1	1	1	2	0.666667	2	0.333333	0.666667	0.666667	0.333333	0	0.333333	0.333333	0.333333	0.333333	0	100	100	1194	3.90375	2962	9.68417	35	11.4431	0	0	0	1	1	0	0	0	3.26947	3.26947	0	0	0	0	0	0	0
330210 ITAOCARA	23234	3	2	1	1	1	0	1	1	1	2	2	0.666667	2	0.666667	0.333333	0.333333	0.333333	0	0.333333	0.333333	0.333333	0.666667	0	66.78	68.12	922	3.96832	3760	16.1832	27	11.6209	0	0	0	2	0	0	0	0	8.60807	0	0	0	0	0	0	0	0
350310 ARANDU	6357	3	2	1	2	2	0	0	1	0	0	2	0.666667	2	0.666667	0.333333	0.666667	0.666667	0	0	0.333333	0	0	0	0	47.26	408	6.41812	455	7.15746	7	11.0115	0	0	0	0	0	0	0	0	0	0	0	0	0	0	0	0	0
351130 CEDRAL	9237	3	1	0	2	0	2	0	1	3	3	2	0.666667	2	0.333333	0	0.666667	0	0.666667	0	0.333333	1	1	0	0	32.88	701	7.58904	2735	29.6092	0	0	0	0	0	0	0	0	0	0	0	0	0	0	0	0	0	0	0
351410 DOIS CORREGOS	27315	6	2	4	2	3	1	2	0	0	0	4	0.666667	2	0.333333	0.666667	0.333333	0.5	0.166667	0.333333	0	0	0	0	38.17	63.53	1040	3.80743	3908	14.3072	26	9.51858	0	0	1	0	0	0	0	3.66099	0	0	0	0	0	0	0	0	0
352140 IRACEMAPOLIS	24235	3	2	1	2	1	2	0	0	1	2	2	0.666667	2	0.666667	0.333333	0.666667	0.333333	0.666667	0	0	0.333333	0.666667	0	43.4	72.23	2654	10.9511	11632	47.9967	2	0.825253	0	0	0	0	0	0	0	0	0	0	0	0	1	0	1	0	4.12626
352210 ITANHAEM	101816	3	2	1	0	0	0	0	3	1	1	2	0.666667	2	0.666667	0.333333	0	0	0	0	1	0.333333	0.333333	1	17.16	41.81	8849	8.69117	15952	15.6675	56	5.50012	0	0	0	0	1	0	0	0	0	0.982164	1	0	2	1	3	0.982164	1.96433
352280 ITAPORANGA	15149	3	0	3	1	1	1	1	0	0	0	2	0.666667	2	0	1	0.333333	0.333333	0.333333	0.333333	0	0	0	0	0	29.75	249	1.64367	474	3.12892	17	11.2219	0	0	0	0	0	0	0	0	0	0	0	0	0	0	0	0	0
352710 LINS	78013	6	4	1	1	0	2	0	4	1	1	4	0.666667	2	0.666667	0.166667	0.166667	0	0.333333	0	0.666667	0.166667	0.166667	1	17.8	46.93	17544	22.4886	33552	43.0082	26	3.33278	0	0	1	1	1	0	0	1.28184	1.28184	1.28184	1	0	1	1	2	1.28184	1.28184
353900 PIRANGI	11417	3	1	2	1	0	2	1	0	2	2	2	0.666667	2	0.333333	0.666667	0.333333	0	0.666667	0.333333	0	0.666667	0.666667	1	30.36	74.37	461	4.03784	2256	19.76	6	5.25532	0	0	0	0	0	0	0	0	0	0	0	0	0	0	0	0	0
354400 RIO DAS PEDRAS	35228	3	2	1	0	1	1	0	1	0	2	2	0.666667	2	0.666667	0.333333	0	0.333333	0.333333	0	0.333333	0	0.666667	0	0	19.02	9845	27.9465	14244	40.4337	28	7.94822	0	0	0	1	1	0	0	0	2.83865	2.83865	0	0	1	0	1	0	2.83865
354640 SANTA CRUZ DO RIO PARDO	47673	3	1	2	1	0	0	1	2	0	0	2	0.666667	2	0.333333	0.666667	0.333333	0	0	0.333333	0.666667	0	0	1	36.4	48.67	3336	6.99767	9690	20.326	29	6.08311	0	0	1	0	1	0	0	2.09762	0	2.09762	1	0	1	1	2	2.09762	2.09762
354670 SANTA GERTRUDES	26898	3	3	0	0	0	1	0	2	3	3	2	0.666667	2	1	0	0	0	0.333333	0	0.666667	1	1	1	35.93	35.93	1175	4.36835	8405	31.2477	0	0	0	0	0	0	0	0	0	0	0	0	0	0	1	0	1	0	3.71775
355320 TAIUVA	5566	3	1	2	2	1	1	0	1	0	0	2	0.666667	2	0.333333	0.666667	0.666667	0.333333	0.333333	0	0.333333	0	0	0	61.96	77.81	274	4.92275	1282	23.0327	4	7.18649	0	0	0	0	0	0	0	0	0	0	0	0	0	0	0	0	0
355700 VOTORANTIM	122480	6	5	0	3	0	4	2	0	2	2	4	0.666667	2	0.833333	0	0.5	0	0.666667	0.333333	0	0.333333	0.333333	1	0	27.09	32748	26.7374	43243	35.3062	29	2.36773	0	0	2	0	0	0	0	1.63292	0	0	1	0	1	1	2	0.81646	0.81646
355710 VOTUPORANGA	94547	3	1	2	0	0	1	1	1	1	1	2	0.666667	2	0.333333	0.666667	0	0	0.333333	0.333333	0.333333	0.333333	0.333333	1	43.25	70.89	17243	18.2375	30345	32.0951	83	8.7787	0	0	1	1	1	0	0	1.05768	1.05768	1.05768	0	0	6	0	6	0	6.34605
410570 CLEVELANDIA	16559	3	0	2	1	1	1	1	0	1	1	2	0.666667	2	0	0.666667	0.333333	0.333333	0.333333	0.333333	0	0.333333	0.333333	0	20.69	65.68	271	1.63657	2024	12.223	25	15.0975	0	0	0	0	0	0	0	0	0	0	0	0	0	0	0	0	0
410590 COLORADO	24012	3	2	1	2	0	0	2	1	1	1	2	0.666667	2	0.666667	0.333333	0.666667	0	0	0.666667	0.333333	0.333333	0.333333	0	89.69	100	4416	18.3908	5497	22.8927	54	22.4888	0	0	0	0	1	0	0	0	0	4.16458	0	0	1	0	1	0	4.16458
410660 CRUZEIRO DO OESTE	20932	3	2	1	1	1	1	0	1	1	1	2	0.666667	2	0.666667	0.333333	0.333333	0.333333	0.333333	0	0.333333	0.333333	0.333333	1	65.98	85.54	362	1.72941	2715	12.9706	18	8.59927	0	0	1	1	1	0	0	4.77737	4.77737	4.77737	1	0	2	1	3	4.77737	9.55475
411095 ITAIPULANDIA	11176	3	0	3	0	0	2	0	1	1	2	2	0.666667	2	0	1	0	0	0.666667	0	0.333333	0.333333	0.666667	0	94.43	100	61	0.545812	412	3.68647	20	17.8955	0	0	0	0	0	0	0	0	0	0	0	0	0	0	0	0	0
411240 JAPURA	9425	3	1	2	1	0	3	0	0	2	2	2	0.666667	2	0.333333	0.666667	0.333333	0	1	0	0	0.666667	0.666667	0	36.9	36.9	298	3.1618	1085	11.5119	9	9.54907	0	0	0	0	0	0	0	0	0	0	0	0	0	0	0	0	0
411275 JESUITAS	8412	3	0	3	2	3	0	0	0	0	0	2	0.666667	2	0	1	0.666667	1	0	0	0	0	0	0	40.61	40.61	170	2.02092	575	6.83547	12	14.2653	0	0	0	0	0	0	0	0	0	0	0	0	0	0	0	0	0
411410 MANDAGUACU	22819	3	2	1	3	1	1	1	0	0	0	2	0.666667	2	0.666667	0.333333	1	0.333333	0.333333	0.333333	0	0	0	0	15.31	57.47	2655	11.635	7779	34.09	26	11.394	0	0	0	0	0	0	0	0	0	0	0	0	0	0	0	0	0
411430 MANDIRITUBA	26869	9	6	2	2	0	3	3	3	4	5	6	0.666667	2	0.666667	0.222222	0.222222	0	0.333333	0.333333	0.333333	0.444444	0.555556	0	26.13	51.92	1682	6.26	1672	6.22278	33	12.2818	0	0	0	1	1	0	0	0	3.72176	3.72176	0	0	0	0	0	0	0
411725 NOVA PRATA DO IGUACU	10548	6	2	3	1	0	3	1	2	3	4	4	0.666667	2	0.333333	0.5	0.166667	0	0.5	0.166667	0.333333	0.5	0.666667	0	100	100	166	1.57376	350	3.31816	0	0	0	0	0	0	0	0	0	0	0	0	0	0	0	0	0	0	0
412080 QUATRO BARRAS	23559	3	0	2	0	1	2	0	0	1	1	2	0.666667	2	0	0.666667	0	0.333333	0.666667	0	0	0.333333	0.333333	0	74.36	74.36	7142	30.3154	7262	30.8247	0	0	0	0	0	0	0	0	0	0	0	0	0	0	0	0	0	0	0
412170 RESERVA	26715	6	3	1	3	1	4	0	1	3	4	4	0.666667	2	0.5	0.166667	0.5	0.166667	0.666667	0	0.166667	0.5	0.666667	0	100	100	715	2.6764	1228	4.59667	14	5.2405	0	0	0	0	0	0	0	0	0	0	0	0	0	0	0	0	0
412220 RIO BRANCO DO SUL	32397	3	3	0	1	1	0	1	1	0	0	2	0.666667	2	1	0	0.333333	0.333333	0	0.333333	0.333333	0	0	0	32.96	50	3313	10.2263	4639	14.3192	25	7.71676	0	0	1	0	0	0	0	3.08671	0	0	0	0	0	0	0	0	0
412405 SANTA TEREZINHA DE ITAIPU	23465	3	1	2	1	0	1	1	1	2	2	2	0.666667	2	0.333333	0.666667	0.333333	0	0.333333	0.333333	0.333333	0.666667	0.666667	1	59.42	59.42	549	2.33965	2915	12.4228	0	0	0	0	0	0	0	0	0	0	0	0	0	0	0	0	0	0	0
412575 SAO PEDRO DO IGUACU	5897	3	1	1	1	0	2	0	1	2	2	2	0.666667	2	0.333333	0.333333	0.333333	0	0.666667	0	0.333333	0.666667	0.666667	0	48.1	48.1	186	3.15415	1108	18.7892	0	0	0	0	0	0	0	0	0	0	0	0	0	0	0	0	0	0	0
412855 VERA CRUZ DO OESTE	8521	3	0	3	1	0	1	0	2	0	2	2	0.666667	2	0	1	0.333333	0	0.333333	0	0.666667	0	0.666667	0	100	100	92	1.07969	1044	12.2521	13	15.2564	0	0	0	0	0	0	0	0	0	0	0	0	0	0	0	0	0
420665 GUATAMBU	4704	3	2	1	0	0	1	0	2	3	3	2	0.666667	2	0.666667	0.333333	0	0	0.333333	0	0.666667	1	1	0	73.25	73.25	981	20.8546	953	20.2594	0	0	0	0	0	0	0	0	0	0	0	0	0	0	0	0	0	0	0
420830 ITAPEMA	65312	3	2	1	1	0	1	0	2	2	3	2	0.666667	2	0.666667	0.333333	0.333333	0	0.333333	0	0.666667	0.666667	1	1	65.45	67.03	5947	9.10552	10571	16.1854	20	3.06222	0	0	0	0	0	0	0	0	0	0	0	0	2	0	2	0	3.06222
421440 RIO DAS ANTAS	6205	3	0	3	2	1	0	1	1	0	0	2	0.666667	2	0	1	0.666667	0.333333	0	0.333333	0.333333	0	0	0	55.57	77.78	130	2.09508	1140	18.3723	0	0	0	0	0	0	0	0	0	0	0	0	0	0	0	0	0	0	0
430130 ARROIO GRANDE	18293	3	1	1	1	0	2	0	1	1	1	2	0.666667	2	0.333333	0.333333	0.333333	0	0.666667	0	0.333333	0.333333	0.333333	0	14.1	23.63	262	1.43224	816	4.46072	19	10.3865	0	0	0	0	0	0	0	0	0	0	0	0	0	0	0	0	0
430480 CARLOS BARBOSA	29833	3	0	3	2	1	0	1	1	0	0	2	0.666667	2	0	1	0.666667	0.333333	0	0.333333	0.333333	0	0	0	0	19.08	523	1.75309	11985	40.1736	30	10.056	0	0	1	0	1	0	0	3.35199	0	3.35199	0	0	2	0	2	0	6.70399
430750 ESPUMOSO	15588	3	1	2	0	0	1	0	2	0	0	2	0.666667	2	0.333333	0.666667	0	0	0.333333	0	0.666667	0	0	0	0	19.25	1293	8.29484	3232	20.7339	36	23.0947	0	0	1	0	1	0	0	6.41519	0	6.41519	0	0	0	0	0	0	0
430810 FELIZ	13547	3	1	2	0	2	1	0	0	0	0	2	0.666667	2	0.333333	0.666667	0	0.666667	0.333333	0	0	0	0	0	25.65	40.51	558	4.11899	3494	25.7917	20	14.7634	0	0	1	0	0	0	0	7.38171	0	0	0	0	0	0	0	0	0
430957 HERVEIRAS	3018	3	0	3	2	1	2	0	0	0	0	2	0.666667	2	0	1	0.666667	0.333333	0.666667	0	0	0	0	0	100	100	22	0.72896	203	6.72631	0	0	0	0	0	0	0	0	0	0	0	0	0	0	0	0	0	0	0
431213 MATO CASTELHANO	2540	3	2	1	0	0	1	1	1	3	3	2	0.666667	2	0.666667	0.333333	0	0	0.333333	0.333333	0.333333	1	1	0	100	100	32	1.25984	114	4.48819	0	0	0	0	0	0	0	0	0	0	0	0	0	0	0	0	0	0	0
431395 PANTANO GRANDE	9174	3	1	1	0	2	0	0	1	0	0	2	0.666667	2	0.333333	0.333333	0	0.666667	0	0	0.333333	0	0	0	0	0	171	1.86396	648	7.06344	0	0	0	0	0	0	0	0	0	0	0	0	0	0	0	0	0	0	0
431660 SANANDUVA	16270	3	0	1	1	0	0	3	0	1	2	2	0.666667	2	0	0.333333	0.333333	0	0	1	0	0.333333	0.666667	0	0	0	268	1.6472	1160	7.12969	25	15.3657	0	0	1	0	1	0	0	6.14628	0	6.14628	0	0	1	0	1	0	6.14628
432146 TIO HUGO	3030	3	3	0	0	2	0	0	1	1	1	2	0.666667	2	1	0	0	0.666667	0	0	0.333333	0.333333	0.333333	0	100	100	53	1.74917	134	4.42244	0	0	0	0	0	0	0	0	0	0	0	0	0	0	0	0	0	0	0
432170 TRES COROAS	28220	3	1	1	0	1	1	0	1	0	1	2	0.666667	2	0.333333	0.333333	0	0.333333	0.333333	0	0.333333	0	0.333333	0	0	16.17	638	2.26081	2798	9.91495	31	10.9851	0	0	0	0	1	0	0	0	0	3.54359	0	0	0	0	0	0	0
432185 TRES PALMEIRAS	4271	3	3	0	0	0	1	1	1	1	1	2	0.666667	2	1	0	0	0	0.333333	0.333333	0.333333	0.333333	0.333333	0	100	100	27	0.63217	83	1.94334	0	0	0	0	0	0	0	0	0	0	0	0	0	0	0	0	0	0	0
500660 PONTA PORA	92526	6	2	4	2	0	3	2	1	1	1	4	0.666667	2	0.333333	0.666667	0.333333	0	0.5	0.333333	0.166667	0.166667	0.166667	1	66.91	96.34	3080	3.32879	9342	10.0966	38	4.10695	0	0	1	1	1	0	0	1.08078	1.08078	1.08078	0	0	1	0	1	0	1.08078
510850 VERA	11309	3	3	0	0	0	0	1	2	1	1	2	0.666667	2	1	0	0	0	0	0.333333	0.666667	0.333333	0.333333	0	61.52	61.52	229	2.02494	742	6.56115	0	0	0	0	0	0	0	0	0	0	0	0	0	0	0	0	0	0	0
521350 MONTE ALEGRE DE GOIAS	8606	3	2	1	0	1	0	0	2	1	1	2	0.666667	2	0.666667	0.333333	0	0.333333	0	0	0.666667	0.333333	0.333333	0	95.23	100	68	0.790146	63	0.732047	9	10.4578	0	0	0	0	0	0	0	0	0	0	0	0	0	0	0	0	0
521450 NEROPOLIS	29850	6	3	3	3	1	2	3	0	0	1	4	0.666667	2	0.5	0.5	0.5	0.166667	0.333333	0.5	0	0	0.166667	0	100	100	2782	9.31993	3696	12.3819	26	8.71022	0	0	1	0	1	0	0	3.35008	0	3.35008	0	0	2	0	2	0	6.70017
431720 SANTA ROSA	73254	20	4	15	6	4	8	4	4	5	6	13	0.65	2	0.2	0.75	0.3	0.2	0.4	0.2	0.2	0.25	0.3	0	65.45	80.77	4177	5.70208	12383	16.9042	41	5.59696	1	1	3	1	2	1.36511	1.36511	4.09534	1.36511	2.73023	0	0	2	0	2	0	2.73023
410880 GUAIRA	33119	11	3	6	5	3	3	4	1	2	3	7	0.636364	2	0.272727	0.545455	0.454545	0.272727	0.272727	0.363636	0.0909091	0.181818	0.272727	0	10.48	39.71	666	2.01093	3447	10.4079	30	9.05824	0	0	1	0	0	0	0	3.01941	0	0	0	0	1	0	1	0	3.01941
241200 SAO GONCALO DO AMARANTE	104919	16	9	7	5	1	5	4	6	4	5	10	0.625	2	0.5625	0.4375	0.3125	0.0625	0.3125	0.25	0.375	0.25	0.3125	1	100	100	16726	15.9418	12624	12.0321	30	2.85935	0	0	0	0	0	0	0	0	0	0	0	0	2	0	2	0	1.90623
240145 BARAUNA	29112	5	3	2	2	0	2	1	2	1	3	3	0.6	2	0.6	0.4	0.4	0	0.4	0.2	0.4	0.2	0.6	0	100	100	298	1.02363	536	1.84117	17	5.83952	0	0	0	0	0	0	0	0	0	0	0	0	0	0	0	0	0
240820 NISIA FLORESTA	28266	5	1	3	4	0	3	0	2	3	3	3	0.6	2	0.2	0.6	0.8	0	0.6	0	0.4	0.6	0.6	0	100	100	955	3.37862	671	2.37388	0	0	0	0	0	0	0	0	0	0	0	0	0	0	0	0	0	0	0
240890 PARELHAS	21611	5	2	2	5	0	2	2	1	1	1	3	0.6	2	0.4	0.4	1	0	0.4	0.4	0.2	0.2	0.2	1	100	100	494	2.28587	559	2.58665	35	16.1955	0	0	0	0	0	0	0	0	0	0	0	0	1	0	1	0	4.62727
251320 SANTA CRUZ	6579	5	3	2	1	0	0	2	3	4	4	3	0.6	2	0.6	0.4	0.2	0	0	0.4	0.6	0.8	0.8	1	100	100	40	0.607995	67	1.01839	8	12.1599	0	0	0	0	0	0	0	0	0	0	1	0	0	1	1	15.1999	0
270040 ATALAIA	47540	5	1	2	3	0	1	3	1	0	0	3	0.6	2	0.2	0.4	0.6	0	0.2	0.6	0.2	0	0	1	100	100	718	1.51031	1095	2.30332	25	5.25873	0	0	0	0	0	0	0	0	0	0	0	0	0	0	0	0	0
315150 PIUMHI	35137	5	3	2	0	0	3	0	2	2	3	3	0.6	2	0.6	0.4	0	0	0.6	0	0.4	0.4	0.6	1	100	100	1038	2.95415	4234	12.05	42	11.9532	0	0	0	0	2	0	0	0	0	5.69201	2	0	4	2	6	5.69201	11.384
317100 VAZANTE	20590	5	2	3	0	0	3	0	2	1	2	3	0.6	2	0.4	0.6	0	0	0.6	0	0.4	0.2	0.4	1	100	100	2569	12.4769	4980	24.1865	19	9.22778	0	0	0	0	0	0	0	0	0	0	0	0	0	0	0	0	0
351280 COSMOPOLIS	72252	5	0	5	0	1	1	2	1	0	2	3	0.6	2	0	1	0	0.2	0.2	0.4	0.2	0	0.4	1	4.86	42.14	16358	22.6402	18948	26.2249	29	4.01373	0	0	0	0	4	0	0	0	0	5.53618	0	0	1	0	1	0	1.38404
410425 CAMPO MAGRO	29318	5	4	1	1	1	3	0	1	2	2	3	0.6	2	0.8	0.2	0.2	0.2	0.6	0	0.2	0.4	0.4	0	35.83	61.8	5202	17.7434	4557	15.5434	114	38.884	0	0	0	0	0	0	0	0	0	0	0	0	0	0	0	0	0
410530 CEU AZUL	11765	5	0	4	1	2	1	1	1	0	0	3	0.6	2	0	0.8	0.2	0.4	0.2	0.2	0.2	0	0	0	17.18	17.18	188	1.59796	1601	13.6082	18	15.2996	0	0	1	0	0	0	0	8.49979	0	0	0	0	0	0	0	0	0
410580 COLOMBO	243726	25	4	16	11	2	11	4	8	6	9	15	0.6	2	0.16	0.64	0.44	0.08	0.44	0.16	0.32	0.24	0.36	1	4.3	22.92	47850	19.6327	52687	21.6173	61	2.50281	0	0	1	0	0	0	0	0.410297	0	0	0	0	1	0	1	0	0.410297
411850 PATO BRANCO	82881	5	2	2	1	1	1	1	2	2	2	3	0.6	2	0.4	0.4	0.2	0.2	0.2	0.2	0.4	0.4	0.4	1	41.42	60.07	4600	5.55013	25905	31.2557	94	11.3416	1	1	4	4	4	1.20655	1.20655	4.8262	4.8262	4.8262	1	0	5	1	6	1.20655	6.03275
412800 UBIRATA	21013	5	2	3	0	0	1	0	4	3	3	3	0.6	2	0.4	0.6	0	0	0.2	0	0.8	0.6	0.6	1	85.76	100	1170	5.56798	6281	29.891	33	15.7046	0	0	0	0	0	0	0	0	0	0	0	0	1	0	1	0	4.75896
420390 CAPINZAL	22848	5	3	2	0	1	2	0	2	1	3	3	0.6	2	0.6	0.4	0	0.2	0.4	0	0.4	0.2	0.6	0	45.68	98.21	1297	5.67665	7226	31.6264	37	16.194	0	0	0	0	0	0	0	0	0	0	0	0	0	0	0	0	0
420430 CONCORDIA	74641	5	0	4	1	0	1	2	2	2	2	3	0.6	2	0	0.8	0.2	0	0.2	0.4	0.4	0.4	0.4	1	41.9	70.57	7425	9.94762	28909	38.7307	27	3.61731	1	0	1	1	1	1.33975	0	1.33975	1.33975	1.33975	0	0	4	0	4	0	5.35899
420450 CORUPA	15909	5	5	0	2	1	1	1	2	1	1	3	0.6	2	1	0	0.4	0.2	0.2	0.2	0.4	0.2	0.2	0	21.96	21.96	1692	10.6355	2054	12.9109	0	0	0	0	0	0	0	0	0	0	0	0	0	0	0	0	0	0	0
431020 IJUI	83475	5	4	1	1	0	1	2	2	3	4	3	0.6	2	0.8	0.2	0.2	0	0.2	0.4	0.4	0.6	0.8	1	36.63	46.33	3710	4.44444	21223	25.4244	76	9.10452	1	1	2	1	1	1.19796	1.19796	2.39593	1.19796	1.19796	0	0	12	0	12	0	14.3756
431580 ROCA SALES	11393	5	1	4	0	0	2	1	2	4	4	3	0.6	2	0.2	0.8	0	0	0.4	0.2	0.4	0.8	0.8	0	0	26.55	118	1.03572	3222	28.2805	11	9.65505	0	0	0	0	0	0	0	0	0	0	0	0	0	0	0	0	0
350330 ARARAS	134236	12	3	9	1	1	4	0	7	1	9	7	0.583333	2	0.25	0.75	0.0833333	0.0833333	0.333333	0	0.583333	0.0833333	0.75	0	2.6	10.96	23271	17.3359	51100	38.0673	53	3.94827	1	0	2	2	1	0.744957	0	1.48991	1.48991	0.744957	0	1	6	1	7	0.744957	4.46974
412810 UMUARAMA	111557	19	7	11	5	8	3	0	8	9	9	11	0.578947	2	0.368421	0.578947	0.263158	0.421053	0.157895	0	0.421053	0.473684	0.473684	1	56.15	68.24	3342	2.99578	15489	13.8844	271	24.2925	2	1	5	5	6	1.79281	0.896403	4.48201	4.48201	5.37842	0	0	10	0	10	0	8.96403
230640 ITAPIPOCA	131687	7	3	3	1	0	2	2	3	3	3	4	0.571429	2	0.428571	0.428571	0.142857	0	0.285714	0.285714	0.428571	0.428571	0.428571	1	52.05	54.39	6019	4.57069	3861	2.93195	67	5.08782	0	0	0	0	0	0	0	0	0	0	0	0	1	0	1	0	0.759376
230770 MARANGUAPE	131677	7	3	4	1	0	2	0	5	2	3	4	0.571429	2	0.428571	0.571429	0.142857	0	0.285714	0	0.714286	0.285714	0.428571	0	66.5	77.12	9015	6.8463	7424	5.63804	23	1.7467	0	0	0	0	0	0	0	0	0	0	0	0	0	0	0	0	0
230970 PACATUBA	85647	7	2	5	2	1	2	1	3	2	2	4	0.571429	2	0.285714	0.714286	0.285714	0.142857	0.285714	0.142857	0.428571	0.285714	0.285714	0	77.1	89.12	8643	10.0914	5691	6.64472	16	1.86813	0	0	0	0	0	0	0	0	0	0	0	0	0	0	0	0	0
241220 SAO JOSE DE MIPIBU	44566	7	4	3	5	1	5	0	1	3	4	4	0.571429	2	0.571429	0.428571	0.714286	0.142857	0.714286	0	0.142857	0.428571	0.571429	1	100	100	2015	4.52138	2234	5.01279	0	0	0	0	0	0	0	0	0	0	0	0	0	0	2	0	2	0	4.48773
354160 PROMISSAO	40432	7	3	4	0	2	2	0	3	2	2	4	0.571429	2	0.428571	0.571429	0	0.285714	0.285714	0	0.428571	0.285714	0.285714	0	8.62	79.5	3274	8.09755	8708	21.5374	33	8.16185	0	0	0	0	1	0	0	0	0	2.47329	0	0	1	0	1	0	2.47329
411570 MATINHOS	34720	7	6	1	1	1	4	0	2	3	4	4	0.571429	2	0.857143	0.142857	0.142857	0.142857	0.571429	0	0.285714	0.428571	0.571429	0	20.17	20.17	2296	6.6129	4837	13.9315	0	0	0	0	0	0	0	0	0	0	0	0	0	0	0	0	0	0	0
411995 PONTAL DO PARANA	27284	7	2	5	0	0	3	0	4	4	5	4	0.571429	2	0.285714	0.714286	0	0	0.428571	0	0.571429	0.571429	0.714286	0	25.9	25.9	2589	9.48908	2393	8.77071	0	0	0	0	0	0	0	0	0	0	0	0	0	0	0	0	0	0	0
430440 CANELA	44998	7	3	3	4	3	2	1	1	2	3	4	0.571429	2	0.428571	0.428571	0.571429	0.428571	0.285714	0.142857	0.142857	0.285714	0.428571	0	31.02	49.19	1917	4.26019	11816	26.2589	20	4.44464	0	0	0	0	1	0	0	0	0	2.22232	0	0	2	0	2	0	4.44464
432240 URUGUAIANA	126970	7	4	3	3	2	2	0	3	5	6	4	0.571429	2	0.571429	0.428571	0.428571	0.285714	0.285714	0	0.428571	0.714286	0.857143	1	17.82	31.99	2313	1.82169	12657	9.9685	28	2.20525	1	1	2	2	1	0.787588	0.787588	1.57518	1.57518	0.787588	2	0	5	2	7	1.57518	3.93794
351110 CATANDUVA	121862	23	11	12	5	2	13	2	6	6	10	13	0.565217	2	0.478261	0.521739	0.217391	0.0869565	0.565217	0.0869565	0.26087	0.26087	0.434783	1	68.07	80.76	19981	16.3964	44554	36.561	81	6.64686	1	0	2	1	2	0.8206	0	1.6412	0.8206	1.6412	1	0	6	1	7	0.8206	4.9236
291920 LAURO DE FREITAS	204669	9	1	5	6	2	2	1	4	3	3	5	0.555556	2	0.111111	0.555556	0.666667	0.222222	0.222222	0.111111	0.444444	0.333333	0.333333	1	48.77	63.69	88447	43.2147	59804	29.2199	86	4.20191	0	0	0	0	0	0	0	0	0	0	1	0	3	1	4	0.488594	1.46578
330220 ITAPERUNA	103224	9	5	4	1	1	2	0	6	5	6	5	0.555556	2	0.555556	0.444444	0.111111	0.111111	0.222222	0	0.666667	0.555556	0.666667	1	60.51	82.43	7928	7.68038	18383	17.8088	72	6.97512	1	1	2	3	1	0.968767	0.968767	1.93753	2.9063	0.968767	1	0	8	1	9	0.968767	7.75014
355070 SAO SEBASTIAO	88980	9	6	0	4	0	2	3	4	2	2	5	0.555556	2	0.666667	0	0.444444	0	0.222222	0.333333	0.444444	0.222222	0.222222	1	85.86	100	7487	8.41425	14341	16.1171	55	6.18116	0	0	1	0	1	0	0	1.12385	0	1.12385	2	0	6	2	8	2.2477	6.74309
410420 CAMPO LARGO	132002	18	4	9	5	1	7	3	7	5	6	10	0.555556	2	0.222222	0.5	0.277778	0.0555556	0.388889	0.166667	0.388889	0.277778	0.333333	0	55.91	57.38	26893	20.3732	30016	22.739	127	9.62107	2	0	3	5	5	1.51513	0	2.27269	3.78782	3.78782	0	2	23	2	25	1.51513	17.424
354390 RIO CLARO	206424	29	18	10	4	4	14	2	9	16	19	16	0.551724	2	0.62069	0.344828	0.137931	0.137931	0.482759	0.0689655	0.310345	0.551724	0.655172	1	29.19	45.88	35608	17.2499	93806	45.4434	27	1.30799	1	0	4	1	2	0.48444	0	1.93776	0.48444	0.96888	0	2	9	2	11	0.96888	4.35996
314790 PASSOS	115970	11	6	5	1	2	5	2	2	2	5	6	0.545455	2	0.545455	0.454545	0.0909091	0.181818	0.454545	0.181818	0.181818	0.181818	0.454545	1	22.44	33.88	12081	10.4173	23784	20.5088	81	6.98456	1	1	1	1	1	0.862292	0.862292	0.862292	0.862292	0.862292	0	0	6	0	6	0	5.17375
230370 CAUCAIA	368918	24	8	12	6	1	5	7	11	5	8	13	0.541667	2	0.333333	0.5	0.25	0.0416667	0.208333	0.291667	0.458333	0.208333	0.333333	1	42.96	43.2	59746	16.1949	49819	13.5041	50	1.35531	0	0	0	0	0	0	0	0	0	0	1	0	6	1	7	0.271063	1.62638
240325 PARNAMIRIM	272490	13	4	8	5	2	6	0	5	5	6	7	0.538462	2	0.307692	0.615385	0.384615	0.153846	0.461538	0	0.384615	0.384615	0.461538	1	45.07	64.17	67530	24.7826	69337	25.4457	47	1.72483	0	0	0	0	0	0	0	0	0	0	0	0	4	0	4	0	1.46794
410940 GUARAPUAVA	181504	15	6	8	4	6	1	1	7	8	8	8	0.533333	2	0.4	0.533333	0.266667	0.4	0.0666667	0.0666667	0.466667	0.533333	0.533333	1	49.74	60.3	17834	9.82568	28377	15.6344	60	3.30571	1	0	5	4	4	0.550952	0	2.75476	2.20381	2.20381	0	0	9	0	9	0	4.95857
110015 OURO PRETO DO OESTE	36035	2	1	1	0	0	1	1	0	1	2	1	0.5	2	0.5	0.5	0	0	0.5	0.5	0	0.5	1	0	3.95	16.34	1667	4.62606	2766	7.67587	30	8.32524	0	0	0	0	0	0	0	0	0	0	0	0	0	0	0	0	0
130290 MAUES	63905	2	0	0	1	0	1	0	1	0	0	1	0.5	2	0	0	0.5	0	0.5	0	0.5	0	0	1	67.8	68.2	200	0.312965	314	0.491354	49	7.66763	0	0	0	0	0	0	0	0	0	0	0	0	1	0	1	0	1.56482
130440 URUCURITUBA	23065	2	1	0	1	0	0	1	1	0	1	1	0.5	2	0.5	0	0.5	0	0	0.5	0.5	0	0.5	0	89.46	83.08	33	0.143074	24	0.104054	19	8.23759	0	0	0	0	0	0	0	0	0	0	0	0	0	0	0	0	0
150040 ALENQUER	56789	2	0	2	0	0	2	0	0	0	0	1	0.5	2	0	1	0	0	1	0	0	0	0	1	12.22	12.22	106	0.186656	453	0.79769	55	9.68497	0	0	0	0	0	0	0	0	0	0	0	0	0	0	0	0	0
150150 BENEVIDES	62737	2	0	2	1	0	1	0	1	1	1	1	0.5	2	0	1	0.5	0	0.5	0	0.5	0.5	0.5	1	50.33	70.19	3766	6.00284	4222	6.72968	0	0	0	0	0	0	0	0	0	0	0	0	0	0	0	0	0	0	0
150170 BRAGANCA	127686	2	1	1	1	0	1	0	1	1	1	1	0.5	2	0.5	0.5	0.5	0	0.5	0	0.5	0.5	0.5	1	70.94	75.79	1108	0.867754	1706	1.33609	117	9.1631	0	0	0	0	1	0	0	0	0	0.783171	0	0	1	0	1	0	0.783171
150180 BREVES	102701	2	1	0	1	0	1	1	0	0	0	1	0.5	2	0.5	0	0.5	0	0.5	0.5	0	0	0	0	23.7	23.7	436	0.424533	784	0.763381	85	8.27645	0	0	1	0	1	0	0	0.9737	0	0.9737	0	0	0	0	0	0	0
150307 GARRAFAO DO NORTE	26066	2	1	0	0	0	1	1	0	0	0	1	0.5	2	0.5	0	0	0	0.5	0.5	0	0	0	0	66.29	73.02	38	0.145784	65	0.249367	8	3.06913	0	0	0	0	0	0	0	0	0	0	0	0	0	0	0	0	0
150405 MAE DO RIO	30077	2	0	2	1	1	0	1	0	0	0	1	0.5	2	0	1	0.5	0.5	0	0.5	0	0	0	0	69.19	69.19	274	0.910995	778	2.58669	28	9.30944	0	0	0	0	0	0	0	0	0	0	0	0	0	0	0	0	0
150480 MONTE ALEGRE	58032	2	1	1	0	0	2	0	0	1	1	1	0.5	2	0.5	0.5	0	0	1	0	0	0.5	0.5	0	17.88	17.88	263	0.453198	631	1.08733	34	5.85884	0	0	0	0	0	0	0	0	0	0	0	0	0	0	0	0	0
150650 SANTA IZABEL DO PARA	70801	2	0	2	0	0	0	1	1	0	1	1	0.5	2	0	1	0	0	0	0.5	0.5	0	0.5	1	89.04	89.04	1421	2.00703	1920	2.71183	20	2.82482	0	0	0	0	0	0	0	0	0	0	0	0	1	0	1	0	1.41241
160030 MACAPA	503327	4	1	3	0	0	2	0	2	0	1	2	0.5	2	0.25	0.75	0	0	0.5	0	0.5	0	0.25	1	24.23	38.57	34666	6.88737	54290	10.7862	152	3.01991	1	0	0	0	5	0.198678	0	0	0	0.99339	4	0	16	4	20	0.794712	3.17885
210255 CAMPESTRE DO MARANHAO	14374	2	0	2	1	0	1	0	1	1	1	1	0.5	2	0	1	0.5	0	0.5	0	0.5	0.5	0.5	0	100	100	120	0.834841	197	1.37053	15	10.4355	0	0	0	0	0	0	0	0	0	0	0	0	0	0	0	0	0
210330 CODO	123368	2	0	2	0	1	0	0	1	1	1	1	0.5	2	0	1	0	0.5	0	0	0.5	0.5	0.5	1	48.31	49.32	1302	1.05538	2715	2.20073	41	3.32339	0	0	0	0	0	0	0	0	0	0	0	0	0	0	0	0	0
210450 GOVERNADOR ARCHER	10931	2	1	0	0	0	0	0	2	1	1	1	0.5	2	0.5	0	0	0	0	0	1	0.5	0.5	0	100	100	45	0.411673	55	0.503156	14	12.8076	0	0	0	0	0	0	0	0	0	0	0	0	0	0	0	0	0
210540 ITAPECURU MIRIM	69233	2	0	1	2	0	0	1	1	0	0	1	0.5	2	0	0.5	1	0	0	0.5	0.5	0	0	0	70.94	71.31	484	0.699089	1077	1.55562	23	3.32212	0	0	1	0	0	0	0	1.4444	0	0	0	0	0	0	0	0	0
210750 PACO DO LUMIAR	125265	4	3	1	3	0	2	1	1	1	2	2	0.5	2	0.75	0.25	0.75	0	0.5	0.25	0.25	0.25	0.5	1	21.92	29.46	9130	7.28855	10686	8.53071	11	0.878138	0	0	0	0	0	0	0	0	0	0	0	0	2	0	2	0	1.59662
210860 PINHEIRO	84160	6	2	3	2	0	0	0	6	2	4	3	0.5	2	0.333333	0.5	0.333333	0	0	0	1	0.333333	0.666667	0	68.24	68.24	853	1.01355	1535	1.82391	101	12.001	0	0	1	0	1	0	0	1.18821	0	1.18821	0	0	0	0	0	0	0
210923 PRESIDENTE MEDICI	7124	2	1	1	2	0	0	0	2	1	1	1	0.5	2	0.5	0.5	1	0	0	0	1	0.5	0.5	0	99.15	99.15	25	0.350926	28	0.393038	0	0	0	0	0	0	0	0	0	0	0	0	0	0	0	0	0	0	0
210990 SANTA INES	89927	4	0	4	2	0	1	2	1	1	1	2	0.5	2	0	1	0.5	0	0.25	0.5	0.25	0.25	0.25	1	50.63	59.94	1590	1.7681	2490	2.76891	108	12.0097	0	0	0	0	1	0	0	0	0	1.11201	0	0	2	0	2	0	2.22403
220290 CORRENTE	26771	2	1	0	1	0	0	2	0	1	1	1	0.5	2	0.5	0	0.5	0	0	1	0	0.5	0.5	0	100	100	249	0.930111	577	2.15532	17	6.35016	0	0	0	0	0	0	0	0	0	0	0	0	0	0	0	0	0
220323 CURRAIS	4982	2	1	1	2	0	1	1	0	1	1	1	0.5	2	0.5	0.5	1	0	0.5	0.5	0	0.5	0.5	0	100	100	62	1.24448	89	1.78643	0	0	0	0	0	0	0	0	0	0	0	0	0	0	0	0	0	0	0
220370 ESPERANTINA	39953	2	0	0	0	0	1	0	1	1	1	1	0.5	2	0	0	0	0	0.5	0	0.5	0.5	0.5	1	97.7	100	328	0.820965	977	2.44537	27	6.75794	0	0	0	0	0	0	0	0	0	0	0	0	0	0	0	0	0
220550 JOSE DE FREITAS	39457	2	1	1	0	0	0	0	2	1	2	1	0.5	2	0.5	0.5	0	0	0	0	1	0.5	1	1	100	100	545	1.38125	1815	4.59994	16	4.05505	0	0	0	0	0	0	0	0	0	0	2	0	1	2	3	5.06881	2.5344
220605 MASSAPE DO PIAUI	6456	2	0	0	0	0	1	0	1	1	1	1	0.5	2	0	0	0	0	0.5	0	0.5	0.5	0.5	0	100	100	6	0.0929368	10	0.154895	0	0	0	0	0	0	0	0	0	0	0	0	0	0	0	0	0	0	0
220620 MIGUEL ALVES	33901	2	1	0	1	0	1	0	1	1	1	1	0.5	2	0.5	0	0.5	0	0.5	0	0.5	0.5	0.5	1	100	100	146	0.430666	590	1.74036	14	4.12967	0	0	0	0	0	0	0	0	0	0	1	0	1	1	2	2.94977	2.94977
230290 CAPISTRANO	17830	2	1	1	0	1	0	1	0	0	0	1	0.5	2	0.5	0.5	0	0.5	0	0.5	0	0	0	0	100	100	68	0.38138	119	0.667414	8	4.48682	0	0	0	0	0	0	0	0	0	0	0	0	0	0	0	0	0
230393 CHORO	13608	4	0	3	2	0	1	0	3	2	2	2	0.5	2	0	0.75	0.5	0	0.25	0	0.75	0.5	0.5	0	100	100	80	0.587889	40	0.293945	10	7.34862	0	0	0	0	0	0	0	0	0	0	0	0	0	0	0	0	0
230427 ERERE	7254	2	0	2	0	0	1	1	0	0	1	1	0.5	2	0	1	0	0	0.5	0.5	0	0	0.5	0	100	100	46	0.634133	39	0.537634	6	8.2713	0	0	0	0	0	0	0	0	0	0	0	0	0	0	0	0	0
230450 FRECHEIRINHA	14195	4	0	0	0	0	3	0	1	2	2	2	0.5	2	0	0	0	0	0.75	0	0.25	0.5	0.5	0	100	100	77	0.542445	234	1.64847	12	8.45368	0	0	0	0	0	0	0	0	0	0	0	0	0	0	0	0	0
230510 GUARAMIRANGA	5073	2	1	1	1	1	0	0	1	0	0	1	0.5	2	0.5	0.5	0.5	0.5	0	0	0.5	0	0	0	100	100	27	0.532229	57	1.1236	6	11.8273	0	0	0	0	0	0	0	0	0	0	0	0	0	0	0	0	0
230523 HORIZONTE	69688	2	1	1	0	0	0	0	2	0	0	1	0.5	2	0.5	0.5	0	0	0	0	1	0	0	1	100	100	6868	9.85536	4749	6.81466	28	4.01791	0	0	0	0	0	0	0	0	0	0	0	0	2	0	2	0	2.86993
230540 ICO	68303	4	1	3	0	0	1	0	3	2	2	2	0.5	2	0.25	0.75	0	0	0.25	0	0.75	0.5	0.5	1	57.94	77.98	528	0.773026	1403	2.05408	25	3.66016	0	0	0	0	0	0	0	0	0	0	0	0	2	0	2	0	2.92813
230590 IPUEIRAS	38064	4	2	2	2	0	1	0	3	1	2	2	0.5	2	0.5	0.5	0.5	0	0.25	0	0.75	0.25	0.5	0	93.31	100	175	0.459752	295	0.775011	24	6.30517	0	0	0	0	0	0	0	0	0	0	0	0	0	0	0	0	0
230810 MAURITI	48370	2	1	1	1	0	1	0	1	1	1	1	0.5	2	0.5	0.5	0.5	0	0.5	0	0.5	0.5	0.5	1	85.9	89	190	0.392805	645	1.33347	40	8.26959	0	0	0	0	0	0	0	0	0	0	0	0	2	0	2	0	4.13479
231100 PORANGA	12358	2	2	0	2	0	2	0	0	1	1	1	0.5	2	1	0	1	0	1	0	0	0.5	0.5	0	100	100	49	0.396504	56	0.453148	8	6.47354	0	0	0	0	0	0	0	0	0	0	0	0	0	0	0	0	0
231140 QUIXERAMOBIM	82455	4	0	4	0	1	1	0	2	1	1	2	0.5	2	0	1	0	0.25	0.25	0	0.5	0.25	0.25	1	100	100	1504	1.82403	1686	2.04475	102	12.3704	0	0	0	1	1	0	0	0	1.21278	1.21278	0	0	2	0	2	0	2.42557
231350 TRAIRI	56653	2	0	2	0	0	0	1	1	1	1	1	0.5	2	0	1	0	0	0	0.5	0.5	0.5	0.5	0	51.25	53.95	1613	2.84716	696	1.22853	6	1.05908	0	0	0	0	0	0	0	0	0	0	0	0	0	0	0	0	0
240010 ACARI	11106	2	0	2	0	0	1	0	1	1	2	1	0.5	2	0	1	0	0	0.5	0	0.5	0.5	1	0	100	100	399	3.59265	480	4.32199	17	15.307	0	0	0	0	0	0	0	0	0	0	0	0	0	0	0	0	0
240050 ALEXANDRIA	13529	2	1	1	0	1	1	0	0	1	1	1	0.5	2	0.5	0.5	0	0.5	0.5	0	0	0.5	0.5	0	100	100	88	0.650455	285	2.10659	76	56.1756	0	0	0	0	0	0	0	0	0	0	0	0	0	0	0	0	0
240070 ALTO DO RODRIGUES	14923	4	2	1	2	2	0	2	0	1	1	2	0.5	2	0.5	0.25	0.5	0.5	0	0.5	0	0.25	0.25	1	100	100	2265	15.1779	2154	14.4341	11	7.37117	0	0	0	0	0	0	0	0	0	0	0	0	0	0	0	0	0
240150 BARCELONA	3989	4	0	4	3	2	1	0	1	0	1	2	0.5	2	0	1	0.75	0.5	0.25	0	0.25	0	0.25	0	100	100	128	3.20882	58	1.454	6	15.0414	0	0	0	0	0	0	0	0	0	0	0	0	0	0	0	0	0
240160 BENTO FERNANDES	5552	2	0	2	2	1	1	0	0	1	1	1	0.5	2	0	1	1	0.5	0.5	0	0	0.5	0.5	0	100	100	55	0.990634	69	1.2428	5	9.00576	0	0	0	0	0	0	0	0	0	0	0	0	0	0	0	0	0
240240 CARNAUBA DOS DANTAS	8297	2	1	1	2	0	1	1	0	1	1	1	0.5	2	0.5	0.5	1	0	0.5	0.5	0	0.5	0.5	1	100	100	67	0.807521	146	1.75967	16	19.2841	0	0	0	0	0	0	0	0	0	0	0	0	0	0	0	0	0
240290 CORONEL JOAO PESSOA	4918	2	1	0	0	0	1	0	1	1	2	1	0.5	2	0.5	0	0	0	0.5	0	0.5	0.5	1	0	100	100	40	0.813339	29	0.589671	3	6.10004	0	0	0	0	0	0	0	0	0	0	0	0	0	0	0	0	0
240750 MAXARANGUAPE	12714	4	1	3	3	1	0	0	3	1	1	2	0.5	2	0.25	0.75	0.75	0.25	0	0	0.75	0.25	0.25	0	100	100	276	2.17084	163	1.28205	0	0	0	0	0	0	0	0	0	0	0	0	0	0	0	0	0	0	0
240830 NOVA CRUZ	37554	6	0	5	3	1	2	2	1	3	3	3	0.5	2	0	0.833333	0.5	0.166667	0.333333	0.333333	0.166667	0.5	0.5	1	100	100	870	2.31666	1119	2.97971	15	3.99425	0	0	0	0	0	0	0	0	0	0	0	0	1	0	1	0	2.66283
240870 PARAU	3732	4	3	1	1	0	2	0	2	3	3	2	0.5	2	0.75	0.25	0.25	0	0.5	0	0.5	0.75	0.75	0	100	100	19	0.50911	62	1.66131	0	0	0	0	0	0	0	0	0	0	0	0	0	0	0	0	0	0	0
240910 PASSA E FICA	13667	2	0	2	0	1	0	0	1	0	1	1	0.5	2	0	1	0	0.5	0	0	0.5	0	0.5	0	100	100	175	1.28046	79	0.578035	16	11.707	0	0	0	0	0	0	0	0	0	0	0	0	0	0	0	0	0
241142 SANTANA DO SERIDO	2699	2	0	2	0	0	1	0	1	0	0	1	0.5	2	0	1	0	0	0.5	0	0.5	0	0	0	100	100	14	0.518711	37	1.37088	8	29.6406	0	0	0	0	0	0	0	0	0	0	0	0	0	0	0	0	0
241255 SAO MIGUEL DO GOSTOSO	10441	2	0	2	0	0	1	0	1	1	2	1	0.5	2	0	1	0	0	0.5	0	0.5	0.5	1	0	100	100	308	2.94991	255	2.44229	4	3.83105	0	0	0	0	0	0	0	0	0	0	0	0	0	0	0	0	0
241280 SAO RAFAEL	8183	4	0	3	1	1	1	1	1	1	1	2	0.5	2	0	0.75	0.25	0.25	0.25	0.25	0.25	0.25	0.25	0	98.66	100	69	0.843212	101	1.23427	10	12.2205	0	0	0	0	0	0	0	0	0	0	0	0	0	0	0	0	0
241340 SERRA NEGRA DO NORTE	8105	2	2	0	2	0	1	1	0	1	1	1	0.5	2	1	0	1	0	0.5	0.5	0	0.5	0.5	0	100	100	93	1.14744	121	1.49291	16	19.7409	0	0	0	0	0	0	0	0	0	0	0	0	0	0	0	0	0
241400 TANGARA	16008	2	0	2	1	1	1	0	0	0	0	1	0.5	2	0	1	0.5	0.5	0.5	0	0	0	0	0	100	100	494	3.08596	323	2.01774	8	4.9975	0	0	0	0	0	0	0	0	0	0	0	0	0	0	0	0	0
241415 TENENTE LAURENTINO CRUZ	6085	2	1	1	1	0	1	0	1	1	1	1	0.5	2	0.5	0.5	0.5	0	0.5	0	0.5	0.5	0.5	0	100	100	41	0.673788	59	0.969597	3	4.93016	0	0	0	0	0	0	0	0	0	0	0	0	0	0	0	0	0
250040 ALAGOA NOVA	20992	4	0	4	1	1	1	1	1	2	2	2	0.5	2	0	1	0.25	0.25	0.25	0.25	0.25	0.5	0.5	1	100	100	346	1.64825	616	2.93445	17	8.09832	0	0	0	0	0	0	0	0	0	0	0	0	1	0	1	0	4.76372
250140 BAIA DA TRAICAO	9197	2	0	2	2	0	1	1	0	1	1	1	0.5	2	0	1	1	0	0.5	0.5	0	0.5	0.5	0	100	100	192	2.08764	107	1.16342	0	0	0	0	0	0	0	0	0	0	0	0	0	0	0	0	0	0	0
250215 BOA VISTA	7218	2	0	2	0	0	1	0	1	1	1	1	0.5	2	0	1	0	0	0.5	0	0.5	0.5	0.5	0	99.74	99.74	470	6.5115	355	4.91826	0	0	0	0	0	0	0	0	0	0	0	0	0	0	0	0	0	0	0
250680 INGA	18184	4	1	1	2	0	2	1	1	2	3	2	0.5	2	0.25	0.25	0.5	0	0.5	0.25	0.25	0.5	0.75	0	100	100	146	0.802904	311	1.71029	30	16.498	0	0	0	0	0	0	0	0	0	0	0	0	1	0	1	0	5.49934
250770 JUAZEIRINHO	18422	2	2	0	1	0	1	0	1	2	2	1	0.5	2	1	0	0.5	0	0.5	0	0.5	1	1	1	100	100	168	0.911953	288	1.56335	11	5.97112	0	0	0	0	0	0	0	0	0	0	1	0	1	1	2	5.42829	5.42829
251610 SOLEDADE	15211	2	2	0	1	0	1	0	1	1	1	1	0.5	2	1	0	0.5	0	0.5	0	0.5	0.5	0.5	1	100	100	100	0.657419	361	2.37328	15	9.86128	0	0	0	0	0	0	0	0	0	0	0	0	0	0	0	0	0
260300 CABROBO	34778	2	0	1	2	0	0	1	1	1	1	1	0.5	2	0	0.5	1	0	0	0.5	0.5	0.5	0.5	0	99.29	99.29	389	1.11852	903	2.59647	39	11.214	0	0	0	0	0	0	0	0	0	0	0	0	0	0	0	0	0
260310 CACHOEIRINHA	20618	4	0	4	1	0	2	0	2	4	4	2	0.5	2	0	1	0.25	0	0.5	0	0.5	1	1	1	100	100	304	1.47444	191	0.926375	10	4.85013	0	0	0	0	0	0	0	0	0	0	0	0	1	0	1	0	4.85013
260540 FEIRA NOVA	22360	2	0	2	0	0	0	0	2	1	1	1	0.5	2	0	1	0	0	0	0	1	0.5	0.5	0	66.81	66.81	221	0.988372	282	1.26118	8	3.57782	0	0	0	0	0	0	0	0	0	0	0	0	0	0	0	0	0
260560 FLORES	22612	2	0	2	0	1	0	0	1	1	1	1	0.5	2	0	1	0	0.5	0	0	0.5	0.5	0.5	0	91.47	91.47	890	3.93596	109	0.482045	12	5.30692	0	0	0	0	0	0	0	0	0	0	0	0	0	0	0	0	0
260795 JAQUEIRA	11632	2	1	0	1	0	0	1	1	0	0	1	0.5	2	0.5	0	0.5	0	0	0.5	0.5	0	0	0	100	100	69	0.593191	103	0.885488	20	17.1939	0	0	0	0	0	0	0	0	0	0	0	0	0	0	0	0	0
260850 LAGOA DE ITAENGA	21490	2	0	1	1	0	0	1	1	1	1	1	0.5	2	0	0.5	0.5	0	0	0.5	0.5	0.5	0.5	0	100	100	200	0.930665	205	0.953932	12	5.58399	0	0	0	0	0	0	0	0	0	0	0	0	0	0	0	0	0
260880 LAJEDO	40883	2	0	1	1	0	0	1	1	0	0	1	0.5	2	0	0.5	0.5	0	0	0.5	0.5	0	0	0	64.71	64.71	522	1.27681	1517	3.71059	15	3.66901	0	0	0	0	0	0	0	0	0	0	0	0	0	0	0	0	0
260910 MACHADOS	16549	2	0	1	0	0	1	0	1	2	2	1	0.5	2	0	0.5	0	0	0.5	0	0.5	1	1	0	100	100	74	0.447157	70	0.422986	6	3.6256	0	0	0	0	0	0	0	0	0	0	0	0	0	0	0	0	0
261153 QUIXABA	6796	2	0	1	0	0	2	0	0	1	1	1	0.5	2	0	0.5	0	0	1	0	0	0.5	0.5	0	100	100	257	3.78164	45	0.662154	0	0	0	0	0	0	0	0	0	0	0	0	0	0	0	0	0	0	0
261310 SAO CAITANO	37488	2	1	1	1	2	0	0	0	1	1	1	0.5	2	0.5	0.5	0.5	1	0	0	0	0.5	0.5	0	74.36	100	622	1.6592	1114	2.97162	30	8.00256	0	0	0	0	0	0	0	0	0	0	0	0	0	0	0	0	0
261470 TACAIMBO	12843	2	0	2	0	1	0	0	1	1	1	1	0.5	2	0	1	0	0.5	0	0	0.5	0.5	0.5	0	100	100	78	0.607335	229	1.78307	0	0	0	0	0	0	0	0	0	0	0	0	0	0	0	0	0	0	0
261480 TACARATU	26439	2	1	0	1	0	0	2	0	0	0	1	0.5	2	0.5	0	0.5	0	0	1	0	0	0	0	54.29	54.29	700	2.6476	123	0.465222	9	3.40406	0	0	0	0	0	0	0	0	0	0	0	0	0	0	0	0	0
261600 VENTUROSA	18835	2	1	0	0	1	0	0	1	1	1	1	0.5	2	0.5	0	0	0.5	0	0	0.5	0.5	0.5	1	100	100	76	0.403504	356	1.8901	14	7.43297	0	0	0	0	0	0	0	0	0	0	0	1	1	1	2	5.30926	5.30926
270260 FEIRA GRANDE	22192	2	1	1	2	0	0	2	0	0	1	1	0.5	2	0.5	0.5	1	0	0	1	0	0	0.5	0	97.81	100	372	1.67628	285	1.28425	0	0	0	0	0	0	0	0	0	0	0	0	0	0	0	0	0	0	0
270642 PARICONHA	10546	2	1	0	0	0	1	1	0	0	0	1	0.5	2	0.5	0	0	0	0.5	0.5	0	0	0	0	100	100	19	0.180163	50	0.474113	0	0	0	0	0	0	0	0	0	0	0	0	0	0	0	0	0	0	0
270680 PIACABUCU	17868	2	1	0	1	1	0	0	1	1	1	1	0.5	2	0.5	0	0.5	0.5	0	0	0.5	0.5	0.5	0	100	100	626	3.50347	227	1.27043	11	6.15626	0	0	0	0	0	0	0	0	0	0	0	0	0	0	0	0	0
270800 SANTANA DO IPANEMA	47910	4	0	2	1	0	1	2	1	2	2	2	0.5	2	0	0.5	0.25	0	0.25	0.5	0.25	0.5	0.5	1	58.12	65.49	578	1.20643	2096	4.37487	36	7.51409	0	0	0	0	1	0	0	0	0	2.08725	0	0	4	0	4	0	8.34899
270870 SAO MIGUEL DOS MILAGRES	8073	2	1	1	1	0	0	2	0	0	0	1	0.5	2	0.5	0.5	0.5	0	0	1	0	0	0	0	100	100	105	1.30063	196	2.42785	0	0	0	0	0	0	0	0	0	0	0	0	0	0	0	0	0	0	0
270880 SAO SEBASTIAO	34424	2	0	1	1	1	0	1	0	0	0	1	0.5	2	0	0.5	0.5	0.5	0	0.5	0	0	0	1	100	100	925	2.68708	391	1.13584	0	0	0	0	0	0	0	0	0	0	0	0	0	0	1	0	1	0	2.90495
280050 AREIA BRANCA	18825	2	0	2	0	0	0	0	2	1	2	1	0.5	2	0	1	0	0	0	0	1	0.5	1	0	56.26	60.33	252	1.33865	388	2.06109	0	0	0	0	0	0	0	0	0	0	0	0	0	0	0	0	0	0	0
280210 ESTANCIA	69919	2	0	1	1	0	2	0	0	2	2	1	0.5	2	0	0.5	0.5	0	1	0	0	1	1	1	75.21	79.57	3861	5.5221	4227	6.04557	101	14.4453	0	0	2	1	1	0	0	2.86045	1.43023	1.43023	0	0	0	0	0	0	0
280320 ITAPORANGA D\'AJUDA	35054	4	3	0	2	0	1	0	3	3	4	2	0.5	2	0.75	0	0.5	0	0.25	0	0.75	0.75	1	0	100	100	646	1.84287	1101	3.14087	0	0	0	0	0	0	0	0	0	0	0	0	0	0	0	0	0	0	0
280560 PORTO DA FOLHA	28788	2	0	2	0	0	1	0	1	1	1	1	0.5	2	0	1	0	0	0.5	0	0.5	0.5	0.5	0	36.32	63.95	100	0.347367	321	1.11505	10	3.47367	0	0	0	0	0	0	0	0	0	0	0	0	0	0	0	0	0
280760 UMBAUBA	25800	2	1	1	1	0	1	0	1	2	2	1	0.5	2	0.5	0.5	0.5	0	0.5	0	0.5	1	1	0	55.13	55.13	184	0.713178	492	1.90698	0	0	0	0	0	0	0	0	0	0	0	0	0	0	0	0	0	0	0
290190 APORA	17840	2	1	0	1	0	1	1	0	0	0	1	0.5	2	0.5	0	0.5	0	0.5	0.5	0	0	0	0	39.04	39.04	172	0.964126	107	0.599776	1	0.560538	0	0	0	0	0	0	0	0	0	0	0	0	0	0	0	0	0
290260 BAIXA GRANDE	20431	2	0	2	1	0	1	1	0	1	1	1	0.5	2	0	1	0.5	0	0.5	0.5	0	0.5	0.5	0	94.56	99.44	104	0.50903	156	0.763546	21	10.2785	0	0	0	0	0	0	0	0	0	0	0	0	0	0	0	0	0
290650 CANDEIAS	87820	2	1	1	0	0	0	1	1	2	2	1	0.5	2	0.5	0.5	0	0	0	0.5	0.5	1	1	1	37.47	43	11979	13.6404	12610	14.3589	30	3.41608	0	0	0	0	0	0	0	0	0	0	0	0	2	0	2	0	2.27739
290660 CANDIBA	14415	2	0	2	1	0	1	0	1	1	1	1	0.5	2	0	1	0.5	0	0.5	0	0.5	0.5	0.5	0	72.54	94.64	85	0.589664	112	0.776968	19	13.1807	0	0	0	0	0	0	0	0	0	0	0	0	0	0	0	0	0
290730 CASTRO ALVES	26369	2	0	1	0	0	0	0	2	1	1	1	0.5	2	0	0.5	0	0	0	0	1	0.5	0.5	0	100	100	465	1.76343	421	1.59657	36	13.6524	0	0	0	0	0	0	0	0	0	0	0	0	0	0	0	0	0
290840 CONCEICAO DO COITE	67394	4	1	1	2	2	2	0	0	1	1	2	0.5	2	0.25	0.25	0.5	0.5	0.5	0	0	0.25	0.25	0	46.91	51.06	1050	1.558	1514	2.24649	61	9.05125	0	0	0	0	0	0	0	0	0	0	0	0	0	0	0	0	0
290880 CONTENDAS DO SINCORA	4025	2	0	2	0	0	1	0	1	1	2	1	0.5	2	0	1	0	0	0.5	0	0.5	0.5	1	0	100	100	39	0.968944	27	0.670807	0	0	0	0	0	0	0	0	0	0	0	0	0	0	0	0	0	0	0
290930 CORRENTINA	32243	2	2	0	2	0	1	1	0	2	2	1	0.5	2	1	0	1	0	0.5	0.5	0	1	1	1	35.84	60.78	461	1.42977	477	1.47939	12	3.72174	0	0	0	0	0	0	0	0	0	0	0	0	0	0	0	0	0
292100 MATA DE SAO JOAO	47643	2	0	1	0	0	0	1	1	1	1	1	0.5	2	0	0.5	0	0	0	0.5	0.5	0.5	0.5	1	100	100	8300	17.4212	4573	9.59847	24	5.03747	0	0	0	0	0	0	0	0	0	0	0	0	2	0	2	0	4.19789
292150 MONTE SANTO	49145	2	0	2	1	0	0	1	1	1	1	1	0.5	2	0	1	0.5	0	0	0.5	0.5	0.5	0.5	0	48.72	48.72	367	0.74677	304	0.618578	30	6.10438	0	0	0	0	0	0	0	0	0	0	0	0	0	0	0	0	0
292170 MORRO DO CHAPEU	35466	2	0	1	0	0	0	0	2	0	1	1	0.5	2	0	0.5	0	0	0	0	1	0	0.5	1	99.16	100	621	1.75097	500	1.4098	31	8.74077	0	0	0	0	0	0	0	0	0	0	0	0	1	0	1	0	2.8196
292210 MUNDO NOVO	27153	2	0	1	1	0	1	1	0	0	0	1	0.5	2	0	0.5	0.5	0	0.5	0.5	0	0	0	0	76.8	77.74	157	0.578205	244	0.898612	16	5.89253	0	0	0	0	0	0	0	0	0	0	0	0	0	0	0	0	0
292220 MUNIZ FERREIRA	7464	2	0	2	0	0	2	0	0	1	1	1	0.5	2	0	1	0	0	1	0	0	0.5	0.5	0	100	100	223	2.98767	132	1.76849	0	0	0	0	0	0	0	0	0	0	0	0	0	0	0	0	0	0	0
292430 PIATA	16854	2	1	1	1	0	0	2	0	0	1	1	0.5	2	0.5	0.5	0.5	0	0	1	0	0	0.5	0	78.24	84.75	122	0.723864	102	0.605198	17	10.0866	0	0	0	0	0	0	0	0	0	0	0	0	0	0	0	0	0
292460 PINDOBACU	20048	2	1	1	0	0	1	1	0	1	1	1	0.5	2	0.5	0.5	0	0	0.5	0.5	0	0.5	0.5	0	100	100	171	0.852953	192	0.957702	27	13.4677	0	0	0	0	0	0	0	0	0	0	0	0	0	0	0	0	0
292600 REMANSO	41324	4	3	1	2	0	3	0	1	4	4	2	0.5	2	0.75	0.25	0.5	0	0.75	0	0.25	1	1	0	71.17	87.56	414	1.00184	769	1.8609	24	5.80776	0	0	0	0	0	0	0	0	0	0	0	0	0	0	0	0	0
292830 SANTANOPOLIS	8987	2	1	0	0	0	0	1	1	1	1	1	0.5	2	0.5	0	0	0	0	0.5	0.5	0.5	0.5	0	100	100	302	3.36041	165	1.83599	4	4.45087	0	0	0	0	0	0	0	0	0	0	0	0	0	0	0	0	0
292890 SAO DESIDERIO	34764	2	0	2	2	0	1	1	0	0	0	1	0.5	2	0	1	1	0	0.5	0.5	0	0	0	1	99.46	100	574	1.65113	848	2.43931	14	4.02715	0	0	0	0	0	0	0	0	0	0	0	0	1	0	1	0	2.87654
293300 VALENTE	29111	2	1	1	0	0	1	0	1	2	2	1	0.5	2	0.5	0.5	0	0	0.5	0	0.5	1	1	0	61.32	71.45	440	1.51146	364	1.25039	37	12.71	0	0	0	0	0	0	0	0	0	0	0	0	0	0	0	0	0
293320 VERA CRUZ	44185	2	1	1	1	0	1	1	0	1	1	1	0.5	2	0.5	0.5	0.5	0	0.5	0.5	0	0.5	0.5	0	72.03	72.62	3104	7.02501	1340	3.0327	11	2.48953	0	0	0	0	0	0	0	0	0	0	0	0	1	0	1	0	2.26321
293350 WENCESLAU GUIMARAES	20862	2	2	0	0	0	0	0	2	2	2	1	0.5	2	1	0	0	0	0	0	1	1	1	1	100	100	128	0.613556	61	0.292398	26	12.4629	0	0	0	0	0	0	0	0	0	0	0	0	0	0	0	0	0
310190 ALPINOPOLIS	20059	2	0	2	2	1	1	0	0	0	0	1	0.5	2	0	1	1	0.5	0.5	0	0	0	0	0	98.94	98.94	693	3.45481	1379	6.87472	23	11.4662	0	0	0	0	0	0	0	0	0	0	0	0	0	0	0	0	0
310200 ALTEROSA	14566	2	1	1	0	1	1	0	0	0	0	1	0.5	2	0.5	0.5	0	0.5	0.5	0	0	0	0	0	91.75	91.75	351	2.40972	881	6.04833	16	10.9845	0	0	0	0	0	0	0	0	0	0	0	0	0	0	0	0	0
310460 ASTOLFO DUTRA	14358	2	1	1	1	1	0	1	0	0	0	1	0.5	2	0.5	0.5	0.5	0.5	0	0.5	0	0	0	0	96.01	98.05	496	3.45452	1746	12.1605	0	0	0	0	0	0	0	0	0	0	0	0	0	0	0	0	0	0	0
310540 BARAO DE COCAIS	33232	2	2	0	0	0	0	0	2	0	1	1	0.5	2	1	0	0	0	0	0	1	0	0.5	0	74.72	74.72	9117	27.4344	11339	34.1207	15	4.51372	0	0	0	0	0	0	0	0	0	0	0	0	0	0	0	0	0
311100 CAMPESTRE	21052	2	0	0	2	0	2	0	0	0	0	1	0.5	2	0	0	1	0	1	0	0	0	0	0	27.3	49.27	529	2.51283	1469	6.97796	26	12.3504	0	0	0	1	1	0	0	0	4.75014	4.75014	0	0	0	0	0	0	0
311270 CAPITAO ENEAS	15388	4	0	4	0	1	0	1	2	3	3	2	0.5	2	0	1	0	0.25	0	0.25	0.5	0.75	0.75	0	100	100	197	1.28022	1333	8.66259	13	8.44814	0	0	0	0	0	0	0	0	0	0	0	0	0	0	0	0	0
311350 CARBONITA	9423	2	2	0	0	0	2	0	0	2	2	1	0.5	2	1	0	0	0	1	0	0	1	1	0	100	100	549	5.82617	1499	15.9079	13	13.796	0	0	0	0	0	0	0	0	0	0	0	0	0	0	0	0	0
311440 CARMO DO RIO CLARO	21310	2	2	0	1	0	1	1	0	1	1	1	0.5	2	1	0	0.5	0	0.5	0.5	0	0.5	0.5	0	48.87	79.55	314	1.47349	1560	7.32051	9	4.22337	0	0	0	0	0	0	0	0	0	0	0	0	0	0	0	0	0
311470 CARVALHOPOLIS	3614	2	0	2	0	0	1	0	1	0	0	1	0.5	2	0	1	0	0	0.5	0	0.5	0	0	0	96.91	96.91	143	3.95683	347	9.60155	0	0	0	0	0	0	0	0	0	0	0	0	0	0	0	0	0	0	0
311580 CENTRALINA	10343	4	2	2	0	1	2	0	1	2	2	2	0.5	2	0.5	0.5	0	0.25	0.5	0	0.25	0.5	0.5	0	99.28	99.64	509	4.9212	694	6.70985	10	9.66837	0	0	1	0	0	0	0	9.66837	0	0	0	0	0	0	0	0	0
311790 CONGONHAL	12209	2	1	1	0	0	1	0	1	0	0	1	0.5	2	0.5	0.5	0	0	0.5	0	0.5	0	0	0	26.77	61.69	1094	8.9606	1737	14.2272	0	0	0	0	0	0	0	0	0	0	0	0	0	0	0	0	0	0	0
312010 COUTO DE MAGALHAES DE MINAS	4436	2	2	0	0	0	1	0	1	2	2	1	0.5	2	1	0	0	0	0.5	0	0.5	1	1	0	100	100	95	2.14157	76	1.71326	0	0	0	0	0	0	0	0	0	0	0	0	0	0	0	0	0	0	0
312120 DELFINOPOLIS	7146	2	1	1	0	0	1	0	1	2	2	1	0.5	2	0.5	0.5	0	0	0.5	0	0.5	1	1	0	97.21	97.21	256	3.58242	548	7.66863	7	9.79569	0	0	0	0	0	0	0	0	0	0	0	0	0	0	0	0	0
312160 DIAMANTINA	47924	4	2	2	1	0	2	0	2	2	2	2	0.5	2	0.5	0.5	0.25	0	0.5	0	0.5	0.5	0.5	1	0	54.34	1669	3.4826	5713	11.921	47	9.80719	0	0	4	1	2	0	0	8.34655	2.08664	4.17327	0	2	3	2	5	4.17327	6.25991
312330 DORES DO TURVO	4202	2	1	1	0	0	2	0	0	1	1	1	0.5	2	0.5	0.5	0	0	1	0	0	0.5	0.5	0	80.44	80.44	51	1.21371	434	10.3284	0	0	0	0	0	0	0	0	0	0	0	0	0	0	0	0	0	0	0
312570 FELIXLANDIA	15528	2	2	0	0	0	0	0	2	1	1	1	0.5	2	1	0	0	0	0	0	1	0.5	0.5	0	45.29	45.29	586	3.77383	1245	8.01777	0	0	0	0	0	0	0	0	0	0	0	0	0	0	0	0	0	0	0
312780 GRAO MOGOL	15943	2	0	2	0	0	0	0	2	1	1	1	0.5	2	0	1	0	0	0	0	1	0.5	0.5	1	100	100	243	1.52418	331	2.07615	36	22.5804	0	0	0	0	0	0	0	0	0	0	0	0	1	0	1	0	6.27235
312860 GUARDA-MOR	6558	2	2	0	0	0	1	0	1	0	0	1	0.5	2	1	0	0	0	0.5	0	0.5	0	0	0	96.02	100	197	3.00396	172	2.62275	9	13.7237	0	0	0	0	0	0	0	0	0	0	0	0	0	0	0	0	0
313150 IPUIUNA	10156	2	0	2	0	0	1	0	1	1	2	1	0.5	2	0	1	0	0	0.5	0	0.5	0.5	1	0	34.37	34.37	204	2.00866	571	5.62229	10	9.8464	0	0	0	0	0	0	0	0	0	0	0	0	0	0	0	0	0
313290 ITAMOGI	10122	2	1	1	1	0	0	0	2	1	1	1	0.5	2	0.5	0.5	0.5	0	0	0	1	0.5	0.5	0	100	100	111	1.09662	820	8.10117	6	5.92768	0	0	0	0	0	0	0	0	0	0	0	0	0	0	0	0	0
313370 ITATIAIUCU	11354	2	2	0	0	1	1	0	0	1	1	1	0.5	2	1	0	0	0.5	0.5	0	0	0.5	0.5	0	100	100	1880	16.558	2204	19.4117	0	0	0	0	0	0	0	0	0	0	0	0	0	0	0	0	0	0	0
313750 LAGOA FORMOSA	18168	2	2	0	0	0	1	0	1	1	1	1	0.5	2	1	0	0	0	0.5	0	0.5	0.5	0.5	1	100	100	324	1.78336	1101	6.06011	18	9.90753	0	0	0	0	0	0	0	0	0	0	1	0	1	1	2	5.50418	5.50418
314200 MIRABELA	13651	2	2	0	0	0	0	0	2	1	1	1	0.5	2	1	0	0	0	0	0	1	0.5	0.5	0	100	100	99	0.725222	183	1.34056	22	16.116	0	0	0	0	0	0	0	0	0	0	0	0	0	0	0	0	0
314240 MOEMA	7589	2	0	2	0	0	1	0	1	2	2	1	0.5	2	0	1	0	0	0.5	0	0.5	1	1	0	100	100	52	0.685202	1094	14.4156	10	13.177	0	0	1	0	0	0	0	13.177	0	0	0	0	0	0	0	0	0
314290 MONTE AZUL	20544	2	0	2	0	1	0	1	0	0	0	1	0.5	2	0	1	0	0.5	0	0.5	0	0	0	1	100	100	192	0.934579	410	1.99572	24	11.6822	0	0	0	0	0	0	0	0	0	0	1	0	0	1	1	4.8676	0
314870 PEDRA AZUL	24333	4	0	4	0	0	3	0	1	0	0	2	0.5	2	0	1	0	0	0.75	0	0.25	0	0	0	99.94	100	349	1.43427	1779	7.31106	34	13.9728	0	0	0	0	0	0	0	0	0	0	0	0	0	0	0	0	0
315000 PESCADOR	4261	2	1	1	1	0	1	0	1	1	1	1	0.5	2	0.5	0.5	0.5	0	0.5	0	0.5	0.5	0.5	0	100	100	40	0.938747	93	2.18259	0	0	0	0	0	0	0	0	0	0	0	0	0	0	0	0	0	0	0
315710 SALTO DA DIVISA	7009	2	0	0	1	0	1	0	1	1	1	1	0.5	2	0	0	0.5	0	0.5	0	0.5	0.5	0.5	0	98.47	98.47	78	1.11285	556	7.93266	9	12.8406	0	0	0	0	0	0	0	0	0	0	0	0	0	0	0	0	0
316070 SANTOS DUMONT	46487	2	0	2	1	0	0	1	1	0	0	1	0.5	2	0	1	0.5	0	0	0.5	0.5	0	0	1	1.85	10.71	4951	10.6503	12711	27.3431	40	8.60456	0	0	1	0	0	0	0	2.15114	0	0	0	0	0	0	0	0	0
316240 SAO JOAO DA PONTE	25165	4	3	1	0	0	1	0	3	2	4	2	0.5	2	0.75	0.25	0	0	0.25	0	0.75	0.5	1	0	100	100	135	0.536459	184	0.731174	23	9.13968	0	0	0	0	0	0	0	0	0	0	0	0	0	0	0	0	0
316290 SAO JOAO NEPOMUCENO	26361	2	1	1	0	0	1	0	1	1	1	1	0.5	2	0.5	0.5	0	0	0.5	0	0.5	0.5	0.5	1	26.26	53.38	394	1.49463	5781	21.9301	22	8.34566	0	0	0	0	0	0	0	0	0	0	0	0	1	0	1	0	3.79348
316780 SOLEDADE DE MINAS	6151	2	2	0	0	0	0	1	1	1	1	1	0.5	2	1	0	0	0	0	0.5	0.5	0.5	0.5	0	56.45	100	325	5.28369	1302	21.1673	0	0	0	0	0	0	0	0	0	0	0	0	0	0	0	0	0	0	0
320080 BAIXO GUANDU	30998	2	1	1	2	0	1	1	0	0	0	1	0.5	2	0.5	0.5	1	0	0.5	0.5	0	0	0	0	93.73	96.97	1695	5.46809	4043	13.0428	20	6.45203	0	0	0	1	1	0	0	0	3.22601	3.22601	0	0	0	0	0	0	0
320290 ITARANA	10555	2	0	2	0	1	0	0	1	1	1	1	0.5	2	0	1	0	0.5	0	0	0.5	0.5	0.5	0	100	100	598	5.66556	1324	12.5438	20	18.9484	0	0	0	0	0	0	0	0	0	0	0	0	0	0	0	0	0
320313 JOAO NEIVA	16668	4	0	1	1	0	1	0	3	2	2	2	0.5	2	0	0.25	0.25	0	0.25	0	0.75	0.5	0.5	0	50.18	81.69	2228	13.3669	5569	33.4113	22	13.1989	0	0	0	0	0	0	0	0	0	0	0	0	0	0	0	0	0
320405 PEDRO CANARIO	26184	4	0	3	2	1	1	0	2	1	1	2	0.5	2	0	0.75	0.5	0.25	0.25	0	0.5	0.25	0.25	0	21.02	49.88	1441	5.50336	2474	9.44852	16	6.1106	0	0	0	0	0	0	0	0	0	0	0	0	0	0	0	0	0
320410 PINHEIROS	27047	2	1	1	2	0	1	0	1	1	1	1	0.5	2	0.5	0.5	1	0	0.5	0	0.5	0.5	0.5	0	77.35	88.56	1633	6.03764	2065	7.63486	22	8.13399	0	0	0	0	0	0	0	0	0	0	0	0	0	0	0	0	0
320517 VILA VALERIO	14080	2	1	0	1	0	1	1	0	1	1	1	0.5	2	0.5	0	0.5	0	0.5	0.5	0	0.5	0.5	0	0	31.94	214	1.51989	1311	9.31108	0	0	0	0	0	0	0	0	0	0	0	0	0	0	0	0	0	0	0
330180 ENGENHEIRO PAULO DE FRONTIN	14002	2	1	1	0	0	1	1	0	1	1	1	0.5	2	0.5	0.5	0	0	0.5	0.5	0	0.5	0.5	0	100	100	422	3.01386	955	6.82045	14	9.99857	0	0	0	0	0	0	0	0	0	0	0	0	0	0	0	0	0
330205 ITALVA	15207	2	2	0	0	0	0	0	2	2	2	1	0.5	2	1	0	0	0	0	0	1	1	1	0	0	59.55	846	5.56323	1654	10.8766	0	0	0	0	0	0	0	0	0	0	0	0	0	0	0	0	0	0	0
330430 RIO BONITO	60201	8	4	4	4	2	0	0	6	3	3	4	0.5	2	0.5	0.5	0.5	0.25	0	0	0.75	0.375	0.375	1	85.07	86.33	4261	7.07796	9937	16.5064	51	8.47162	1	0	0	2	1	1.6611	0	0	3.3222	1.6611	0	1	4	1	5	1.6611	6.64441
330610 VALENCA	76523	8	2	5	0	1	3	0	4	3	4	4	0.5	2	0.25	0.625	0	0.125	0.375	0	0.5	0.375	0.5	1	46.43	79.22	4336	5.66627	9084	11.8709	102	13.3293	0	0	0	2	2	0	0	0	2.61359	2.61359	3	0	4	3	7	3.92039	5.22719
350420 AURIFLAMA	15189	2	0	2	0	1	0	1	0	0	0	1	0.5	2	0	1	0	0.5	0	0.5	0	0	0	0	0	74.71	599	3.94364	3018	19.8696	25	16.4593	0	0	1	0	0	0	0	6.58371	0	0	0	0	0	0	0	0	0
350500 BARAO DE ANTONINA	3469	2	1	1	1	0	0	1	1	0	0	1	0.5	2	0.5	0.5	0.5	0	0	0.5	0.5	0	0	0	100	100	22	0.634189	29	0.835976	0	0	0	0	0	0	0	0	0	0	0	0	0	0	0	0	0	0	0
350520 BARIRI	35264	12	3	8	3	1	6	3	2	2	3	6	0.5	2	0.25	0.666667	0.25	0.0833333	0.5	0.25	0.166667	0.166667	0.25	0	39.47	43.04	1779	5.0448	3707	10.5121	19	5.38793	0	0	1	0	0	0	0	2.83575	0	0	0	0	0	0	0	0	0
350870 CACONDE	18985	4	1	0	1	1	2	0	1	2	2	2	0.5	2	0.25	0	0.25	0.25	0.5	0	0.25	0.5	0.5	0	0	63.29	487	2.56518	2323	12.236	20	10.5346	0	0	1	0	0	0	0	5.26732	0	0	0	0	0	0	0	0	0
350920 CAJAMAR	76801	2	0	1	0	0	1	0	1	1	1	1	0.5	2	0	0.5	0	0	0.5	0	0.5	0.5	0.5	0	36.49	75.8	33508	43.6296	35229	45.8705	28	3.64579	0	0	0	0	1	0	0	0	0	1.30207	0	0	1	0	1	0	1.30207
351070 CARDOSO	12326	2	1	1	0	0	1	0	1	1	2	1	0.5	2	0.5	0.5	0	0	0.5	0	0.5	0.5	1	0	86.77	86.77	939	7.61804	1704	13.8244	10	8.11293	0	0	1	0	0	0	0	8.11293	0	0	0	0	0	0	0	0	0
351080 CASA BRANCA	30380	6	1	5	0	1	2	0	3	1	3	3	0.5	2	0.166667	0.833333	0	0.166667	0.333333	0	0.5	0.166667	0.5	0	22.82	77.14	2191	7.21198	5827	19.1804	26	8.55826	0	0	1	0	0	0	0	3.29164	0	0	0	0	0	0	0	0	0
351220 CONCHAL	28050	2	1	1	1	0	1	0	1	0	1	1	0.5	2	0.5	0.5	0.5	0	0.5	0	0.5	0	0.5	0	24.8	24.8	2244	8	5991	21.3583	20	7.13012	0	0	0	0	0	0	0	0	0	0	0	0	0	0	0	0	0
351320 CRISTAIS PAULISTA	8631	2	0	1	1	0	1	0	1	0	1	1	0.5	2	0	0.5	0.5	0	0.5	0	0.5	0	0.5	0	0	91.66	235	2.72274	1707	19.7775	0	0	0	0	0	0	0	0	0	0	0	0	0	0	0	0	0	0	0
351470 ECHAPORA	6102	2	0	2	2	0	0	1	1	1	1	1	0.5	2	0	1	1	0	0	0.5	0.5	0.5	0.5	0	100	100	281	4.60505	641	10.5048	0	0	0	0	0	0	0	0	0	0	0	0	0	0	0	0	0	0	0
351720 GUAICARA	12168	4	2	2	0	0	1	0	3	1	1	2	0.5	2	0.5	0.5	0	0	0.25	0	0.75	0.25	0.25	0	28.66	100	1293	10.6262	3202	26.3149	0	0	0	0	0	0	0	0	0	0	0	0	0	0	0	0	0	0	0
351890 GUZOLANDIA	5267	2	0	0	2	0	0	1	1	0	1	1	0.5	2	0	0	1	0	0	0.5	0.5	0	0.5	0	0	100	112	2.12645	640	12.1511	0	0	0	0	0	0	0	0	0	0	0	0	0	0	0	0	0	0	0
351920 IACRI	6321	2	0	2	1	1	1	0	0	0	1	1	0.5	2	0	1	0.5	0.5	0.5	0	0	0	0.5	0	0	0	161	2.54707	770	12.1816	0	0	0	0	0	0	0	0	0	0	0	0	0	0	0	0	0	0	0
351970 IBIUNA	78878	6	2	3	2	0	2	2	2	3	3	3	0.5	2	0.333333	0.5	0.333333	0	0.333333	0.333333	0.333333	0.5	0.5	0	0	12.3	6193	7.85137	10565	13.3941	29	3.67656	0	0	0	0	0	0	0	0	0	0	0	0	0	0	0	0	0
352160 IRAPURU	8294	2	0	2	1	0	2	0	0	1	1	1	0.5	2	0	1	0.5	0	1	0	0	0.5	0.5	0	41.76	64.46	187	2.25464	759	9.15119	0	0	0	0	0	0	0	0	0	0	0	0	0	0	0	0	0	0	0
352170 ITABERA	17556	2	0	2	0	0	1	0	1	1	1	1	0.5	2	0	1	0	0	0.5	0	0.5	0.5	0.5	0	22.82	69.53	324	1.84552	879	5.00684	18	10.2529	0	0	0	0	1	0	0	0	0	5.69606	0	0	0	0	0	0	0
352350 ITATINGA	20697	2	2	0	0	0	1	0	1	0	0	1	0.5	2	1	0	0	0	0.5	0	0.5	0	0	0	0	15.88	1853	8.95299	4517	21.8244	6	2.89897	0	0	0	0	0	0	0	0	0	0	0	0	0	0	0	0	0
352510 JARDINOPOLIS	44380	2	1	0	2	0	1	1	0	0	0	1	0.5	2	0.5	0	1	0	0.5	0.5	0	0	0	0	22.32	31.06	5869	13.2244	11993	27.0234	0	0	1	0	1	0	0	2.25327	0	2.25327	0	0	0	0	0	0	0	0	0
352980 MINEIROS DO TIETE	12908	6	1	4	3	3	0	1	2	1	1	3	0.5	2	0.166667	0.666667	0.5	0.5	0	0.166667	0.333333	0.166667	0.166667	0	26.85	26.85	587	4.54757	1260	9.76139	6	4.64828	0	0	0	0	0	0	0	0	0	0	0	0	0	0	0	0	0
353250 NEVES PAULISTA	8930	2	0	2	0	0	0	0	2	0	1	1	0.5	2	0	1	0	0	0	0	1	0	0.5	0	0	100	333	3.729	2555	28.6114	10	11.1982	0	0	0	0	0	0	0	0	0	0	0	0	0	0	0	0	0
353325 NOVAIS	5830	2	1	0	1	0	1	0	1	1	1	1	0.5	2	0.5	0	0.5	0	0.5	0	0.5	0.5	0.5	0	60.4	100	420	7.20412	924	15.8491	0	0	0	0	0	0	0	0	0	0	0	0	0	0	0	0	0	0	0
353490 PACAEMBU	14197	4	3	1	0	1	0	0	3	2	2	2	0.5	2	0.75	0.25	0	0.25	0	0	0.75	0.5	0.5	0	0	70.77	435	3.06403	1166	8.213	19	13.3831	0	0	0	0	0	0	0	0	0	0	0	0	0	0	0	0	0
353720 PEDRO DE TOLEDO	11331	2	0	2	0	0	0	0	2	1	1	1	0.5	2	0	1	0	0	0	0	1	0.5	0.5	0	76.73	76.73	244	2.15338	482	4.25382	0	0	0	0	0	0	0	0	0	0	0	0	0	0	0	0	0	0	0
353780 PIEDADE	55348	2	0	2	0	0	1	0	1	1	1	1	0.5	2	0	1	0	0	0.5	0	0.5	0.5	0.5	0	0	20.4	3899	7.04452	6073	10.9724	26	4.69755	0	0	1	0	0	0	0	1.80675	0	0	0	0	0	0	0	0	0
353850 PIQUETE	13657	2	0	2	0	0	2	0	0	0	0	1	0.5	2	0	1	0	0	1	0	0	0	0	0	71.13	76.13	1453	10.6392	1710	12.5211	0	0	0	0	0	0	0	0	0	0	0	0	0	0	0	0	0	0	0
354000 POMPEIA	22014	4	2	2	0	0	1	0	3	2	2	2	0.5	2	0.5	0.5	0	0	0.25	0	0.75	0.5	0.5	1	100	100	668	3.03443	9157	41.5963	9	4.08831	0	0	2	2	2	0	0	9.08513	9.08513	9.08513	0	0	2	0	2	0	9.08513
354260 REGISTRO	56322	10	6	2	1	1	3	0	6	4	5	5	0.5	2	0.6	0.2	0.1	0.1	0.3	0	0.6	0.4	0.5	1	80.24	80.68	3930	6.97774	10152	18.0249	88	15.6244	0	0	2	2	3	0	0	3.55101	3.55101	5.32652	0	0	3	0	3	0	5.32652
354370 RINCAO	10799	2	0	2	1	1	0	0	1	0	0	1	0.5	2	0	1	0.5	0.5	0	0	0.5	0	0	0	31.99	59.8	1038	9.612	3203	29.6602	0	0	0	0	0	0	0	0	0	0	0	0	0	0	1	0	1	0	9.26012
354380 RINOPOLIS	9981	2	2	0	1	0	2	0	0	0	0	1	0.5	2	1	0	0.5	0	1	0	0	0	0	0	68.98	72.48	174	1.74331	811	8.12544	15	15.0286	0	0	1	0	0	0	0	10.019	0	0	0	0	0	0	0	0	0
354470 SAGRES	2432	2	1	1	0	0	1	0	1	2	2	1	0.5	2	0.5	0.5	0	0	0.5	0	0.5	1	1	0	83.33	83.33	98	4.02961	104	4.27632	0	0	0	0	0	0	0	0	0	0	0	0	0	0	0	0	0	0	0
354620 SANTA CRUZ DA CONCEICAO	4503	2	0	2	1	0	2	0	0	0	0	1	0.5	2	0	1	0.5	0	1	0	0	0	0	0	77.34	100	212	4.70797	1085	24.095	0	0	0	0	0	0	0	0	0	0	0	0	0	0	0	0	0	0	0
354630 SANTA CRUZ DAS PALMEIRAS	34361	2	1	1	1	1	0	1	0	0	0	1	0.5	2	0.5	0.5	0.5	0.5	0	0.5	0	0	0	0	0	8.83	6430	18.7131	10458	30.4357	15	4.36541	0	0	0	0	0	0	0	0	0	0	0	0	0	0	0	0	0
354680 SANTA ISABEL	57386	2	0	2	2	0	2	0	0	1	1	1	0.5	2	0	1	1	0	1	0	0	0.5	0.5	0	42.01	58.83	6954	12.1179	8793	15.3226	28	4.87924	0	0	1	0	1	0	0	1.74259	0	1.74259	0	0	1	0	1	0	1.74259
354950 SAO JOSE DA BELA VISTA	8928	2	1	0	0	0	0	1	1	1	1	1	0.5	2	0.5	0	0	0	0	0.5	0.5	0.5	0.5	0	100	100	170	1.90412	1205	13.4969	0	0	0	0	0	0	0	0	0	0	0	0	0	0	0	0	0	0	0
355255 SUZANAPOLIS	3963	2	0	2	0	0	0	0	2	1	1	1	0.5	2	0	1	0	0	0	0	1	0.5	0.5	0	91.15	100	456	11.5064	1087	27.4287	0	0	0	0	0	0	0	0	0	0	0	0	0	0	0	0	0	0	0
355470 TORRINHA	10010	4	2	2	2	4	0	0	0	0	0	2	0.5	2	0.5	0.5	0.5	1	0	0	0	0	0	0	0	42.91	522	5.21479	897	8.96104	10	9.99001	0	0	0	0	0	0	0	0	0	0	0	0	0	0	0	0	0
355580 URANIA	9114	6	2	4	1	1	0	1	4	4	4	3	0.5	2	0.333333	0.666667	0.166667	0.166667	0	0.166667	0.666667	0.666667	0.666667	1	75.76	75.76	212	2.32609	1202	13.1885	24	26.3331	0	0	0	0	0	0	0	0	0	0	0	0	0	0	0	0	0
355600 URUPES	13809	2	1	1	2	1	0	1	0	0	0	1	0.5	2	0.5	0.5	1	0.5	0	0.5	0	0	0	0	75.4	100	786	5.69194	3713	26.8883	10	7.24165	0	0	0	0	0	0	0	0	0	0	0	0	0	0	0	0	0
355670 VINHEDO	78728	10	3	6	3	3	4	1	2	3	3	5	0.5	2	0.3	0.6	0.3	0.3	0.4	0.1	0.2	0.3	0.3	1	1.48	50.98	24772	31.4653	37192	47.2411	38	4.82675	0	0	1	1	2	0	0	1.2702	1.2702	2.54039	1	1	4	2	6	2.54039	5.08078
355730 ESTIVA GERBI	11304	2	0	1	1	0	0	2	0	1	1	1	0.5	2	0	0.5	0.5	0	0	1	0	0.5	0.5	0	0	0	1316	11.6419	3164	27.9901	0	0	0	0	0	0	0	0	0	0	0	0	0	0	0	0	0	0	0
410050 ALTONIA	22056	4	1	2	1	1	3	0	0	1	1	2	0.5	2	0.25	0.5	0.25	0.25	0.75	0	0	0.25	0.25	0	94.18	100	136	0.616612	598	2.71128	22	9.97461	0	0	0	0	0	0	0	0	0	0	0	0	0	0	0	0	0
410080 ALVORADA DO SUL	11406	4	2	0	1	1	2	1	0	1	1	2	0.5	2	0.5	0	0.25	0.25	0.5	0.25	0	0.25	0.25	0	30.51	30.51	199	1.7447	1115	9.77556	10	8.76732	0	0	0	0	0	0	0	0	0	0	0	0	0	0	0	0	0
410100 AMPERE	19152	2	2	0	1	0	1	1	0	1	1	1	0.5	2	1	0	0.5	0	0.5	0.5	0	0.5	0.5	0	72.67	72.67	376	1.96324	600	3.13283	18	9.3985	0	0	1	0	0	0	0	5.22139	0	0	0	0	0	0	0	0	0
410120 ANTONINA	18980	2	1	1	1	0	1	1	0	1	1	1	0.5	2	0.5	0.5	0.5	0	0.5	0.5	0	0.5	0.5	0	36.29	60.49	1910	10.0632	1811	9.54162	18	9.48367	0	0	0	0	0	0	0	0	0	0	0	0	0	0	0	0	0
410190 ASSAI	15119	2	1	1	2	0	1	1	0	0	0	1	0.5	2	0.5	0.5	1	0	0.5	0.5	0	0	0	0	22.57	22.57	553	3.65765	2941	19.4523	18	11.9055	0	0	0	1	1	0	0	0	6.61419	6.61419	0	0	0	0	0	0	0
410275 BELA VISTA DA CAROBA	3511	2	0	2	1	1	0	0	1	1	1	1	0.5	2	0	1	0.5	0.5	0	0	0.5	0.5	0.5	0	100	100	31	0.882939	50	1.4241	0	0	0	0	0	0	0	0	0	0	0	0	0	0	0	0	0	0	0
410335 BRAGANEY	5427	4	0	3	0	0	2	0	2	1	2	2	0.5	2	0	0.75	0	0	0.5	0	0.5	0.25	0.5	0	63.04	63.04	64	1.17929	744	13.7092	0	0	0	0	0	0	0	0	0	0	0	0	0	0	0	0	0	0	0
410347 CAFEZAL DO SUL	4044	2	0	2	1	1	1	0	0	0	0	1	0.5	2	0	1	0.5	0.5	0.5	0	0	0	0	0	96.14	96.14	34	0.840752	99	2.44807	0	0	0	0	0	0	0	0	0	0	0	0	0	0	0	0	0	0	0
410600 CONGONHINHAS	8818	2	0	2	0	1	0	0	1	0	0	1	0.5	2	0	1	0	0.5	0	0	0.5	0	0	0	89.88	95.58	91	1.03198	181	2.05262	9	10.2064	0	0	0	0	0	0	0	0	0	0	0	0	0	0	0	0	0
410712 DIAMANTE DO SUL	3439	2	0	0	0	0	1	0	1	1	1	1	0.5	2	0	0	0	0	0.5	0	0.5	0.5	0.5	0	99.88	99.88	14	0.407095	71	2.06455	0	0	0	0	0	0	0	0	0	0	0	0	0	0	0	0	0	0	0
410760 FAXINAL	17251	2	1	1	0	0	0	0	2	2	2	1	0.5	2	0.5	0.5	0	0	0	0	1	1	1	0	60.13	85.45	294	1.70425	1440	8.34734	19	11.0139	0	0	0	0	0	0	0	0	0	0	0	0	0	0	0	0	0
410850 GENERAL CARNEIRO	13710	2	0	2	0	0	1	0	1	2	2	1	0.5	2	0	1	0	0	0.5	0	0.5	1	1	0	23.02	36.13	160	1.16703	749	5.46317	0	0	0	0	0	0	0	0	0	0	0	0	0	0	0	0	0	0	0
411010 IMBITUVA	32564	6	6	0	5	2	3	0	1	2	2	3	0.5	2	1	0	0.833333	0.333333	0.5	0	0.166667	0.333333	0.333333	0	42.89	100	358	1.09937	1271	3.90308	0	0	0	0	0	0	0	0	0	0	0	0	0	0	0	0	0	0	0
411040 INDIANOPOLIS	4457	2	1	0	1	0	1	1	0	0	0	1	0.5	2	0.5	0	0.5	0	0.5	0.5	0	0	0	0	100	100	156	3.50011	410	9.19901	8	17.9493	0	0	0	0	0	0	0	0	0	0	0	0	0	0	0	0	0
411080 IRETAMA	10169	2	2	0	0	0	1	0	1	2	2	1	0.5	2	1	0	0	0	0.5	0	0.5	1	1	0	100	100	106	1.04238	426	4.1892	20	19.6676	0	0	0	0	0	0	0	0	0	0	0	0	0	0	0	0	0
411150 IVAIPORA	31984	2	0	2	0	1	0	0	1	0	0	1	0.5	2	0	1	0	0.5	0	0	0.5	0	0	0	10.77	31.06	716	2.23862	3610	11.2869	65	20.3227	0	0	4	1	1	0	0	12.5063	3.12656	3.12656	0	0	2	0	2	0	6.25313
411200 JAGUARIAIVA	34857	2	1	1	2	0	2	0	0	0	1	1	0.5	2	0.5	0.5	1	0	1	0	0	0	0.5	0	29.84	100	4496	12.8984	6758	19.3878	52	14.9181	0	0	1	0	4	0	0	2.86886	0	11.4755	0	0	0	0	0	0	0
411210 JANDAIA DO SUL	21176	2	0	2	0	1	1	0	0	0	0	1	0.5	2	0	1	0	0.5	0.5	0	0	0	0	0	49	50.18	1321	6.23819	4070	19.2199	13	6.13903	0	0	1	0	0	0	0	4.72233	0	0	0	0	0	0	0	0	0
411345 LINDOESTE	4676	2	0	2	1	1	0	0	1	0	0	1	0.5	2	0	1	0.5	0.5	0	0	0.5	0	0	0	0	0	70	1.49701	250	5.34645	14	29.9401	0	0	0	0	0	0	0	0	0	0	0	0	0	0	0	0	0
411350 LOANDA	23086	2	1	1	0	1	0	0	1	1	1	1	0.5	2	0.5	0.5	0	0.5	0	0	0.5	0.5	0.5	0	45.14	71.31	284	1.23018	2758	11.9466	31	13.4281	0	0	0	0	0	0	0	0	0	0	0	0	0	0	0	0	0
411373 LUIZIANA	7262	2	2	0	0	0	2	0	0	1	1	1	0.5	2	1	0	0	0	1	0	0	0.5	0.5	0	100	100	345	4.75076	773	10.6445	0	0	0	0	0	0	0	0	0	0	0	0	0	0	0	0	0	0	0
411380 LUPIONOPOLIS	4920	2	1	1	0	1	1	0	0	0	0	1	0.5	2	0.5	0.5	0	0.5	0.5	0	0	0	0	0	0	0	63	1.28049	434	8.82114	8	16.2602	0	0	0	0	0	0	0	0	0	0	0	0	0	0	0	0	0
411390 MALLET	13630	2	1	0	1	0	0	1	1	0	0	1	0.5	2	0.5	0	0.5	0	0	0.5	0.5	0	0	0	76.13	98.01	2116	15.5246	2292	16.8158	17	12.4725	0	0	0	0	0	0	0	0	0	0	0	0	0	0	0	0	0
411490 MARILANDIA DO SUL	8836	2	1	1	0	1	1	0	0	1	1	1	0.5	2	0.5	0.5	0	0.5	0.5	0	0	0.5	0.5	0	38.95	89.75	184	2.08239	604	6.83567	0	0	0	0	0	0	0	0	0	0	0	0	0	0	0	0	0	0	0
411610 MOREIRA SALES	12121	4	1	2	0	1	1	1	1	1	2	2	0.5	2	0.25	0.5	0	0.25	0.25	0.25	0.25	0.25	0.5	0	28.28	77.45	312	2.57405	1129	9.31441	0	0	0	0	0	0	0	0	0	0	0	0	0	0	0	0	0	0	0
411670 NOVA AURORA	10472	2	1	0	0	0	1	0	1	1	1	1	0.5	2	0.5	0	0	0	0.5	0	0.5	0.5	0.5	0	32.39	32.39	380	3.62872	2358	22.5172	30	28.6478	0	0	0	0	0	0	0	0	0	0	0	0	0	0	0	0	0
411721 NOVA SANTA BARBARA	4249	2	0	2	1	0	2	0	0	1	1	1	0.5	2	0	1	0.5	0	1	0	0	0.5	0.5	0	81.75	81.75	70	1.64745	217	5.10708	0	0	0	0	0	0	0	0	0	0	0	0	0	0	0	0	0	0	0
411740 OURIZONA	3428	2	1	1	2	0	0	2	0	0	0	1	0.5	2	0.5	0.5	1	0	0	1	0	0	0	0	100	100	146	4.25904	970	28.2964	0	0	0	0	0	0	0	0	0	0	0	0	0	0	0	0	0	0	0
411810 PARANACITY	11472	2	1	1	0	0	0	0	2	1	2	1	0.5	2	0.5	0.5	0	0	0	0	1	0.5	1	0	60.73	87.14	1256	10.9484	2532	22.0711	0	0	0	0	0	0	0	0	0	0	0	0	0	0	0	0	0	0	0
411845 PATO BRAGADO	5610	2	1	0	0	1	1	0	0	0	0	1	0.5	2	0.5	0	0	0.5	0.5	0	0	0	0	0	57.95	100	43	0.766488	1156	20.6061	10	17.8253	0	0	0	0	0	0	0	0	0	0	0	0	0	0	0	0	0
411880 PEABIRU	13996	2	1	1	1	1	1	0	0	1	1	1	0.5	2	0.5	0.5	0.5	0.5	0.5	0	0	0.5	0.5	0	12.33	12.33	1384	9.88854	1982	14.1612	0	0	0	0	0	0	0	0	0	0	0	0	0	0	0	0	0	0	0
412000 PORECATU	12914	2	0	1	1	0	1	0	1	0	0	1	0.5	2	0	0.5	0.5	0	0.5	0	0.5	0	0	0	79.1	79.1	321	2.48567	1961	15.1851	19	14.7127	0	0	0	0	0	0	0	0	0	0	0	0	0	0	0	0	0
412230 RIO NEGRO	34170	6	4	2	2	1	2	1	2	1	2	3	0.5	2	0.666667	0.333333	0.333333	0.166667	0.333333	0.166667	0.333333	0.166667	0.333333	0	39.83	66.18	1136	3.32455	4018	11.7589	19	5.56043	0	0	0	0	0	0	0	0	0	0	0	0	2	0	2	0	5.85309
412402 SANTA TEREZA DO OESTE	10139	2	1	0	1	0	0	1	1	1	1	1	0.5	2	0.5	0	0.5	0	0	0.5	0.5	0.5	0.5	0	0	35.6	568	5.60213	1329	13.1078	0	0	0	0	1	0	0	0	0	9.86291	0	0	0	0	0	0	0	0	0
412500 SAO JOAO DO IVAI	10219	2	1	1	2	1	0	1	0	0	0	1	0.5	2	0.5	0.5	1	0.5	0	0.5	0	0	0	0	66.44	100	232	2.27028	943	9.22791	13	12.7214	0	0	0	0	0	0	0	0	0	0	0	0	0	0	0	0	0
412510 SAO JOAO DO TRIUNFO	15120	4	1	3	3	0	1	1	2	1	1	2	0.5	2	0.25	0.75	0.75	0	0.25	0.25	0.5	0.25	0.25	0	69.02	69.02	164	1.08466	296	1.95767	11	7.27513	0	0	0	0	0	0	0	0	0	0	0	0	0	0	0	0	0
412590 SAO PEDRO DO PARANA	2313	2	0	2	2	0	1	1	0	2	2	1	0.5	2	0	1	1	0	0.5	0.5	0	1	1	0	0	0	3	0.129702	105	4.53956	0	0	0	0	0	0	0	0	0	0	0	0	0	0	0	0	0	0	0
412635 SERRANOPOLIS DO IGUACU	4495	2	1	1	1	0	1	0	1	0	0	1	0.5	2	0.5	0.5	0.5	0	0.5	0	0.5	0	0	0	100	100	39	0.867631	487	10.8343	0	0	0	0	0	0	0	0	0	0	0	0	0	0	0	0	0	0	0
412650 SERTANOPOLIS	16369	2	0	1	2	0	2	0	0	1	1	1	0.5	2	0	0.5	1	0	1	0	0	0.5	0.5	0	63.41	63.41	1043	6.3718	4164	25.4383	12	7.33093	0	0	0	0	0	0	0	0	0	0	0	0	0	0	0	0	0
412700 TEIXEIRA SOARES	12367	2	1	1	2	0	1	1	0	1	1	1	0.5	2	0.5	0.5	1	0	0.5	0.5	0	0.5	0.5	0	85.09	87.57	208	1.6819	327	2.64413	10	8.08604	0	0	0	0	0	0	0	0	0	0	0	0	0	0	0	0	0
412760 TIJUCAS DO SUL	16868	4	2	2	1	0	3	0	1	1	1	2	0.5	2	0.5	0.5	0.25	0	0.75	0	0.25	0.25	0.25	0	82.9	100	1214	7.19706	1003	5.94617	10	5.92839	0	0	0	0	0	0	0	0	0	0	0	0	0	0	0	0	0
412820 UNIAO DA VITORIA	57517	4	3	0	2	0	0	1	3	3	4	2	0.5	2	0.75	0	0.5	0	0	0.25	0.75	0.75	1	0	0	0	1643	2.85655	6223	10.8194	37	6.43288	0	0	1	0	1	0	0	1.73862	0	1.73862	0	4	3	4	7	6.95447	5.21585
412840 URAI	11314	4	0	4	1	1	2	0	1	1	1	2	0.5	2	0	1	0.25	0.25	0.5	0	0.25	0.25	0.25	0	0	94.34	248	2.19197	1447	12.7895	24	21.2127	0	0	0	0	0	0	0	0	0	0	0	0	0	0	0	0	0
420180 ATALANTA	3210	2	0	2	0	0	1	0	1	2	2	1	0.5	2	0	1	0	0	0.5	0	0.5	1	1	0	100	100	51	1.58879	135	4.20561	0	0	0	0	0	0	0	0	0	0	0	0	0	0	0	0	0	0	0
420280 BRACO DO NORTE	33450	4	2	2	0	0	1	1	2	1	3	2	0.5	2	0.5	0.5	0	0	0.25	0.25	0.5	0.25	0.75	1	94.05	94.05	491	1.46786	5191	15.5187	28	8.3707	0	0	1	0	1	0	0	2.98954	0	2.98954	0	0	3	0	3	0	8.96861
420360 CAMPOS NOVOS	36244	2	2	0	0	0	1	0	1	1	1	1	0.5	2	1	0	0	0	0.5	0	0.5	0.5	0.5	0	78.82	87.25	2095	5.78027	5748	15.8592	49	13.5195	0	0	0	0	0	0	0	0	0	0	0	0	5	0	5	0	13.7954
420445 CORONEL MARTINS	2549	2	2	0	0	0	0	1	1	1	1	1	0.5	2	1	0	0	0	0	0.5	0.5	0.5	0.5	0	100	100	24	0.941546	55	2.15771	0	0	0	0	0	0	0	0	0	0	0	0	0	0	0	0	0	0	0
420519 ERMO	2063	2	1	1	1	0	0	0	2	1	1	1	0.5	2	0.5	0.5	0.5	0	0	0	1	0.5	0.5	0	100	100	7	0.339312	124	6.01066	0	0	0	0	0	0	0	0	0	0	0	0	0	0	0	0	0	0	0
420720 IMARUI	10135	2	1	1	0	0	1	0	1	1	1	1	0.5	2	0.5	0.5	0	0	0.5	0	0.5	0.5	0.5	0	100	100	114	1.12481	274	2.7035	24	23.6803	0	0	0	0	0	0	0	0	0	0	0	0	0	0	0	0	0
421050 MARAVILHA	25762	2	1	1	0	0	0	0	2	2	2	1	0.5	2	0.5	0.5	0	0	0	0	1	1	1	1	81.49	93.3	1368	5.31015	3230	12.5378	63	24.4546	0	0	0	0	1	0	0	0	0	3.88169	0	0	2	0	2	0	7.76337
421100 MONDAI	11742	2	1	0	1	0	0	1	1	0	0	1	0.5	2	0.5	0	0.5	0	0	0.5	0.5	0	0	0	100	100	106	0.902742	526	4.47965	14	11.923	0	0	0	0	0	0	0	0	0	0	0	0	0	0	0	0	0
421223 PARAISO	3437	2	0	2	0	0	0	1	1	1	1	1	0.5	2	0	1	0	0	0	0.5	0.5	0.5	0.5	0	99.92	100	19	0.552808	96	2.79313	0	0	0	0	0	0	0	0	0	0	0	0	0	0	0	0	0	0	0
421265 PESCARIA BRAVA	10091	2	2	0	0	0	2	0	0	0	1	1	0.5	2	1	0	0	0	1	0	0	0	0.5	0	100	100	#NULL!	0	#NULL!	0	0	0	0	0	0	0	0	0	0	0	0	0	0	0	0	0	0	0	0
421950 XANXERE	50982	2	0	2	0	1	0	1	0	1	1	1	0.5	2	0	1	0	0.5	0	0.5	0	0.5	0.5	1	13.72	45.94	1594	3.12659	5486	10.7607	28	5.49213	0	0	1	1	1	0	0	1.96148	1.96148	1.96148	0	0	2	0	2	0	3.92295
430190 BARRA DO RIBEIRO	13491	2	1	0	2	1	0	1	0	0	0	1	0.5	2	0.5	0	1	0.5	0	0.5	0	0	0	0	19.27	19.27	683	5.06263	1926	14.2762	0	0	0	0	0	0	0	0	0	0	0	0	0	0	0	0	0	0	0
430200 BARROS CASSAL	11199	4	4	0	0	0	2	0	2	2	2	2	0.5	2	1	0	0	0	0.5	0	0.5	0.5	0.5	0	0	0	66	0.589338	235	2.0984	0	0	0	0	0	0	0	0	0	0	0	0	0	0	0	0	0	0	0
430270 BUTIA	20941	2	2	0	0	1	0	0	1	0	1	1	0.5	2	1	0	0	0.5	0	0	0.5	0	0.5	0	43.95	43.95	788	3.76295	2635	12.583	29	13.8484	0	0	0	0	0	0	0	0	0	0	0	0	0	0	0	0	0
430380 CAMPINAS DO SUL	5454	2	1	1	0	0	1	1	0	1	1	1	0.5	2	0.5	0.5	0	0	0.5	0.5	0	0.5	0.5	0	0	54.83	75	1.37514	414	7.59076	32	58.6725	0	0	0	0	0	0	0	0	0	0	0	0	0	0	0	0	0
430510 CAXIAS DO SUL	510906	58	27	26	14	6	31	3	18	18	21	29	0.5	2	0.465517	0.448276	0.241379	0.103448	0.534483	0.0517241	0.310345	0.310345	0.362069	1	17.84	27.63	46923	9.18427	236971	46.3825	220	4.30608	2	1	5	3	4	0.391461	0.195731	0.978654	0.587192	0.782923	2	1	29	3	32	0.587192	5.67619
430517 CERRO GRANDE DO SUL	12239	2	2	0	0	0	1	0	1	0	1	1	0.5	2	1	0	0	0	0.5	0	0.5	0	0.5	0	57.22	57.22	80	0.653648	164	1.33998	0	0	0	0	0	0	0	0	0	0	0	0	0	0	0	0	0	0	0
430600 CRISSIUMAL	13448	2	1	1	0	0	1	0	1	2	2	1	0.5	2	0.5	0.5	0	0	0.5	0	0.5	1	1	0	76.42	82.31	430	3.1975	861	6.40244	17	12.6413	0	0	0	1	1	0	0	0	7.43605	7.43605	0	0	1	0	1	0	7.43605
430680 ENCANTADO	22706	2	1	1	0	0	0	0	2	1	2	1	0.5	2	0.5	0.5	0	0	0	0	1	0.5	1	0	30.64	63.94	597	2.62926	6797	29.9348	9	3.96371	0	0	1	0	1	0	0	4.40412	0	4.40412	0	0	1	0	1	0	4.40412
430690 ENCRUZILHADA DO SUL	25877	4	1	3	0	2	1	0	1	1	1	2	0.5	2	0.25	0.75	0	0.5	0.25	0	0.25	0.25	0.25	0	24.07	41.52	243	0.939058	1056	4.08084	24	9.27465	0	0	0	0	1	0	0	0	0	3.86444	0	0	0	0	0	0	0
430730 ERVAL SECO	6912	2	1	1	1	1	0	0	1	0	1	1	0.5	2	0.5	0.5	0.5	0.5	0	0	0.5	0	0.5	0	100	100	46	0.665509	195	2.82118	0	0	0	0	0	0	0	0	0	0	0	0	0	0	0	0	0	0	0
430820 FLORES DA CUNHA	30745	4	3	1	1	0	3	1	0	2	2	2	0.5	2	0.75	0.25	0.25	0	0.75	0.25	0	0.5	0.5	0	8.55	52.91	906	2.94682	17913	58.2631	21	6.83038	0	0	1	0	1	0	0	3.25256	0	3.25256	0	0	1	0	1	0	3.25256
430880 GENERAL CAMARA	8385	4	0	4	1	0	2	0	2	1	1	2	0.5	2	0	1	0.25	0	0.5	0	0.5	0.25	0.25	0	0	0	240	2.86225	659	7.85927	0	0	0	0	0	0	0	0	0	0	0	0	0	0	0	0	0	0	0
430975 IBARAMA	4406	2	0	2	0	1	0	0	1	0	1	1	0.5	2	0	1	0	0.5	0	0	0.5	0	0.5	0	58.65	58.65	18	0.408534	86	1.95188	0	0	0	0	0	0	0	0	0	0	0	0	0	0	0	0	0	0	0
431033 IMBE	22800	2	1	0	0	0	0	0	2	1	1	1	0.5	2	0.5	0	0	0	0	0	1	0.5	0.5	0	15.46	15.46	892	3.91228	2079	9.11842	0	0	0	0	0	0	0	0	0	0	0	0	0	0	0	0	0	0	0
431085 JABOTICABA	3810	2	2	0	0	1	1	0	0	1	1	1	0.5	2	1	0	0	0.5	0.5	0	0	0.5	0.5	0	100	100	44	1.15486	94	2.46719	21	55.1181	0	0	0	0	0	0	0	0	0	0	0	0	0	0	0	0	0
431267 NICOLAU VERGUEIRO	1682	2	0	2	2	0	2	0	0	1	1	1	0.5	2	0	1	1	0	1	0	0	0.5	0.5	0	100	100	9	0.535077	69	4.10226	0	0	0	0	0	0	0	0	0	0	0	0	0	0	0	0	0	0	0
431320 NOVA PETROPOLIS	21353	4	1	2	1	2	2	0	0	1	1	2	0.5	2	0.25	0.5	0.25	0.5	0.5	0	0	0.25	0.25	0	48.92	77.28	803	3.7606	6935	32.4779	18	8.42973	0	0	0	0	0	0	0	0	0	0	0	0	0	0	0	0	0
431350 OSORIO	45994	6	3	1	1	0	2	1	3	1	3	3	0.5	2	0.5	0.166667	0.166667	0	0.333333	0.166667	0.5	0.166667	0.5	1	52.37	65.68	2866	6.23125	5656	12.2973	30	6.52259	0	0	1	0	1	0	0	2.1742	0	2.1742	0	0	2	0	2	0	4.34839
431402 PARAISO DO SUL	7611	2	1	1	0	0	1	0	1	0	0	1	0.5	2	0.5	0.5	0	0	0.5	0	0.5	0	0	0	0	59.22	63	0.827749	106	1.39272	28	36.7889	0	0	0	0	0	0	0	0	0	0	0	0	0	0	0	0	0
431415 PAVERAMA	8487	2	1	1	1	1	0	0	1	1	1	1	0.5	2	0.5	0.5	0.5	0.5	0	0	0.5	0.5	0.5	0	40.78	40.78	105	1.23719	470	5.53788	0	0	0	0	0	0	0	0	0	0	0	0	0	0	0	0	0	0	0
431420 PEDRO OSORIO	7730	4	3	1	0	0	2	0	2	2	2	2	0.5	2	0.75	0.25	0	0	0.5	0	0.5	0.5	0.5	0	0	96.71	86	1.11255	318	4.11384	20	25.8732	0	0	0	0	0	0	0	0	0	0	0	0	0	0	0	0	0
431445 PINHAL	2579	2	0	2	0	0	1	0	1	0	1	1	0.5	2	0	1	0	0	0.5	0	0.5	0	0.5	0	100	100	15	0.581621	68	2.63668	0	0	0	0	0	0	0	0	0	0	0	0	0	0	0	0	0	0	0
431530 QUARAI	22687	2	0	2	1	0	0	1	1	2	2	1	0.5	2	0	1	0.5	0	0	0.5	0.5	1	1	0	75.75	83.43	452	1.99233	743	3.275	27	11.9011	0	0	0	0	1	0	0	0	0	4.40781	0	0	0	0	0	0	0
431575 RIOZINHO	4653	2	0	2	1	0	1	1	0	1	1	1	0.5	2	0	1	0.5	0	0.5	0.5	0	0.5	0.5	0	100	100	18	0.386847	85	1.82678	28	60.1762	0	0	0	0	0	0	0	0	0	0	0	0	0	0	0	0	0
431600 ROLANTE	21349	8	3	4	1	0	2	1	5	4	7	4	0.5	2	0.375	0.5	0.125	0	0.25	0.125	0.625	0.5	0.875	0	65.1	65.1	318	1.48953	1147	5.37262	35	16.3942	0	0	1	0	1	0	0	4.68406	0	4.68406	0	0	0	0	0	0	0
431673 SANTA CECILIA DO SUL	1639	2	0	2	0	0	1	0	1	1	1	1	0.5	2	0	1	0	0	0.5	0	0.5	0.5	0.5	0	100	100	13	0.793167	33	2.01342	0	0	0	0	0	0	0	0	0	0	0	0	0	0	0	0	0	0	0
431850 SAO JOSE DO NORTE	27568	2	1	1	1	0	1	0	1	1	1	1	0.5	2	0.5	0.5	0.5	0	0.5	0	0.5	0.5	0.5	0	46.15	65.3	455	1.65046	2157	7.82429	37	13.4214	0	0	0	0	0	0	0	0	0	0	0	0	0	0	0	0	0
431890 SAO LUIZ GONZAGA	33468	2	0	1	0	0	2	0	0	0	0	1	0.5	2	0	0.5	0	0	1	0	0	0	0	1	69.16	69.16	480	1.43421	2315	6.91706	41	12.2505	0	0	0	1	1	0	0	0	2.98793	2.98793	0	0	0	0	0	0	0
432067 SINIMBU	10172	2	1	0	0	0	2	0	0	0	0	1	0.5	2	0.5	0	0	0	1	0	0	0	0	0	33.88	73.16	137	1.34683	573	5.63311	24	23.5942	0	0	1	0	0	0	0	9.83091	0	0	0	0	0	0	0	0	0
432145 TEUTONIA	33232	4	4	0	0	0	1	0	3	3	3	2	0.5	2	1	0	0	0	0.25	0	0.75	0.75	0.75	0	0	33.97	1013	3.04827	9242	27.8105	25	7.52287	0	0	1	0	1	0	0	3.00915	0	3.00915	0	0	1	0	1	0	3.00915
500060 AMAMBAI	39396	2	1	1	0	0	2	0	0	0	0	1	0.5	2	0.5	0.5	0	0	1	0	0	0	0	0	79.7	79.7	684	1.73622	4069	10.3285	12	3.04599	0	0	1	0	0	0	0	2.53833	0	0	0	0	0	0	0	0	0
500100 APARECIDA DO TABOADO	25745	2	0	2	2	0	1	1	0	0	0	1	0.5	2	0	1	1	0	0.5	0.5	0	0	0	1	81.4	81.4	1833	7.11983	5560	21.5964	38	14.7601	0	0	0	0	0	0	0	0	0	0	0	0	1	0	1	0	3.88425
500630 PARANAIBA	42148	8	4	4	2	1	3	3	1	3	3	4	0.5	2	0.5	0.5	0.25	0.125	0.375	0.375	0.125	0.375	0.375	1	98.55	100	2315	5.49255	8560	20.3094	24	5.69422	0	0	1	0	1	0	0	2.37259	0	2.37259	0	0	2	0	2	0	4.74518
500720 RIO BRILHANTE	37514	4	2	2	2	0	4	0	0	2	2	2	0.5	2	0.5	0.5	0.5	0	1	0	0	0.5	0.5	0	70.25	71.61	3985	10.6227	8891	23.7005	20	5.33134	0	0	0	0	0	0	0	0	0	0	0	0	0	0	0	0	0
500770 SETE QUEDAS	10791	4	1	3	0	0	1	1	2	2	2	2	0.5	2	0.25	0.75	0	0	0.25	0.25	0.5	0.5	0.5	0	77.11	77.11	103	0.954499	1233	11.4262	9	8.34028	0	0	0	0	0	0	0	0	0	0	0	0	0	0	0	0	0
510267 CAMPO VERDE	44041	4	4	0	0	0	1	1	2	4	4	2	0.5	2	1	0	0	0	0.25	0.25	0.5	1	1	0	72.43	85.18	2270	5.15429	6204	14.0869	10	2.27061	0	0	1	0	0	0	0	2.27061	0	0	0	0	0	0	0	0	0
510320 COLIDER	33438	2	1	0	0	0	0	0	2	1	1	1	0.5	2	0.5	0	0	0	0	0	1	0.5	0.5	0	83.07	83.07	1323	3.95658	1791	5.35618	40	11.9624	0	0	0	1	1	0	0	0	2.99061	2.99061	0	0	0	0	0	0	0
510622 NOVA MUTUM	45378	2	1	1	1	0	1	1	0	1	1	1	0.5	2	0.5	0.5	0.5	0	0.5	0.5	0	0.5	0.5	0	85.75	90.87	4373	9.63683	12506	27.5596	17	3.74631	0	0	0	3	2	0	0	0	6.61113	4.40742	0	0	4	0	4	0	8.81484
510650 POCONE	32843	4	1	3	2	0	1	0	3	4	4	2	0.5	2	0.25	0.75	0.5	0	0.25	0	0.75	1	1	0	84.23	84.23	374	1.13875	2050	6.24182	35	10.6568	0	0	0	0	0	0	0	0	0	0	0	0	0	0	0	0	0
510710 SAO JOSE DOS QUATRO MARCOS	18906	4	1	3	1	0	2	0	2	2	2	2	0.5	2	0.25	0.75	0.25	0	0.5	0	0.5	0.5	0.5	0	54.57	54.57	258	1.36465	876	4.63345	5	2.64466	0	0	0	0	0	0	0	0	0	0	0	0	0	0	0	0	0
510770 ROSARIO OESTE	17151	2	0	2	1	0	0	2	0	0	0	1	0.5	2	0	1	0.5	0	0	1	0	0	0	0	86.7	88.15	397	2.31473	751	4.37875	37	21.5731	0	0	0	0	0	0	0	0	0	0	0	0	0	0	0	0	0
510787 SAPEZAL	25881	2	0	2	0	0	0	1	1	1	1	1	0.5	2	0	1	0	0	0	0.5	0.5	0.5	0.5	0	56.22	56.22	2613	10.0962	7090	27.3946	17	6.56853	0	0	0	0	2	0	0	0	0	7.72768	0	0	0	0	0	0	0
510805 TERRA NOVA DO NORTE	9667	2	1	0	1	0	0	1	1	1	1	1	0.5	2	0.5	0	0.5	0	0	0.5	0.5	0.5	0.5	0	100	100	111	1.14824	508	5.25499	23	23.7923	0	0	0	0	0	0	0	0	0	0	0	0	0	0	0	0	0
520050 ALOANDIA	1995	2	2	0	0	0	0	0	2	2	2	1	0.5	2	1	0	0	0	0	0	1	1	1	0	100	100	272	13.6341	127	6.36591	9	45.1128	0	0	0	0	0	0	0	0	0	0	0	0	0	0	0	0	0
520540 CERES	22191	2	2	0	0	0	1	0	1	0	1	1	0.5	2	1	0	0	0	0.5	0	0.5	0	0.5	1	94.29	94.29	707	3.18598	2261	10.1888	79	35.6	0	0	4	1	5	0	0	18.0253	4.50633	22.5317	0	0	4	0	4	0	18.0253
520549 CIDADE OCIDENTAL	71376	2	1	1	0	0	0	0	2	1	1	1	0.5	2	0.5	0.5	0	0	0	0	1	0.5	0.5	0	39.53	46.68	7141	10.0048	5996	8.40058	19	2.66196	0	0	0	0	0	0	0	0	0	0	0	0	0	0	0	0	0
520760 FAZENDA NOVA	5637	2	0	2	1	0	1	0	1	0	0	1	0.5	2	0	1	0.5	0	0.5	0	0.5	0	0	0	100	100	63	1.11762	220	3.90279	8	14.1919	0	0	0	0	0	0	0	0	0	0	0	0	0	0	0	0	0
520800 FORMOSA	121617	6	1	4	3	3	2	1	0	0	0	3	0.5	2	0.166667	0.666667	0.5	0.5	0.333333	0.166667	0	0	0	0	44.69	66.38	8533	7.01629	8912	7.32792	18	1.48006	0	0	0	0	0	0	0	0	0	0	0	0	1	0	1	0	0.822253
520840 GOIANAPOLIS	11231	2	0	1	1	1	0	0	1	0	1	1	0.5	2	0	0.5	0.5	0.5	0	0	0.5	0	0.5	0	100	100	548	4.87935	757	6.74027	12	10.6847	0	0	0	0	0	0	0	0	0	0	0	0	0	0	0	0	0
520960 HEITORAI	3724	2	0	2	0	2	0	0	0	0	0	1	0.5	2	0	1	0	1	0	0	0	0	0	0	100	100	38	1.02041	34	0.912997	10	26.8528	0	0	0	0	0	0	0	0	0	0	0	0	0	0	0	0	0
521056 ITAGUARI	4676	2	0	0	0	0	2	0	0	0	0	1	0.5	2	0	0	0	0	1	0	0	0	0	0	100	100	55	1.17622	59	1.26176	0	0	0	0	0	0	0	0	0	0	0	0	0	0	0	0	0	0	0
521120 ITAPURANGA	25768	6	2	2	3	2	2	0	2	3	3	3	0.5	2	0.333333	0.333333	0.5	0.333333	0.333333	0	0.333333	0.5	0.5	0	100	100	305	1.18364	755	2.92999	51	19.792	0	0	0	#NULL!	#NULL!	0	0	0	0	0	0	0	0	0	0	0	0
521310 MINEIROS	66801	2	1	1	0	1	0	0	1	0	0	1	0.5	2	0.5	0.5	0	0.5	0	0	0.5	0	0	1	52.21	52.21	13363	20.0042	17241	25.8095	94	14.0716	0	0	0	0	1	0	0	0	0	1.49698	3	0	8	3	11	4.49095	11.9759
521560 PADRE BERNARDO	33835	2	0	1	0	0	1	1	0	1	1	1	0.5	2	0	0.5	0	0	0.5	0.5	0	0.5	0.5	0	93.45	100	547	1.61667	639	1.88858	15	4.43328	0	0	0	0	0	0	0	0	0	0	0	0	0	0	0	0	0
521570 PALMEIRAS DE GOIAS	28858	2	0	2	1	0	1	0	1	1	1	1	0.5	2	0	1	0.5	0	0.5	0	0.5	0.5	0.5	0	60.93	97.02	1630	5.64835	3628	12.5719	3	1.03957	0	0	0	0	0	0	0	0	0	0	0	0	0	0	0	0	0
521680 PETROLINA DE GOIAS	10281	2	1	1	1	1	0	0	1	0	0	1	0.5	2	0.5	0.5	0.5	0.5	0	0	0.5	0	0	0	97.24	100	190	1.84807	356	3.4627	20	19.4534	0	0	0	0	0	0	0	0	0	0	0	0	0	0	0	0	0
521760 PLANALTINA	89918	2	1	0	0	0	1	0	1	1	1	1	0.5	2	0.5	0	0	0	0.5	0	0.5	0.5	0.5	1	76.08	87.96	7822	8.69904	4483	4.98565	25	2.78031	0	0	0	0	0	0	0	0	0	0	0	0	0	0	0	0	0
521770 PONTALINA	17819	4	0	3	3	1	0	1	2	1	2	2	0.5	2	0	0.75	0.75	0.25	0	0.25	0.5	0.25	0.5	0	77.63	99.54	664	3.72636	943	5.2921	2	1.1224	0	0	0	0	0	0	0	0	0	0	0	0	0	0	0	0	0
410480 CASCAVEL	328454	59	21	30	17	6	20	12	21	16	19	28	0.474576	2	0.355932	0.508475	0.288136	0.101695	0.338983	0.20339	0.355932	0.271186	0.322034	1	38.28	59.54	29454	8.96747	85906	26.1547	261	7.94632	2	2	13	6	11	0.608913	0.608913	3.95794	1.82674	3.34902	3	2	39	5	44	1.52228	11.8738
355220 SOROCABA	679378	34	14	17	8	1	20	5	8	16	18	16	0.470588	2	0.411765	0.5	0.235294	0.0294118	0.588235	0.147059	0.235294	0.470588	0.529412	1	0.51	23.21	240514	35.4021	287702	42.3479	392	5.76998	3	3	8	5	7	0.44158	0.44158	1.17755	0.735967	1.03035	3	0	41	3	44	0.44158	6.03493
410830 FOZ DO IGUACU	258532	32	9	20	7	2	11	2	17	17	19	15	0.46875	2	0.28125	0.625	0.21875	0.0625	0.34375	0.0625	0.53125	0.53125	0.59375	1	34.76	46.5	18192	7.03665	70808	27.3885	108	4.17743	1	1	2	2	3	0.386799	0.386799	0.773599	0.773599	1.1604	0	0	13	0	13	0	5.02839
351440 DRACENA	46793	15	8	7	6	2	5	3	5	5	5	7	0.466667	2	0.533333	0.466667	0.4	0.133333	0.333333	0.2	0.333333	0.333333	0.333333	0	0	28.87	1669	3.56677	7552	16.1392	72	15.3869	0	0	1	0	1	0	0	2.13707	0	2.13707	0	0	0	0	0	0	0
220770 PARNAIBA	153863	13	2	7	2	0	6	0	7	8	8	6	0.461538	2	0.153846	0.538462	0.153846	0	0.461538	0	0.538462	0.615385	0.615385	1	47.46	48.28	3681	2.39239	13651	8.87218	262	17.0281	1	0	0	1	3	0.649929	0	0	0.649929	1.94979	0	0	8	0	8	0	5.19943
412090 QUEDAS DO IGUACU	34103	13	5	7	6	1	6	1	5	4	7	6	0.461538	2	0.384615	0.538462	0.461538	0.0769231	0.461538	0.0769231	0.384615	0.307692	0.538462	0	20.42	35.29	744	2.18163	2591	7.59757	23	6.74427	0	0	2	0	0	0	0	5.86459	0	0	0	0	0	0	0	0	0
430210 BENTO GONCALVES	120454	13	3	7	0	4	5	0	4	5	7	6	0.461538	2	0.230769	0.538462	0	0.307692	0.384615	0	0.307692	0.384615	0.538462	1	23.18	35.44	3548	2.94552	48037	39.88	28	2.32454	1	1	1	1	1	0.830192	0.830192	0.830192	0.830192	0.830192	0	1	20	1	21	0.830192	16.6038
313670 JUIZ DE FORA	577532	48	25	21	10	1	19	7	21	28	30	22	0.458333	2	0.520833	0.4375	0.208333	0.0208333	0.395833	0.145833	0.4375	0.583333	0.625	1	0	11.32	89067	15.422	212266	36.754	585	10.1293	3	3	7	3	9	0.519452	0.519452	1.21205	0.519452	1.55836	7	0	40	7	47	1.21205	6.92602
510840 VARZEA GRANDE	284971	24	15	8	7	1	11	2	10	14	14	11	0.458333	2	0.625	0.333333	0.291667	0.0416667	0.458333	0.0833333	0.416667	0.583333	0.583333	1	0.81	7.51	22096	7.75377	44630	15.6612	152	5.33388	0	0	1	1	2	0	0	0.350913	0.350913	0.701826	0	0	12	0	12	0	4.21095
240810 NATAL	896708	136	53	65	50	26	45	13	52	53	55	62	0.455882	2	0.389706	0.477941	0.367647	0.191176	0.330882	0.0955882	0.382353	0.389706	0.404412	1	20.94	34.18	280718	31.3054	299962	33.4515	870	9.70215	3	2	9	9	13	0.334557	0.223038	1.00367	1.00367	1.44975	0	5	50	5	55	0.557595	5.57595
230420 CRATO	133913	11	0	11	2	3	5	1	2	2	2	5	0.454545	2	0	1	0.181818	0.272727	0.454545	0.0909091	0.181818	0.181818	0.181818	1	70.9	79.79	8287	6.18835	17262	12.8905	92	6.87013	0	0	2	0	2	0	0	1.49351	0	1.49351	1	0	6	1	7	0.746753	4.48052
411840 PARANAVAI	88374	11	3	7	0	1	2	0	8	8	9	5	0.454545	2	0.272727	0.636364	0	0.0909091	0.181818	0	0.727273	0.727273	0.818182	1	55	95.67	6874	7.77831	18742	21.2076	24	2.71573	0	0	4	2	2	0	0	4.52622	2.26311	2.26311	0	0	5	0	5	0	5.65777
240360 EXTREMOZ	29282	9	6	1	6	1	4	0	4	1	2	4	0.444444	2	0.666667	0.111111	0.666667	0.111111	0.444444	0	0.444444	0.111111	0.222222	0	100	100	9393	32.0777	3358	11.4678	16	5.46411	0	0	0	0	0	0	0	0	0	0	0	0	0	0	0	0	0
240420 GOIANINHA	27004	9	0	8	6	0	4	0	5	6	6	4	0.444444	2	0	0.888889	0.666667	0	0.444444	0	0.555556	0.666667	0.666667	1	100	100	2285	8.46171	2722	10.08	10	3.70316	0	0	0	0	0	0	0	0	0	0	2	0	2	2	4	7.40631	7.40631
330360 PARACAMBI	52257	9	3	5	3	0	4	2	3	4	4	4	0.444444	2	0.333333	0.555556	0.333333	0	0.444444	0.222222	0.333333	0.444444	0.444444	0	46.61	70.77	2265	4.33435	4977	9.52408	24	4.59269	0	0	0	0	0	0	0	0	0	0	0	0	0	0	0	0	0
352480 JALES	49107	9	5	4	1	0	3	1	5	6	6	4	0.444444	2	0.555556	0.444444	0.111111	0	0.333333	0.111111	0.555556	0.666667	0.666667	1	63.35	63.35	2699	5.49616	11206	22.8196	78	15.8837	1	1	3	2	2	2.03637	2.03637	6.10911	4.07274	4.07274	1	1	0	2	2	4.07274	0
411460 MARECHAL CANDIDO RONDON	52944	9	2	5	3	1	2	2	4	2	2	4	0.444444	2	0.222222	0.555556	0.333333	0.111111	0.222222	0.222222	0.444444	0.222222	0.222222	0	15.91	26.48	3051	5.76269	22132	41.8027	13	2.45542	0	0	1	0	1	0	0	1.88879	0	1.88879	0	0	0	0	0	0	0
430160 BAGE	121143	18	5	11	4	2	6	3	7	7	10	8	0.444444	2	0.277778	0.611111	0.222222	0.111111	0.333333	0.166667	0.388889	0.388889	0.555556	1	11.41	30.01	4388	3.62217	9204	7.59763	75	6.19103	1	0	3	2	3	0.825471	0	2.47641	1.65094	2.47641	0	0	5	0	5	0	4.12735
510790 SINOP	142996	9	3	3	2	1	2	1	5	4	4	4	0.444444	2	0.333333	0.333333	0.222222	0.111111	0.222222	0.111111	0.555556	0.444444	0.444444	1	50.95	56.98	14623	10.2262	32730	22.8888	57	3.98613	1	0	2	2	4	0.69932	0	1.39864	1.39864	2.79728	0	0	8	0	8	0	5.59456
520860 GOIANESIA	70084	9	3	5	2	2	2	0	5	3	4	4	0.444444	2	0.333333	0.555556	0.222222	0.222222	0.222222	0	0.555556	0.333333	0.444444	0	54.94	97.74	13001	18.5506	5720	8.16163	69	9.84533	0	0	1	0	0	0	0	1.42686	0	0	1	0	2	1	3	1.42686	2.85372
240260 CEARA-MIRIM	74268	7	3	3	1	1	2	1	3	3	4	3	0.428571	2	0.428571	0.428571	0.142857	0.142857	0.285714	0.142857	0.428571	0.428571	0.571429	1	87.7	96.93	4662	6.27727	3512	4.72882	27	3.63548	0	0	0	0	0	0	0	0	0	0	0	0	2	0	2	0	2.69295
314520 NOVA SERRANA	108241	7	5	1	2	0	3	2	2	4	4	3	0.428571	2	0.714286	0.142857	0.285714	0	0.428571	0.285714	0.285714	0.571429	0.571429	1	16.42	24.31	8491	7.84453	24071	22.2383	16	1.47818	0	0	0	0	0	0	0	0	0	0	1	0	3	1	4	0.923864	2.77159
410260 BARRACAO	10275	7	4	3	1	0	2	1	4	3	4	3	0.428571	2	0.571429	0.428571	0.142857	0	0.285714	0.142857	0.571429	0.428571	0.571429	0	100	100	114	1.10949	713	6.93917	0	0	0	0	0	0	0	0	0	0	0	0	0	0	0	0	0	0	0
431410 PASSO FUNDO	203275	21	8	9	4	1	8	3	9	9	10	9	0.428571	2	0.380952	0.428571	0.190476	0.047619	0.380952	0.142857	0.428571	0.428571	0.47619	1	0	9.19	12543	6.17046	42566	20.9401	224	11.0196	2	1	4	2	2	0.983889	0.491944	1.96778	0.983889	0.983889	2	0	42	2	44	0.983889	20.6617
521040 ITABERAI	42900	7	2	5	2	0	2	0	5	2	4	3	0.428571	2	0.285714	0.714286	0.285714	0	0.285714	0	0.714286	0.285714	0.571429	0	65.46	73.46	824	1.92075	1275	2.97203	15	3.4965	0	0	1	0	0	0	0	2.331	0	0	0	0	0	0	0	0	0
354780 SANTO ANDRE	718773	36	10	23	2	2	18	2	14	10	17	15	0.416667	2	0.277778	0.638889	0.0555556	0.0555556	0.5	0.0555556	0.388889	0.277778	0.472222	1	7.71	20.8	276377	38.4512	416482	57.9435	343	4.77202	3	2	3	3	3	0.417378	0.278252	0.417378	0.417378	0.417378	1	1	21	2	23	0.278252	2.92165
410040 ALMIRANTE TAMANDARE	118623	12	2	8	5	0	5	2	5	5	7	5	0.416667	2	0.166667	0.666667	0.416667	0	0.416667	0.166667	0.416667	0.416667	0.583333	0	12.26	18.79	18082	15.2432	20521	17.2993	0	0	0	0	0	0	0	0	0	0	0	0	0	0	0	0	0	0	0
432120 TAQUARA	57466	12	2	10	3	0	6	1	5	6	8	5	0.416667	2	0.166667	0.833333	0.25	0	0.5	0.0833333	0.416667	0.5	0.666667	0	6.02	26.84	2173	3.78137	9122	15.8737	29	5.04646	1	0	1	1	1	1.74016	0	1.74016	1.74016	1.74016	0	0	1	0	1	0	1.74016
211000 SANTA LUZIA	73105	5	2	0	1	0	3	1	1	0	0	2	0.4	2	0.4	0	0.2	0	0.6	0.2	0.2	0	0	0	61.91	65.88	498	0.681212	357	0.488339	42	5.74516	0	0	0	0	0	0	0	0	0	0	0	0	0	0	0	0	0
230550 IGUATU	103633	15	7	8	5	0	4	2	9	8	12	6	0.4	2	0.466667	0.533333	0.333333	0	0.266667	0.133333	0.6	0.533333	0.8	1	90.21	99.91	1968	1.89901	7467	7.20523	106	10.2284	0	0	2	0	1	0	0	1.92989	0	0.964944	0	0	1	0	1	0	0.964944
230750 LAVRAS DA MANGABEIRA	31476	5	1	3	2	0	0	2	3	3	4	2	0.4	2	0.2	0.6	0.4	0	0	0.4	0.6	0.6	0.8	0	100	100	116	0.368535	463	1.47096	24	7.62486	0	0	0	0	0	0	0	0	0	0	0	0	0	0	0	0	0
230950 OROS	21342	5	3	1	0	0	1	0	4	3	3	2	0.4	2	0.6	0.2	0	0	0.2	0	0.8	0.6	0.6	1	100	100	93	0.43576	261	1.22294	23	10.7769	0	0	0	0	0	0	0	0	0	0	0	0	0	0	0	0	0
231130 QUIXADA	88899	15	5	9	8	2	3	4	6	5	6	6	0.4	2	0.333333	0.6	0.533333	0.133333	0.2	0.266667	0.4	0.333333	0.4	1	70.62	73.78	2820	3.17214	3497	3.93368	37	4.16203	0	0	0	0	1	0	0	0	0	1.12487	0	1	3	1	4	1.12487	3.37462
231330 TAUA	59259	5	2	3	1	0	2	1	2	3	3	2	0.4	2	0.4	0.6	0.2	0	0.4	0.2	0.4	0.6	0.6	1	100	100	636	1.07325	1450	2.44689	72	12.1501	0	0	0	0	0	0	0	0	0	0	0	0	1	0	1	0	1.68751
241290 SAO TOME	11051	5	0	4	2	0	3	1	1	3	3	2	0.4	2	0	0.8	0.4	0	0.6	0.2	0.2	0.6	0.6	0	100	100	221	1.99982	220	1.99077	10	9.04895	0	0	0	0	0	0	0	0	0	0	0	0	0	0	0	0	0
250150 BANANEIRAS	21220	5	2	2	1	1	1	0	3	2	3	2	0.4	2	0.4	0.4	0.2	0.2	0.2	0	0.6	0.4	0.6	1	100	100	428	2.01697	584	2.75212	18	8.48256	0	0	0	0	0	0	0	0	0	0	0	0	1	0	1	0	4.71254
251370 SANTA RITA	138093	10	2	7	4	0	1	2	7	8	8	4	0.4	2	0.2	0.7	0.4	0	0.1	0.2	0.7	0.8	0.8	1	93.56	94.16	17766	12.8652	10154	7.35302	58	4.20007	0	0	1	1	2	0	0	0.72415	0.72415	1.4483	0	1	2	1	3	0.72415	1.4483
260720 IPOJUCA	99101	5	3	2	3	0	3	2	0	1	1	2	0.4	2	0.6	0.4	0.6	0	0.6	0.4	0	0.2	0.2	1	72.85	72.85	8238	8.31273	5383	5.43183	12	1.21089	0	0	0	0	0	0	0	0	0	0	0	0	2	0	2	0	2.01814
261050 PASSIRA	28856	5	0	5	0	2	0	2	1	1	1	2	0.4	2	0	1	0	0.4	0	0.4	0.2	0.2	0.2	0	83.36	83.36	126	0.436651	217	0.75201	13	4.50513	0	0	0	0	0	0	0	0	0	0	0	0	0	0	0	0	0
270310 IGACI	25596	5	2	1	3	0	0	3	2	1	1	2	0.4	2	0.4	0.2	0.6	0	0	0.6	0.4	0.2	0.2	0	100	100	144	0.562588	279	1.09001	14	5.4696	0	0	0	0	0	0	0	0	0	0	0	0	0	0	0	0	0
290890 CORACAO DE MARIA	22391	5	0	5	0	0	2	1	2	3	3	2	0.4	2	0	1	0	0	0.4	0.2	0.4	0.6	0.6	0	60.74	100	1519	6.78398	945	4.22045	17	7.59234	0	0	0	0	0	0	0	0	0	0	0	0	0	0	0	0	0
293290 VALENCA	97873	10	2	7	2	2	0	0	8	6	6	4	0.4	2	0.2	0.7	0.2	0.2	0	0	0.8	0.6	0.6	0	32.09	38.51	2655	2.7127	3505	3.58117	47	4.80214	0	0	0	0	1	0	0	0	0	1.02173	0	0	1	0	1	0	1.02173
311530 CATAGUASES	75942	5	1	4	0	0	4	0	1	2	3	2	0.4	2	0.2	0.8	0	0	0.8	0	0.2	0.4	0.6	1	37.72	70.76	13639	17.9598	15775	20.7724	56	7.37405	1	0	1	0	2	1.31679	0	1.31679	0	2.63359	0	0	3	0	3	0	3.95038
312830 GUARANESIA	19014	5	0	5	1	0	4	1	0	1	2	2	0.4	2	0	1	0.2	0	0.8	0.2	0	0.2	0.4	0	98.44	98.44	953	5.0121	2711	14.2579	17	8.94078	0	0	0	0	0	0	0	0	0	0	0	0	0	0	0	0	0
313330 ITAOBIM	20997	5	1	0	2	0	3	0	2	3	3	2	0.4	2	0.2	0	0.4	0	0.6	0	0.4	0.6	0.6	0	99.68	100	297	1.41449	1403	6.68191	35	16.669	0	0	0	0	0	0	0	0	0	0	0	0	0	0	0	0	0
315170 POCO FUNDO	16900	5	2	3	0	0	1	0	4	2	2	2	0.4	2	0.4	0.6	0	0	0.2	0	0.8	0.4	0.4	1	100	100	483	2.85799	2540	15.0296	23	13.6095	0	0	0	0	0	0	0	0	0	0	0	0	3	0	3	0	17.7515
320455 SANTA MARIA DE JETIBA	40431	5	3	2	1	1	0	1	3	3	3	2	0.4	2	0.6	0.4	0.2	0.2	0	0.2	0.6	0.6	0.6	0	100	100	1935	4.78593	3697	9.14397	36	8.90406	0	0	0	0	0	0	0	0	0	0	0	0	0	0	0	0	0
330227 JAPERI	104768	5	2	3	0	1	2	0	2	2	2	2	0.4	2	0.4	0.6	0	0.2	0.4	0	0.4	0.4	0.4	1	9.96	9.96	5771	5.50836	9217	8.79753	0	0	0	0	0	0	0	0	0	0	0	0	1	0	3	1	4	0.95449	2.86347
330270 MARICA	161207	10	4	6	3	0	4	3	3	2	3	4	0.4	2	0.4	0.6	0.3	0	0.4	0.3	0.3	0.2	0.3	1	19.68	29.66	22972	14.25	35881	22.2577	59	3.65989	0	0	2	1	1	0	0	1.24064	0.62032	0.62032	1	0	17	1	18	0.62032	10.5454
350390 ARUJA	89824	5	4	1	1	1	1	1	2	0	1	2	0.4	2	0.8	0.2	0.2	0.2	0.2	0.2	0.4	0	0.2	1	0	22.35	24959	27.7866	30789	34.277	9	1.00196	0	0	3	0	3	0	0	3.33986	0	3.33986	0	0	0	0	0	0	0
350740 BORBOREMA	16046	5	2	3	1	1	2	0	2	2	2	2	0.4	2	0.4	0.6	0.2	0.2	0.4	0	0.4	0.4	0.4	0	21.66	55.65	506	3.15343	1742	10.8563	12	7.4785	0	0	1	0	0	0	0	6.23208	0	0	0	0	0	0	0	0	0
350790 BROTAS	24403	5	3	1	3	2	0	1	2	1	1	2	0.4	2	0.6	0.2	0.6	0.4	0	0.2	0.4	0.2	0.2	0	0	26.43	1505	6.16727	4012	16.4406	22	9.01529	0	0	0	0	0	0	0	0	0	0	0	0	0	0	0	0	0
351510 EMBU-GUACU	69385	5	0	4	2	1	2	0	2	1	1	2	0.4	2	0	0.8	0.4	0.2	0.4	0	0.4	0.2	0.2	0	25.05	28.86	10222	14.7323	8325	11.9983	12	1.72948	0	0	0	0	0	0	0	0	0	0	0	0	1	0	1	0	1.44123
353110 MONGAGUA	56702	5	4	1	0	0	1	0	4	2	3	2	0.4	2	0.8	0.2	0	0	0.2	0	0.8	0.4	0.6	0	0	10.99	5113	9.01732	8096	14.2782	16	2.82177	0	0	1	0	0	0	0	1.76361	0	0	0	0	0	0	0	0	0
353390 OLIMPIA	54772	10	3	6	3	2	4	1	3	4	4	4	0.4	2	0.3	0.6	0.3	0.2	0.4	0.1	0.3	0.4	0.4	1	31.71	60.66	7654	13.9743	19768	36.0914	25	4.56438	0	0	1	1	2	0	0	1.82575	1.82575	3.6515	0	0	2	0	2	0	3.6515
353880 PIRAJU	29806	5	1	4	1	3	1	0	1	1	1	2	0.4	2	0.2	0.8	0.2	0.6	0.2	0	0.2	0.2	0.2	1	100	100	1316	4.41522	2967	9.95437	33	11.0716	0	0	1	0	0	0	0	3.35503	0	0	0	0	2	0	2	0	6.71006
353950 PITANGUEIRAS	39719	5	0	3	2	2	1	0	2	1	1	2	0.4	2	0	0.6	0.4	0.4	0.2	0	0.4	0.2	0.2	0	0	43.51	5665	14.2627	10733	27.0223	17	4.28007	0	0	1	1	1	0	0	2.51769	2.51769	2.51769	0	0	0	0	0	0	0
354520 SALTO	118663	10	2	6	3	3	3	0	4	5	5	4	0.4	2	0.2	0.6	0.3	0.3	0.3	0	0.4	0.5	0.5	1	0	48.79	24783	20.8852	46738	39.3872	28	2.35962	0	0	0	1	0	0	0	0	0.842723	0	0	0	2	0	2	0	1.68545
354760 SANTA ROSA DE VITERBO	26540	10	4	6	2	1	4	0	5	1	2	4	0.4	2	0.4	0.6	0.2	0.1	0.4	0	0.5	0.1	0.2	0	10.92	41.03	4015	15.1281	8720	32.8561	12	4.52148	0	0	1	0	0	0	0	3.7679	0	0	0	0	0	0	0	0	0
355160 SERRA NEGRA	29229	5	3	2	1	0	1	1	3	2	3	2	0.4	2	0.6	0.4	0.2	0	0.2	0.2	0.6	0.4	0.6	0	41.63	71.37	2038	6.97253	5555	19.0051	18	6.15827	0	0	0	0	0	0	0	0	0	0	0	0	1	0	1	0	3.42126
355340 TANABI	25967	5	4	1	0	0	1	1	3	3	3	2	0.4	2	0.8	0.2	0	0	0.2	0.2	0.6	0.6	0.6	0	0	0	2206	8.4954	6859	26.4143	23	8.8574	0	0	1	0	0	0	0	3.85104	0	0	0	0	0	0	0	0	0
355450 TIETE	42076	5	2	3	1	0	4	0	1	3	3	2	0.4	2	0.4	0.6	0.2	0	0.8	0	0.2	0.6	0.6	1	0	2.25	9805	23.3031	14195	33.7366	19	4.51564	0	0	1	0	0	0	0	2.37665	0	0	0	0	2	0	2	0	4.7533
411330 LARANJEIRAS DO SUL	32073	5	1	3	1	0	1	1	3	3	3	2	0.4	2	0.2	0.6	0.2	0	0.2	0.2	0.6	0.6	0.6	1	85.96	94.31	707	2.20435	2456	7.65753	56	17.4602	0	0	1	0	1	0	0	3.11789	0	3.11789	0	0	1	0	1	0	3.11789
411790 PALOTINA	31846	10	5	3	4	0	5	2	3	4	5	4	0.4	2	0.5	0.3	0.4	0	0.5	0.2	0.3	0.4	0.5	0	65.58	65.58	1080	3.39132	7431	23.3342	20	6.28022	0	0	1	1	2	0	0	3.14011	3.14011	6.28022	0	0	0	0	0	0	0
420395 CAPIVARI DE BAIXO	24871	5	1	4	2	1	4	0	0	1	1	2	0.4	2	0.2	0.8	0.4	0.2	0.8	0	0	0.2	0.2	0	84.29	100	1128	4.5354	5556	22.3393	0	0	0	0	0	0	0	0	0	0	0	0	0	0	0	0	0	0	0
421360 PORTO UNIAO	35398	5	2	3	3	2	0	3	0	2	3	2	0.4	2	0.4	0.6	0.6	0.4	0	0.6	0	0.4	0.6	1	29.36	48.86	959	2.70919	4149	11.721	51	14.4076	1	0	2	1	1	2.82502	0	5.65004	2.82502	2.82502	0	0	2	0	2	0	5.65004
421830 TRES BARRAS	19275	5	3	0	0	1	2	0	2	3	3	2	0.4	2	0.6	0	0	0.2	0.4	0	0.4	0.6	0.6	0	40.46	75.39	1274	6.6096	2520	13.0739	25	12.9702	0	0	1	3	3	0	0	5.18807	15.5642	15.5642	0	0	0	0	0	0	0
500325 COSTA RICA	20823	5	3	2	3	0	3	1	1	2	2	2	0.4	2	0.6	0.4	0.6	0	0.6	0.2	0.2	0.4	0.4	0	100	100	3116	14.9642	6701	32.1808	21	10.085	0	0	1	0	2	0	0	4.80238	0	9.60476	0	0	0	0	0	0	0
510675 PONTES E LACERDA	45436	5	2	1	2	0	0	1	4	3	3	2	0.4	2	0.4	0.2	0.4	0	0	0.2	0.8	0.6	0.6	1	59.29	59.29	2356	5.18532	4276	9.41104	15	3.30135	0	0	0	0	3	0	0	0	0	6.60269	0	0	0	0	0	0	0
520030 ALEXANIA	27653	5	1	4	2	0	1	0	4	2	2	2	0.4	2	0.2	0.8	0.4	0	0.2	0	0.8	0.4	0.4	0	100	100	1588	5.7426	1538	5.56178	19	6.87086	0	0	0	0	0	0	0	0	0	0	0	0	0	0	0	0	0
520330 BELA VISTA DE GOIAS	29975	10	5	5	4	0	4	0	6	1	4	4	0.4	2	0.5	0.5	0.4	0	0.4	0	0.6	0.1	0.4	1	100	100	1273	4.24687	3370	11.2427	14	4.67056	0	0	1	0	0	0	0	3.33611	0	0	0	0	1	0	1	0	3.33611
521740 PIRES DO RIO	31458	5	1	4	0	3	1	0	1	1	1	2	0.4	2	0.2	0.8	0	0.6	0.2	0	0.2	0.2	0.2	1	64.81	98.45	1146	3.64295	5035	16.0055	26	8.26499	0	0	1	#NULL!	#NULL!	0	0	3.17884	0	0	1	0	1	1	2	3.17884	3.17884
292880 SANTO ESTEVAO	53666	13	3	5	7	1	2	4	6	4	7	5	0.384615	2	0.230769	0.384615	0.538462	0.0769231	0.153846	0.307692	0.461538	0.307692	0.538462	1	98.74	98.74	3332	6.20877	1886	3.51433	22	4.09943	0	0	0	0	0	0	0	0	0	0	0	0	1	0	1	0	1.86338
430920 GRAVATAI	281519	39	17	20	8	4	18	3	14	12	22	15	0.384615	2	0.435897	0.512821	0.205128	0.102564	0.461538	0.0769231	0.358974	0.307692	0.564103	1	18	29.02	49451	17.5658	80538	28.6084	65	2.3089	0	0	1	1	1	0	0	0.355216	0.355216	0.355216	3	0	16	3	19	1.06565	5.68345
312770 GOVERNADOR VALADARES	282164	34	10	17	10	2	13	4	15	13	17	13	0.382353	2	0.294118	0.5	0.294118	0.0588235	0.382353	0.117647	0.441176	0.382353	0.5	1	69.33	83.44	25176	8.92247	69454	24.6148	242	8.57657	1	0	3	2	3	0.354404	0	1.06321	0.708808	1.06321	1	1	61	2	63	0.708808	21.6186
431560 RIO GRANDE	211005	21	11	9	1	0	6	2	13	13	15	8	0.380952	2	0.52381	0.428571	0.047619	0	0.285714	0.0952381	0.619048	0.619048	0.714286	0	18.64	24.59	23883	11.3187	58918	27.9226	181	8.578	1	1	2	2	2	0.473922	0.473922	0.947845	0.947845	0.947845	0	0	10	0	10	0	4.73922
432260 VENANCIO AIRES	71554	29	12	16	4	4	9	5	11	6	11	11	0.37931	2	0.413793	0.551724	0.137931	0.137931	0.310345	0.172414	0.37931	0.206897	0.37931	0	9.7	35.36	3715	5.19188	13052	18.2408	20	2.79509	0	0	1	0	1	0	0	1.39755	0	1.39755	1	0	1	1	2	1.39755	1.39755
261640 VITORIA DE SANTO ANTAO	140389	8	4	4	4	2	2	2	2	2	2	3	0.375	2	0.5	0.5	0.5	0.25	0.25	0.25	0.25	0.25	0.25	1	88.59	97.55	10649	7.58535	15876	11.3086	72	5.12861	0	0	1	0	0	0	0	0.712307	0	0	1	0	1	1	2	0.712307	0.712307
290460 BRUMADO	67468	8	3	5	1	0	2	1	5	7	7	3	0.375	2	0.375	0.625	0.125	0	0.25	0.125	0.625	0.875	0.875	1	87.04	100	4086	6.0562	6050	8.96721	64	9.48598	0	0	0	0	0	0	0	0	0	0	0	0	4	0	4	0	5.92874
291840 JUAZEIRO	219544	16	9	5	2	1	9	0	6	9	10	6	0.375	2	0.5625	0.3125	0.125	0.0625	0.5625	0	0.375	0.5625	0.625	1	75.35	78.6	20684	9.42135	31435	14.3183	219	9.97522	1	0	3	1	#NULL!	0.45549	0	1.36647	0.45549	0	0	0	4	0	4	0	1.82196
292870 SANTO ANTONIO DE JESUS	103204	8	1	5	3	1	3	1	3	3	3	3	0.375	2	0.125	0.625	0.375	0.125	0.375	0.125	0.375	0.375	0.375	1	53.15	56.63	10656	10.3252	8738	8.46673	124	12.015	0	0	0	1	1	0	0	0	0.968955	0.968955	0	0	3	0	3	0	2.90686
316370 SAO LOURENCO	45851	16	5	10	5	0	9	4	3	3	3	6	0.375	2	0.3125	0.625	0.3125	0	0.5625	0.25	0.1875	0.1875	0.1875	1	75.84	89.93	8839	19.2777	18608	40.5836	40	8.72391	0	0	1	0	1	0	0	2.18098	0	2.18098	1	0	2	1	3	2.18098	4.36196
320060 ARACRUZ	101220	8	4	4	3	0	3	0	5	5	5	3	0.375	2	0.5	0.5	0.375	0	0.375	0	0.625	0.625	0.625	0	31.92	54.14	13333	13.1723	29492	29.1365	51	5.03853	0	0	0	2	1	0	0	0	1.97589	0.987947	0	0	2	0	2	0	1.97589
353760 PERUIBE	68284	8	7	1	0	1	3	1	3	4	4	3	0.375	2	0.875	0.125	0	0.125	0.375	0.125	0.375	0.5	0.5	1	0	46.19	6316	9.2496	11036	16.1619	0	0	0	0	0	0	0	0	0	0	0	0	0	0	1	0	1	0	1.46447
354130 PRESIDENTE EPITACIO	44200	8	1	5	2	0	4	2	2	4	4	3	0.375	2	0.125	0.625	0.25	0	0.5	0.25	0.25	0.5	0.5	0	39.2	63.34	1237	2.79864	6297	14.2466	31	7.01357	0	0	0	0	1	0	0	0	0	2.26244	0	0	1	0	1	0	2.26244
410210 ASTORGA	26111	8	3	4	3	0	2	3	3	3	4	3	0.375	2	0.375	0.5	0.375	0	0.25	0.375	0.375	0.375	0.5	0	66.32	82.65	1217	4.66087	4557	17.4524	38	14.5533	0	0	1	0	0	0	0	3.8298	0	0	0	0	0	0	0	0	0
410720 DOIS VIZINHOS	40641	8	3	4	4	2	3	1	2	2	2	3	0.375	2	0.375	0.5	0.5	0.25	0.375	0.125	0.25	0.25	0.25	1	19.29	29.54	2459	6.05054	9460	23.277	57	14.0252	0	0	1	1	1	0	0	2.46057	2.46057	2.46057	0	0	1	0	1	0	2.46057
420380 CANOINHAS	54401	8	5	2	2	0	6	0	2	4	4	3	0.375	2	0.625	0.25	0.25	0	0.75	0	0.25	0.5	0.5	1	6.35	21.37	2208	4.05875	6832	12.5586	22	4.04404	0	0	1	1	1	0	0	1.8382	1.8382	1.8382	0	0	6	0	6	0	11.0292
421820 TIMBO	44238	8	3	4	2	1	4	1	2	3	3	3	0.375	2	0.375	0.5	0.25	0.125	0.5	0.125	0.25	0.375	0.375	0	79.34	79.34	4211	9.51897	8886	20.0868	44	9.9462	0	0	0	0	1	0	0	0	0	2.2605	0	0	2	0	2	0	4.521
421870 TUBARAO	105686	32	13	19	9	3	12	3	14	13	17	12	0.375	2	0.40625	0.59375	0.28125	0.09375	0.375	0.09375	0.4375	0.40625	0.53125	1	88.77	88.77	6142	5.81155	31236	29.5555	92	8.70503	1	0	3	2	1	0.946199	0	2.8386	1.8924	0.946199	1	0	5	1	6	0.946199	4.731
430420 CANDELARIA	31365	8	2	6	0	1	4	1	2	1	1	3	0.375	2	0.25	0.75	0	0.125	0.5	0.125	0.25	0.125	0.125	0	33.06	80.58	561	1.78862	2092	6.66985	33	10.5213	0	0	0	1	1	0	0	0	3.18827	3.18827	0	0	0	0	0	0	0
432190 TRES PASSOS	23906	8	5	3	3	1	3	0	4	6	7	3	0.375	2	0.625	0.375	0.375	0.125	0.375	0	0.5	0.75	0.875	0	100	100	1015	4.2458	4304	18.0038	37	15.4773	0	0	0	2	1	0	0	0	8.3661	4.18305	0	0	3	0	3	0	12.5492
520620 CRISTALINA	58997	8	1	3	3	2	2	1	3	1	3	3	0.375	2	0.125	0.375	0.375	0.25	0.25	0.125	0.375	0.125	0.375	1	68.69	70.85	1815	3.07643	2628	4.45446	25	4.2375	0	0	0	0	1	0	0	0	0	1.695	0	2	0	2	2	3.39	0
411915 PINHAIS	132157	19	4	13	3	1	7	3	8	8	9	7	0.368421	2	0.210526	0.684211	0.157895	0.0526316	0.368421	0.157895	0.421053	0.421053	0.473684	0	19.12	33.08	36243	27.4242	43497	32.9131	49	3.70771	0	0	2	2	2	0	0	1.51335	1.51335	1.51335	0	0	1	0	1	0	0.756676
500830 TRES LAGOAS	121388	19	6	9	3	1	7	1	10	9	11	7	0.368421	2	0.315789	0.473684	0.157895	0.0526316	0.368421	0.0526316	0.526316	0.473684	0.578947	1	44.76	77.52	15336	12.6339	38829	31.9875	39	3.21284	1	0	1	1	1	0.823805	0	0.823805	0.823805	0.823805	0	0	3	0	3	0	2.47141
211130 SAO LUIS	1115932	88	32	45	28	0	19	18	51	33	42	32	0.363636	2	0.363636	0.511364	0.318182	0	0.215909	0.204545	0.579545	0.375	0.477273	1	14.99	23.94	196423	17.6017	302124	27.0737	1098	9.83931	3	2	10	6	13	0.268834	0.179222	0.896112	0.537667	1.16495	1	0	44	1	45	0.0896112	3.94289
240310 CURRAIS NOVOS	45022	11	7	4	5	3	4	2	2	4	4	4	0.363636	2	0.636364	0.363636	0.454545	0.272727	0.363636	0.181818	0.181818	0.363636	0.363636	1	98.17	100	4627	10.2772	2865	6.36356	60	13.3268	0	0	0	0	0	0	0	0	0	0	0	0	2	0	2	0	4.44227
351140 CERQUEIRA CESAR	19985	11	5	5	2	3	3	1	4	3	5	4	0.363636	2	0.454545	0.454545	0.181818	0.272727	0.272727	0.0909091	0.363636	0.272727	0.454545	0	52.34	100	830	4.15311	1371	6.86015	21	10.5079	0	0	1	0	0	0	0	5.00375	0	0	0	0	0	0	0	0	0
412625 SARANDI	96688	11	3	7	2	0	5	1	5	6	8	4	0.363636	2	0.272727	0.636364	0.181818	0	0.454545	0.0909091	0.454545	0.545455	0.727273	0	0	30.05	10930	11.3044	19079	19.7325	72	7.44663	0	0	0	1	1	0	0	0	1.03425	1.03425	0	0	6	0	6	0	6.20553
522140 TRINDADE	127599	11	4	7	3	4	2	0	5	3	3	4	0.363636	2	0.363636	0.636364	0.272727	0.363636	0.181818	0	0.454545	0.272727	0.272727	1	47.71	53.69	10086	7.90445	13766	10.7885	78	6.1129	0	0	1	0	0	0	0	0.783705	0	0	0	0	1	0	1	0	0.783705
170210 ARAGUAINA	180470	14	6	7	8	0	7	1	6	8	8	5	0.357143	2	0.428571	0.5	0.571429	0	0.5	0.0714286	0.428571	0.571429	0.571429	1	67.04	72.15	17247	9.55671	15521	8.60032	172	9.53067	1	0	4	4	5	0.554109	0	2.21643	2.21643	2.77054	0	0	13	0	13	0	7.20341
353930 PIRASSUNUNGA	76409	14	6	7	3	2	4	1	7	8	9	5	0.357143	2	0.428571	0.5	0.214286	0.142857	0.285714	0.0714286	0.5	0.571429	0.642857	0	20.75	28.15	11813	15.4602	25398	33.2395	37	4.84236	0	0	1	2	2	0	0	1.30875	2.61749	2.61749	0	0	13	0	13	0	17.0137
432300 VIAMAO	255224	28	15	11	5	3	13	0	12	3	12	10	0.357143	2	0.535714	0.392857	0.178571	0.107143	0.464286	0	0.428571	0.107143	0.428571	0	5.43	14.16	19706	7.72106	47356	18.5547	97	3.80058	0	0	1	0	1	0	0	0.391813	0	0.391813	0	0	0	0	0	0	0
410180 ARAUCARIA	143843	17	7	8	5	3	11	0	3	5	7	6	0.352941	2	0.411765	0.470588	0.294118	0.176471	0.647059	0	0.176471	0.294118	0.411765	1	28.67	51.64	38159	26.5282	44859	31.1861	35	2.43321	0	0	1	1	1	0	0	0.695202	0.695202	0.695202	1	0	0	1	1	0.695202	0
430470 CARAZINHO	62110	20	7	11	6	2	11	2	5	7	12	7	0.35	2	0.35	0.55	0.3	0.1	0.55	0.1	0.25	0.35	0.6	0	66.83	70.86	1501	2.41668	7958	12.8128	56	9.01626	1	0	1	2	2	1.61005	0	1.61005	3.22009	3.22009	0	0	5	0	5	0	8.05023
230440 FORTALEZA	2703391	249	84	130	54	11	93	36	109	98	116	86	0.345382	2	0.337349	0.522088	0.216867	0.0441767	0.373494	0.144578	0.437751	0.393574	0.465863	1	33.55	35.24	846982	31.3304	912355	33.7485	1391	5.14539	7	3	18	8	15	0.258934	0.110972	0.66583	0.295925	0.554859	6	3	86	9	95	0.332915	3.18119
352530 JAU	150252	29	9	13	13	8	8	4	9	7	8	10	0.344828	2	0.310345	0.448276	0.448276	0.275862	0.275862	0.137931	0.310345	0.241379	0.275862	1	0	20.06	9111	6.06381	25058	16.6773	202	13.4441	1	1	2	0	2	0.665549	0.665549	1.3311	0	1.3311	4	0	11	4	15	2.66219	7.32103
411520 MARINGA	423666	58	32	22	21	2	23	10	23	27	30	20	0.344828	2	0.551724	0.37931	0.362069	0.0344828	0.396552	0.172414	0.396552	0.465517	0.517241	1	21.64	45.15	65744	15.5179	178635	42.1641	241	5.68844	2	2	8	9	8	0.47207	0.47207	1.88828	2.12431	1.88828	0	5	40	5	45	1.18017	9.4414
110030 VILHENA	99854	3	2	1	1	0	1	0	2	1	1	1	0.333333	2	0.666667	0.333333	0.333333	0	0.333333	0	0.666667	0.333333	0.333333	0	17.11	18.39	6230	6.23911	10885	10.9009	50	5.00731	0	0	0	0	0	0	0	0	0	0	0	1	3	1	4	1.00146	3.00439
150240 CASTANHAL	200793	6	3	2	3	1	2	1	2	1	3	2	0.333333	2	0.5	0.333333	0.5	0.166667	0.333333	0.166667	0.333333	0.166667	0.5	1	38.28	52.23	9010	4.48721	14459	7.20095	137	6.82295	0	0	3	1	2	0	0	1.49408	0.498025	0.996051	0	0	4	0	4	0	1.9921
150530 ORIXIMINA	73096	6	5	1	1	1	3	0	2	5	5	2	0.333333	2	0.833333	0.166667	0.166667	0.166667	0.5	0	0.333333	0.833333	0.833333	0	28.69	49.81	545	0.745595	5438	7.43953	25	3.42016	0	0	0	0	0	0	0	0	0	0	0	0	0	0	0	0	0
150795 TAILANDIA	106339	3	1	0	0	0	2	1	0	1	2	1	0.333333	2	0.333333	0	0	0	0.666667	0.333333	0	0.333333	0.666667	1	13.03	17.37	1643	1.54506	1180	1.10966	18	1.6927	0	0	0	0	0	0	0	0	0	0	0	0	0	0	0	0	0
170930 GUARAI	25923	3	0	3	0	0	1	0	2	2	2	1	0.333333	2	0	1	0	0	0.333333	0	0.666667	0.666667	0.666667	0	99.5	100	2180	8.40952	1353	5.2193	27	10.4155	0	0	1	0	0	0	0	3.85758	0	0	0	0	0	0	0	0	0
210120 BACABAL	104949	3	1	2	2	0	0	0	3	2	2	1	0.333333	2	0.333333	0.666667	0.666667	0	0	0	1	0.666667	0.666667	0	92.32	97.34	1628	1.55123	4268	4.06674	108	10.2907	0	0	0	0	3	0	0	0	0	2.85853	0	0	7	0	7	0	6.66991
210160 BARRA DO CORDA	88212	3	2	1	1	0	2	0	1	1	2	1	0.333333	2	0.666667	0.333333	0.333333	0	0.666667	0	0.333333	0.333333	0.666667	1	15.39	15.67	562	0.637102	1125	1.27534	49	5.5548	0	0	0	0	0	0	0	0	0	0	1	0	1	1	2	1.13363	1.13363
210570 LAGO DA PEDRA	50959	3	0	3	2	0	2	0	1	2	2	1	0.333333	2	0	1	0.666667	0	0.666667	0	0.333333	0.666667	0.666667	1	100	100	379	0.743735	296	0.580859	49	9.61557	0	0	0	0	0	0	0	0	0	0	0	0	0	0	0	0	0
210710 MORROS	19708	3	0	3	3	0	2	1	0	1	1	1	0.333333	2	0	1	1	0	0.666667	0.333333	0	0.333333	0.333333	0	100	100	60	0.304445	74	0.375482	14	7.10371	0	0	0	0	0	0	0	0	0	0	0	0	0	0	0	0	0
211150 SAO MATEUS DO MARANHAO	41750	3	0	2	1	0	1	0	2	1	1	1	0.333333	2	0	0.666667	0.333333	0	0.333333	0	0.666667	0.333333	0.333333	0	100	100	382	0.91497	254	0.608383	31	7.42515	0	0	0	0	0	0	0	0	0	0	0	0	0	0	0	0	0
211220 TIMON	171317	6	4	2	4	0	2	0	4	5	5	2	0.333333	2	0.666667	0.333333	0.666667	0	0.333333	0	0.666667	0.833333	0.833333	1	100	100	9386	5.47873	19105	11.1518	73	4.26111	0	0	0	0	0	0	0	0	0	0	0	0	2	0	2	0	1.16743
220400 FRANCINOPOLIS	5345	3	0	3	1	0	1	2	0	1	1	1	0.333333	2	0	1	0.333333	0	0.333333	0.666667	0	0.333333	0.333333	0	100	100	21	0.392891	52	0.972872	6	11.2254	0	0	0	0	0	0	0	0	0	0	0	0	0	0	0	0	0
221039 SAO MIGUEL DO FIDALGO	3037	3	0	2	3	2	1	0	0	1	1	1	0.333333	2	0	0.666667	1	0.666667	0.333333	0	0	0.333333	0.333333	0	100	100	8	0.263418	13	0.428054	0	0	0	0	0	0	0	0	0	0	0	0	0	0	0	0	0	0	0
230030 ACOPIARA	54687	6	1	4	3	0	1	1	4	4	5	2	0.333333	2	0.166667	0.666667	0.5	0	0.166667	0.166667	0.666667	0.666667	0.833333	1	77.82	79.21	360	0.658292	582	1.06424	62	11.3372	0	0	2	0	0	0	0	3.65718	0	0	0	0	0	0	0	0	0
230050 ALCANTARAS	11846	3	1	2	0	0	1	1	1	2	2	1	0.333333	2	0.333333	0.666667	0	0	0.333333	0.333333	0.333333	0.666667	0.666667	0	100	100	98	0.827283	164	1.38443	0	0	0	0	0	0	0	0	0	0	0	0	0	0	0	0	0	0	0
230070 ALTO SANTO	16077	3	1	2	0	0	0	0	3	2	2	1	0.333333	2	0.333333	0.666667	0	0	0	0	1	0.666667	0.666667	1	100	100	118	0.733968	253	1.57368	19	11.8181	0	0	0	0	0	0	0	0	0	0	0	0	0	0	0	0	0
230075 AMONTADA	44195	3	0	3	0	0	0	1	2	2	2	1	0.333333	2	0	1	0	0	0	0.333333	0.666667	0.666667	0.666667	0	35.32	35.32	574	1.29879	403	0.911868	20	4.5254	0	0	0	0	0	0	0	0	0	0	0	0	0	0	0	0	0
230210 BATURITE	36127	6	3	2	0	0	2	0	4	2	2	2	0.333333	2	0.5	0.333333	0	0	0.333333	0	0.666667	0.333333	0.333333	1	94.55	94.55	456	1.26221	1140	3.15553	20	5.53603	0	0	0	0	0	0	0	0	0	0	2	0	3	2	5	5.53603	8.30404
230380 CEDRO	25612	3	0	3	1	0	3	0	0	1	1	1	0.333333	2	0	1	0.333333	0	1	0	0	0.333333	0.333333	1	100	100	287	1.12057	483	1.88583	33	12.8846	0	0	0	0	0	0	0	0	0	0	0	0	1	0	1	0	3.90442
230580 IPU	42148	3	0	2	0	0	0	1	2	1	2	1	0.333333	2	0	0.666667	0	0	0	0.333333	0.666667	0.333333	0.666667	0	99.81	100	184	0.436557	609	1.44491	22	5.2197	0	0	0	0	0	0	0	0	0	0	0	0	0	0	0	0	0
230610 IRAUCUBA	24450	3	0	2	2	0	1	1	1	1	2	1	0.333333	2	0	0.666667	0.666667	0	0.333333	0.333333	0.333333	0.333333	0.666667	0	96.5	99.73	94	0.384458	136	0.556237	11	4.49898	0	0	0	0	0	0	0	0	0	0	0	0	0	0	0	0	0
230730 JUAZEIRO DO NORTE	278264	12	3	9	5	4	2	2	4	8	8	4	0.333333	2	0.25	0.75	0.416667	0.333333	0.166667	0.166667	0.333333	0.666667	0.666667	1	53.81	53.81	33656	12.095	38068	13.6805	177	6.36087	0	0	1	1	1	0	0	0.359371	0.359371	0.359371	1	0	12	1	13	0.359371	4.31245
230960 PACAJUS	74145	3	1	2	1	0	1	1	1	1	1	1	0.333333	2	0.333333	0.666667	0.333333	0	0.333333	0.333333	0.333333	0.333333	0.333333	0	56.94	58.34	6505	8.77335	6773	9.1348	17	2.2928	0	0	0	0	0	0	0	0	0	0	0	0	0	0	0	0	0
231070 PENTECOSTE	38045	3	0	1	2	0	0	0	3	0	2	1	0.333333	2	0	0.333333	0.666667	0	0	0	1	0	0.666667	0	100	100	435	1.14338	610	1.60336	24	6.30832	0	0	0	0	0	0	0	0	0	0	0	0	0	0	0	0	0
231180 RUSSAS	79550	3	2	1	1	0	2	0	1	2	2	1	0.333333	2	0.666667	0.333333	0.333333	0	0.666667	0	0.333333	0.666667	0.666667	1	100	100	1851	2.32684	3240	4.07291	90	11.3136	0	0	1	0	2	0	0	1.25707	0	2.51414	0	0	3	0	3	0	3.77121
231220 SANTA QUITERIA	43719	3	0	3	0	0	2	0	1	1	1	1	0.333333	2	0	1	0	0	0.666667	0	0.333333	0.333333	0.333333	0	89.26	89.26	180	0.41172	730	1.66975	24	5.4896	0	0	0	0	0	0	0	0	0	0	0	0	0	0	0	0	0
231240 SAO GONCALO DO AMARANTE	49306	3	0	2	2	0	0	0	3	1	2	1	0.333333	2	0	0.666667	0.666667	0	0	0	1	0.333333	0.666667	1	98.74	99.77	8412	17.0608	7364	14.9353	23	4.66475	0	0	0	0	0	0	0	0	0	0	0	0	5	0	5	0	10.1408
231320 TAMBORIL	26199	3	1	2	3	0	1	0	2	3	3	1	0.333333	2	0.333333	0.666667	1	0	0.333333	0	0.666667	1	1	0	100	100	119	0.454216	173	0.660331	24	9.16065	0	0	0	0	0	0	0	0	0	0	0	0	0	0	0	0	0
240170 BOM JESUS	10323	3	0	2	2	1	1	0	1	1	1	1	0.333333	2	0	0.666667	0.666667	0.333333	0.333333	0	0.333333	0.333333	0.333333	0	100	100	356	3.44861	272	2.63489	10	9.68711	0	0	0	0	0	0	0	0	0	0	0	0	0	0	0	0	0
240580 JOAO CAMARA	35360	3	1	2	0	0	1	1	1	1	1	1	0.333333	2	0.333333	0.666667	0	0	0.333333	0.333333	0.333333	0.333333	0.333333	1	100	100	1260	3.56335	1589	4.49378	18	5.0905	0	0	0	0	0	0	0	0	0	0	1	0	1	1	2	2.82805	2.82805
240770 MONTANHAS	11166	3	1	2	1	2	1	0	0	0	1	1	0.333333	2	0.333333	0.666667	0.333333	0.666667	0.333333	0	0	0	0.333333	0	100	100	344	3.08078	207	1.85384	14	12.5381	0	0	0	0	0	0	0	0	0	0	0	0	0	0	0	0	0
241120 SANTA CRUZ	40295	6	2	3	2	2	4	0	0	2	3	2	0.333333	2	0.333333	0.5	0.333333	0.333333	0.666667	0	0	0.333333	0.5	0	99.4	100	1498	3.71758	1622	4.02531	42	10.4231	1	1	1	2	2	2.4817	2.4817	2.4817	4.96339	4.96339	0	0	0	0	0	0	0
241150 SANTO ANTONIO	24422	3	1	2	0	1	2	0	0	0	0	1	0.333333	2	0.333333	0.666667	0	0.333333	0.666667	0	0	0	0	0	100	100	381	1.56007	506	2.0719	22	9.00827	0	0	0	0	0	0	0	0	0	0	0	0	1	0	1	0	4.09467
241250 SAO MIGUEL	23789	3	2	1	0	0	0	0	3	0	2	1	0.333333	2	0.666667	0.333333	0	0	0	0	1	0	0.666667	0	75.5	79.78	661	2.7786	444	1.86641	27	11.3498	0	0	0	0	0	0	0	0	0	0	0	0	0	0	0	0	0
241410 TENENTE ANANIAS	10923	3	3	0	0	0	2	0	1	0	1	1	0.333333	2	1	0	0	0	0.666667	0	0.333333	0	0.333333	1	100	100	57	0.521835	143	1.30916	17	15.5635	0	0	0	0	0	0	0	0	0	0	0	0	1	0	1	0	9.15499
241420 TIBAU DO SUL	14694	3	0	1	0	1	2	0	0	1	2	1	0.333333	2	0	0.333333	0	0.333333	0.666667	0	0	0.333333	0.666667	0	100	100	755	5.13815	1009	6.86675	9	6.12495	0	0	0	0	0	0	0	0	0	0	0	0	1	0	1	0	6.8055
260070 ALIANCA	38408	3	1	2	2	1	0	1	1	0	1	1	0.333333	2	0.333333	0.666667	0.666667	0.333333	0	0.333333	0.333333	0	0.333333	0	100	100	442	1.1508	536	1.39554	14	3.64507	0	0	0	0	0	0	0	0	0	0	0	0	1	0	1	0	2.60362
260230 BONITO	38101	3	1	2	0	0	2	1	0	3	3	1	0.333333	2	0.333333	0.666667	0	0	0.666667	0.333333	0	1	1	1	90.43	94.75	266	0.698144	937	2.45925	28	7.34889	0	0	0	0	0	0	0	0	0	0	0	0	1	0	1	0	2.6246
260450 CHA GRANDE	21929	3	1	2	1	0	1	0	2	2	2	1	0.333333	2	0.333333	0.666667	0.333333	0	0.333333	0	0.666667	0.666667	0.666667	0	100	100	208	0.948516	248	1.13092	20	9.12034	0	0	0	0	0	0	0	0	0	0	0	0	0	0	0	0	0
260460 CONDADO	26755	3	2	1	0	0	3	0	0	2	2	1	0.333333	2	0.666667	0.333333	0	0	1	0	0	0.666667	0.666667	1	100	100	409	1.52869	822	3.07232	12	4.48514	0	0	0	0	0	0	0	0	0	0	0	0	0	0	0	0	0
260500 CUPIRA	24237	3	1	2	0	0	2	0	1	3	3	1	0.333333	2	0.333333	0.666667	0	0	0.666667	0	0.333333	1	1	1	100	100	177	0.730288	844	3.48228	10	4.12592	0	0	0	0	0	0	0	0	0	0	0	0	0	0	0	0	0
260680 IGARASSU	119690	6	3	2	2	0	1	2	3	4	4	2	0.333333	2	0.5	0.333333	0.333333	0	0.166667	0.333333	0.5	0.666667	0.666667	1	71.6	78.41	17831	14.8977	14911	12.458	16	1.33679	0	0	0	0	0	0	0	0	0	0	1	0	2	1	3	0.835492	1.67098
260940 MORENO	63792	9	6	2	3	1	1	3	4	4	6	3	0.333333	2	0.666667	0.222222	0.333333	0.111111	0.111111	0.333333	0.444444	0.444444	0.666667	1	33.25	38.06	4235	6.63876	5433	8.51674	6	0.940557	0	0	0	0	0	0	0	0	0	0	1	0	4	1	5	1.56759	6.27038
261090 PESQUEIRA	68067	3	2	1	1	0	1	0	2	3	3	1	0.333333	2	0.666667	0.333333	0.333333	0	0.333333	0	0.666667	1	1	1	89.19	95.73	849	1.2473	2284	3.35552	66	9.69633	0	0	0	0	0	0	0	0	0	0	0	0	2	0	2	0	2.93828
261180 RIBEIRAO	47813	3	1	1	1	0	0	1	2	0	1	1	0.333333	2	0.333333	0.333333	0.333333	0	0	0.333333	0.666667	0	0.333333	1	87.7	98.46	675	1.41175	1045	2.1856	4	0.836593	0	0	0	0	0	0	0	0	0	0	0	0	1	0	1	0	2.09148
261390 SERRA TALHADA	87467	3	1	2	0	1	0	0	2	2	2	1	0.333333	2	0.333333	0.666667	0	0.333333	0	0	0.666667	0.666667	0.666667	1	92.51	96.25	7186	8.21567	3956	4.52285	65	7.43137	2	0	0	2	2	2.28658	0	0	2.28658	2.28658	1	0	3	1	4	1.14329	3.42986
270330 INHAPI	18398	3	1	0	3	0	1	2	0	0	0	1	0.333333	2	0.333333	0	1	0	0.333333	0.666667	0	0	0	0	56.32	72.43	39	0.21198	63	0.342429	0	0	0	0	0	0	0	0	0	0	0	0	0	0	0	0	0	0	0
270550 MURICI	28428	6	2	3	3	0	3	3	0	0	0	2	0.333333	2	0.333333	0.5	0.5	0	0.5	0.5	0	0	0	0	100	100	614	2.15984	848	2.98297	32	11.2565	0	0	0	0	0	0	0	0	0	0	0	0	0	0	0	0	0
270580 OLHO D\'AGUA DO CASADO	9507	3	2	0	1	0	0	1	2	2	2	1	0.333333	2	0.666667	0	0.333333	0	0	0.333333	0.666667	0.666667	0.666667	0	100	100	12	0.126223	25	0.262964	0	0	0	0	0	0	0	0	0	0	0	0	0	0	1	0	1	0	10.5186
270690 PILAR	35310	3	1	1	2	0	1	0	2	1	1	1	0.333333	2	0.333333	0.333333	0.666667	0	0.333333	0	0.666667	0.333333	0.333333	0	100	100	2281	6.45993	2924	8.28094	30	8.49618	0	0	0	0	0	0	0	0	0	0	0	0	1	0	1	0	2.83206
270850 SAO LUIS DO QUITUNDE	34825	3	0	2	0	0	0	1	2	2	2	1	0.333333	2	0	0.666667	0	0	0	0.333333	0.666667	0.666667	0.666667	1	100	100	622	1.78607	650	1.86648	13	3.73295	0	0	0	0	0	0	0	0	0	0	0	0	1	0	1	0	2.8715
290230 ARATUIPE	8848	3	0	2	0	0	1	0	2	3	3	1	0.333333	2	0	0.666667	0	0	0.333333	0	0.666667	1	1	0	100	100	103	1.1641	142	1.60488	0	0	0	0	0	0	0	0	0	0	0	0	0	0	0	0	0	0	0
290390 BOM JESUS DA LAPA	70151	3	2	1	1	0	0	1	2	2	2	1	0.333333	2	0.666667	0.333333	0.333333	0	0	0.333333	0.666667	0.666667	0.666667	1	100	100	1563	2.22805	2395	3.41406	34	4.84669	0	0	0	1	0	0	0	0	1.4255	0	0	0	0	0	0	0	0
290400 BONINAL	14518	3	0	1	0	0	2	0	1	2	3	1	0.333333	2	0	0.333333	0	0	0.666667	0	0.333333	0.666667	1	0	72.44	93.44	37	0.254856	52	0.358176	12	8.2656	0	0	0	0	0	0	0	0	0	0	0	0	0	0	0	0	0
290570 CAMACARI	309208	18	5	9	6	2	8	1	7	9	9	6	0.333333	2	0.277778	0.5	0.333333	0.111111	0.444444	0.0555556	0.388889	0.5	0.5	1	27.5	53.66	86395	27.9407	63991	20.6951	90	2.91066	0	0	0	0	1	0	0	0	0	0.323407	1	0	10	1	11	0.323407	3.23407
290687 CAPIM GROSSO	31055	3	0	3	1	1	0	1	1	1	2	1	0.333333	2	0	1	0.333333	0.333333	0	0.333333	0.333333	0.333333	0.666667	1	99.22	99.22	425	1.36854	332	1.06907	45	14.4904	0	0	0	0	0	0	0	0	0	0	0	0	1	0	1	0	3.22009
291070 EUCLIDES DA CUNHA	61112	3	0	3	1	1	1	1	0	0	1	1	0.333333	2	0	1	0.333333	0.333333	0.333333	0.333333	0	0	0.333333	0	48.52	58.96	1125	1.84088	1083	1.77216	37	6.05446	0	0	0	0	0	0	0	0	0	0	0	0	0	0	0	0	0
291120 GANDU	32778	3	2	1	1	0	1	1	1	2	2	1	0.333333	2	0.666667	0.333333	0.333333	0	0.333333	0.333333	0.333333	0.666667	0.666667	0	46.42	46.42	503	1.53457	640	1.95253	27	8.23723	0	0	0	0	0	0	0	0	0	0	0	0	0	0	0	0	0
291230 IBICUI	16262	3	1	1	1	0	2	1	0	2	2	1	0.333333	2	0.333333	0.333333	0.333333	0	0.666667	0.333333	0	0.666667	0.666667	0	100	100	110	0.676424	193	1.18682	15	9.22396	0	0	0	0	0	0	0	0	0	0	0	0	0	0	0	0	0
291465 ITABELA	30901	3	3	0	0	0	0	0	3	3	3	1	0.333333	2	1	0	0	0	0	0	1	1	1	1	79.41	79.41	755	2.44329	1366	4.42057	25	8.09035	0	0	0	0	1	0	0	0	0	3.23614	0	0	1	0	1	0	3.23614
291800 JEQUIE	156277	6	2	2	2	0	2	1	3	3	3	2	0.333333	2	0.333333	0.333333	0.333333	0	0.333333	0.166667	0.5	0.5	0.5	1	62	96.5	15665	10.0239	11609	7.42848	195	12.4778	1	0	4	1	1	0.639889	0	2.55956	0.639889	0.639889	1	0	6	1	7	0.639889	3.83934
291820 JIQUIRICA	14576	3	2	0	0	1	1	0	1	2	2	1	0.333333	2	0.666667	0	0	0.333333	0.333333	0	0.333333	0.666667	0.666667	0	95.07	95.48	234	1.60538	74	0.507684	14	9.60483	0	0	0	0	0	0	0	0	0	0	0	0	0	0	0	0	0
292800 SANTALUZ	37704	3	2	0	1	0	1	1	1	2	2	1	0.333333	2	0.666667	0	0.333333	0	0.333333	0.333333	0.333333	0.666667	0.666667	0	37.14	60.51	860	2.28093	859	2.27827	36	9.54806	0	0	0	0	0	0	0	0	0	0	0	0	0	0	0	0	0
292860 SANTO AMARO	60190	3	3	0	1	0	1	1	1	1	1	1	0.333333	2	1	0	0.333333	0	0.333333	0.333333	0.333333	0.333333	0.333333	1	77.29	80.65	4535	7.53447	4657	7.73717	32	5.3165	0	0	0	0	0	0	0	0	0	0	1	0	1	1	2	1.66141	1.66141
293010 SENHOR DO BONFIM	79813	3	2	1	1	0	3	0	0	2	2	1	0.333333	2	0.666667	0.333333	0.333333	0	1	0	0	0.666667	0.666667	1	66.85	69.82	4052	5.07687	4996	6.25963	46	5.76347	0	0	0	0	0	0	0	0	0	0	0	0	1	0	1	0	1.25293
293190 TUCANO	50903	3	1	2	1	0	1	2	0	1	1	1	0.333333	2	0.333333	0.666667	0.333333	0	0.333333	0.666667	0	0.333333	0.333333	0	15.91	15.91	781	1.53429	564	1.10799	16	3.14323	0	0	0	0	0	0	0	0	0	0	0	0	0	0	0	0	0
293200 UAUA	23991	3	1	0	1	0	1	1	1	1	1	1	0.333333	2	0.333333	0	0.333333	0	0.333333	0.333333	0.333333	0.333333	0.333333	0	84.54	84.54	184	0.766954	659	2.74686	12	5.00188	0	0	0	0	0	0	0	0	0	0	0	0	0	0	0	0	0
310090 AGUAS FORMOSAS	19285	3	1	2	1	0	1	0	2	2	2	1	0.333333	2	0.333333	0.666667	0.333333	0	0.333333	0	0.666667	0.666667	0.666667	1	100	100	173	0.89707	956	4.95722	27	14.0005	0	0	0	0	0	0	0	0	0	0	0	0	0	0	0	0	0
310490 BAEPENDI	19249	3	1	2	0	0	2	0	1	0	0	1	0.333333	2	0.333333	0.666667	0	0	0.666667	0	0.333333	0	0	0	100	100	562	2.91963	4169	21.6583	27	14.0267	0	0	1	1	2	0	0	5.19508	5.19508	10.3902	0	0	3	0	3	0	15.5852
310750 BOM JARDIM DE MINAS	6444	3	0	3	0	0	2	0	1	1	2	1	0.333333	2	0	1	0	0	0.666667	0	0.333333	0.333333	0.666667	0	100	100	587	9.10925	902	13.9975	21	32.5885	0	0	0	0	0	0	0	0	0	0	0	0	0	0	0	0	0
310950 CABO VERDE	14074	3	0	3	0	0	1	0	2	2	2	1	0.333333	2	0	1	0	0	0.333333	0	0.666667	0.666667	0.666667	0	49.02	76.55	288	2.04633	946	6.72161	18	12.7895	0	0	0	0	0	0	0	0	0	0	0	0	0	0	0	0	0
310970 CACHOEIRA DE MINAS	11609	3	1	2	1	1	1	0	1	2	2	1	0.333333	2	0.333333	0.666667	0.333333	0.333333	0.333333	0	0.333333	0.666667	0.666667	0	29.96	56.02	1317	11.3446	2170	18.6924	0	0	0	0	0	0	0	0	0	0	0	0	0	0	0	0	0	0	0
311660 CLAUDIO	29093	3	1	1	1	0	1	0	2	1	1	1	0.333333	2	0.333333	0.333333	0.333333	0	0.333333	0	0.666667	0.333333	0.333333	0	72.97	72.97	1748	6.00832	7885	27.1027	20	6.87451	0	0	0	0	0	0	0	0	0	0	0	0	2	0	2	0	6.87451
311750 CONCEICAO DO MATO DENTRO	17438	3	3	0	0	0	1	0	2	2	2	1	0.333333	2	1	0	0	0	0.333333	0	0.666667	0.666667	0.666667	0	87.3	87.3	4057	23.2653	3426	19.6467	26	14.91	0	0	0	0	0	0	0	0	0	0	0	0	0	0	0	0	0
311780 CONCEICAO DOS OUROS	11852	3	0	3	1	1	2	0	0	0	1	1	0.333333	2	0	1	0.333333	0.333333	0.666667	0	0	0	0.333333	0	29.93	29.93	862	7.27303	2007	16.9339	0	0	0	0	0	0	0	0	0	0	0	0	0	0	0	0	0	0	0
312083 CUPARAQUE	5026	3	0	3	0	2	0	0	1	1	1	1	0.333333	2	0	1	0	0.666667	0	0	0.333333	0.333333	0.333333	0	100	100	22	0.437724	81	1.61162	0	0	0	0	0	0	0	0	0	0	0	0	0	0	0	0	0	0	0
312370 ENGENHEIRO CALDAS	11268	3	2	1	1	0	2	0	1	2	2	1	0.333333	2	0.666667	0.333333	0.333333	0	0.666667	0	0.333333	0.666667	0.666667	0	100	100	149	1.32233	725	6.43415	0	0	0	0	0	0	0	0	0	0	0	0	0	0	0	0	0	0	0
312390 ENTRE RIOS DE MINAS	15458	3	1	1	1	0	1	0	2	2	2	1	0.333333	2	0.333333	0.333333	0.333333	0	0.333333	0	0.666667	0.666667	0.666667	0	22.68	47.32	2106	13.624	2136	13.8181	31	20.0543	0	0	1	0	0	0	0	6.46914	0	0	0	0	0	0	0	0	0
312670 FRANCISCO SA	26459	6	4	1	1	1	3	0	2	2	3	2	0.333333	2	0.666667	0.166667	0.166667	0.166667	0.5	0	0.333333	0.333333	0.5	1	100	100	250	0.944858	685	2.58891	30	11.3383	0	0	0	0	0	0	0	0	0	0	1	0	1	1	2	3.77943	3.77943
312820 GUARACIABA	10307	3	0	3	2	0	1	1	1	0	1	1	0.333333	2	0	1	0.666667	0	0.333333	0.333333	0.333333	0	0.333333	0	100	100	102	0.989619	327	3.1726	23	22.3149	0	0	0	0	0	0	0	0	0	0	0	0	0	0	0	0	0
313090 INHAPIM	24020	6	3	3	2	1	3	1	1	1	1	2	0.333333	2	0.5	0.5	0.333333	0.166667	0.5	0.166667	0.166667	0.166667	0.166667	0	100	100	301	1.25312	1485	6.18235	29	12.0733	0	0	0	0	0	0	0	0	0	0	0	0	0	0	0	0	0
313720 LAGOA DA PRATA	53236	6	0	6	2	1	2	1	2	2	4	2	0.333333	2	0	1	0.333333	0.166667	0.333333	0.166667	0.333333	0.333333	0.666667	1	24.51	24.51	4360	8.18995	13635	25.6124	41	7.70156	0	0	0	0	0	0	0	0	0	0	1	0	2	1	3	1.87843	3.75686
314140 MEDINA	20701	3	1	2	0	0	0	0	3	1	1	1	0.333333	2	0.333333	0.666667	0	0	0	0	1	0.333333	0.333333	0	100	100	231	1.11589	596	2.87909	39	18.8397	0	0	0	0	0	0	0	0	0	0	0	0	0	0	0	0	0
314310 MONTE CARMELO	48049	3	1	1	1	0	2	0	1	1	1	1	0.333333	2	0.333333	0.333333	0.333333	0	0.666667	0	0.333333	0.333333	0.333333	0	36.18	51.22	1733	3.60673	3929	8.17707	71	14.7766	0	0	0	1	1	0	0	0	2.08121	2.08121	0	0	0	0	0	0	0
314340 MONTE SIAO	24247	3	0	3	0	1	0	0	2	2	3	1	0.333333	2	0	1	0	0.333333	0	0	0.666667	0.666667	1	0	14.64	71.65	1153	4.75523	1847	7.61744	0	0	0	0	0	0	0	0	0	0	0	0	0	0	0	0	0	0	0
314590 OURO BRANCO	40220	3	1	2	1	0	1	0	2	1	1	1	0.333333	2	0.333333	0.666667	0.333333	0	0.333333	0	0.666667	0.333333	0.333333	1	17.64	17.64	12648	31.447	18404	45.7583	20	4.97265	0	0	1	0	0	0	0	2.48633	0	0	1	0	3	1	4	2.48633	7.45898
314730 PARAISOPOLIS	21353	3	2	1	1	0	2	0	1	0	2	1	0.333333	2	0.666667	0.333333	0.333333	0	0.666667	0	0.333333	0	0.666667	0	32.95	32.95	3816	17.871	4709	22.0531	25	11.708	0	0	0	0	0	0	0	0	0	0	1	0	0	1	1	4.68318	0
314795 PATIS	6031	3	0	2	0	0	1	1	1	1	1	1	0.333333	2	0	0.666667	0	0	0.333333	0.333333	0.333333	0.333333	0.333333	0	96.5	100	27	0.447687	24	0.397944	0	0	0	0	0	0	0	0	0	0	0	0	0	0	0	0	0	0	0
315015 PIEDADE DE CARATINGA	8832	3	1	2	2	1	1	1	0	1	1	1	0.333333	2	0.333333	0.666667	0.666667	0.333333	0.333333	0.333333	0	0.333333	0.333333	0	100	100	83	0.939764	157	1.77763	0	0	0	0	0	0	0	0	0	0	0	0	0	0	0	0	0	0	0
315280 PRATA	28173	3	0	3	2	1	0	1	1	0	1	1	0.333333	2	0	1	0.666667	0.333333	0	0.333333	0.333333	0	0.333333	1	74.76	90.11	2118	7.51784	3100	11.0034	12	4.2594	0	0	0	0	0	0	0	0	0	0	0	0	0	0	0	0	0
315290 PRATAPOLIS	8530	3	0	3	0	0	1	0	2	3	3	1	0.333333	2	0	1	0	0	0.333333	0	0.666667	1	1	0	0	0	549	6.43611	682	7.99531	8	9.37866	0	0	0	0	0	0	0	0	0	0	0	0	0	0	0	0	0
315430 RESPLENDOR	17396	3	2	1	1	1	1	0	1	2	2	1	0.333333	2	0.666667	0.333333	0.333333	0.333333	0.333333	0	0.333333	0.666667	0.666667	0	79.32	97.42	480	2.75926	1912	10.991	31	17.8202	0	0	0	0	0	0	0	0	0	0	0	0	0	0	0	0	0
316010 SANTO ANTONIO DO GRAMA	3911	3	0	3	1	0	2	0	1	1	1	1	0.333333	2	0	1	0.333333	0	0.666667	0	0.333333	0.333333	0.333333	0	100	100	145	3.70749	326	8.33546	0	0	0	0	0	0	0	0	0	0	0	0	0	0	0	0	0	0	0
316295 SAO JOSE DA LAPA	23766	3	1	1	2	0	2	0	1	1	1	1	0.333333	2	0.333333	0.333333	0.666667	0	0.666667	0	0.333333	0.333333	0.333333	0	44.26	75.79	4362	18.354	4980	20.9543	0	0	0	0	0	0	0	0	0	0	0	0	0	0	0	0	0	0	0
316400 SAO PEDRO DOS FERROS	7781	3	2	1	2	1	0	0	2	0	0	1	0.333333	2	0.666667	0.333333	0.666667	0.333333	0	0	0.666667	0	0	0	100	100	125	1.60648	367	4.71662	0	0	0	0	0	0	0	0	0	0	0	0	0	0	0	0	0	0	0
317130 VICOSA	78846	3	2	1	2	0	1	0	2	0	0	1	0.333333	2	0.666667	0.333333	0.666667	0	0.333333	0	0.666667	0	0	1	30.11	32.82	3970	5.03513	26848	34.0512	56	7.10245	0	0	3	4	5	0	0	3.80489	5.07318	6.34148	0	0	3	0	3	0	3.80489
320115 BREJETUBA	12404	3	2	0	2	0	0	0	3	3	3	1	0.333333	2	0.666667	0	0.666667	0	0	0	1	1	1	0	44.12	54.46	200	1.61238	500	4.03096	0	0	0	0	0	0	0	0	0	0	0	0	0	0	0	0	0	0	0
320130 CARIACICA	381285	42	21	17	13	2	14	0	26	28	29	14	0.333333	2	0.5	0.404762	0.309524	0.047619	0.333333	0	0.619048	0.666667	0.690476	1	2.73	14.94	74324	19.493	114623	30.0623	40	1.04908	0	0	0	1	1	0	0	0	0.262271	0.262271	0	0	4	0	4	0	1.04908
320420 PIUMA	21711	6	2	4	4	0	2	2	2	3	4	2	0.333333	2	0.333333	0.666667	0.666667	0	0.333333	0.333333	0.333333	0.5	0.666667	0	9.42	25.21	1607	7.40178	2534	11.6715	17	7.83013	0	0	0	0	0	0	0	0	0	0	0	0	0	0	0	0	0
330020 ARARUAMA	132400	6	0	4	2	0	2	1	3	5	5	2	0.333333	2	0	0.666667	0.333333	0	0.333333	0.166667	0.5	0.833333	0.833333	0	21.16	30.46	10940	8.26284	24950	18.8444	45	3.39879	0	0	1	2	1	0	0	0.755287	1.51057	0.755287	0	0	6	0	6	0	4.53172
330050 BOM JARDIM	27446	3	1	2	0	1	2	0	0	1	1	1	0.333333	2	0.333333	0.666667	0	0.333333	0.666667	0	0	0.333333	0.333333	1	0	31.9	608	2.21526	3422	12.4681	33	12.0236	0	0	0	0	1	0	0	0	0	3.64352	0	0	0	0	0	0	0
330540 SAPUCAIA	18228	6	3	3	1	0	2	1	3	4	4	2	0.333333	2	0.5	0.5	0.166667	0	0.333333	0.166667	0.5	0.666667	0.666667	1	99.56	100	674	3.69761	2267	12.4369	0	0	0	0	0	0	0	0	0	0	0	0	0	0	0	0	0	0	0
350320 ARARAQUARA	236072	15	1	13	4	0	5	3	7	4	6	5	0.333333	2	0.0666667	0.866667	0.266667	0	0.333333	0.2	0.466667	0.266667	0.4	1	15.25	31.45	55322	23.4344	110535	46.8226	124	5.25263	1	1	2	4	4	0.4236	0.4236	0.847199	1.6944	1.6944	1	3	19	4	23	1.6944	8.04839
350700 BOITUVA	60997	3	2	1	0	1	1	0	1	2	2	1	0.333333	2	0.666667	0.333333	0	0.333333	0.333333	0	0.333333	0.666667	0.666667	0	0	33.44	13627	22.3404	17849	29.2621	19	3.11491	0	0	1	1	2	0	0	1.63942	1.63942	3.27885	0	0	0	0	0	0	0
350760 BRAGANCA PAULISTA	168668	12	1	9	5	1	4	4	3	3	3	4	0.333333	2	0.0833333	0.75	0.416667	0.0833333	0.333333	0.333333	0.25	0.25	0.25	1	39.31	47.85	37455	22.2063	59070	35.0215	109	6.4624	1	0	2	0	2	0.592881	0	1.18576	0	1.18576	0	1	14	1	15	0.592881	8.30033
350780 BRODOWSKI	24939	3	0	1	3	0	0	0	3	0	1	1	0.333333	2	0	0.333333	1	0	0	0	1	0	0.333333	0	25.72	98.75	2172	8.70925	5816	23.3209	0	0	0	0	0	0	0	0	0	0	0	0	0	0	0	0	0	0	0
350990 CANANEIA	12540	6	0	6	2	0	1	1	4	2	3	2	0.333333	2	0	1	0.333333	0	0.166667	0.166667	0.666667	0.333333	0.5	0	98.54	100	376	2.99841	709	5.65391	0	0	0	0	0	0	0	0	0	0	0	0	0	0	0	0	0	0	0
351350 CUBATAO	130705	6	2	4	2	0	3	0	3	4	4	2	0.333333	2	0.333333	0.666667	0.333333	0	0.5	0	0.5	0.666667	0.666667	1	22.02	43.04	25240	19.3107	42162	32.2574	36	2.75429	0	0	1	0	1	0	0	0.765082	0	0.765082	1	0	8	1	9	0.765082	6.12065
351780 GUARACAI	8323	3	0	3	1	0	1	1	1	1	2	1	0.333333	2	0	1	0.333333	0	0.333333	0.333333	0.333333	0.333333	0.666667	0	41.28	100	216	2.59522	1081	12.9881	15	18.0223	0	0	0	0	0	0	0	0	0	0	0	0	0	0	0	0	0
351820 GUARARAPES	32939	3	1	2	1	0	1	0	2	2	2	1	0.333333	2	0.333333	0.666667	0.333333	0	0.333333	0	0.666667	0.666667	0.666667	0	0	46.79	1652	5.01533	8877	26.9498	35	10.6257	0	0	1	0	0	0	0	3.03591	0	0	0	0	0	0	0	0	0
351990 IEPE	8159	3	2	1	0	0	1	0	2	2	2	1	0.333333	2	0.666667	0.333333	0	0	0.333333	0	0.666667	0.666667	0.666667	0	89.95	89.95	317	3.88528	1052	12.8937	13	15.9333	0	0	0	0	0	0	0	0	0	0	0	0	0	0	0	0	0
352044 ILHA SOLTEIRA	26686	3	0	3	1	1	1	1	0	0	0	1	0.333333	2	0	1	0.333333	0.333333	0.333333	0.333333	0	0	0	0	0	59.25	2421	9.07217	7705	28.8728	52	19.4859	0	0	1	0	1	0	0	3.74728	0	3.74728	0	0	1	0	1	0	3.74728
352050 INDAIATUBA	251627	9	5	4	2	0	6	1	2	5	6	3	0.333333	2	0.555556	0.444444	0.222222	0	0.666667	0.111111	0.222222	0.555556	0.666667	1	22.7	29.85	62931	25.0096	100710	40.0235	74	2.94086	0	0	3	3	2	0	0	1.19224	1.19224	0.794827	1	0	9	1	10	0.397414	3.57672
352090 IPAUSSU	14971	3	2	1	1	0	3	0	0	1	1	1	0.333333	2	0.666667	0.333333	0.333333	0	1	0	0	0.333333	0.333333	0	25.13	98.8	1230	8.21588	2576	17.2066	17	11.3553	0	0	0	0	0	0	0	0	0	0	0	0	0	0	0	0	0
352220 ITAPECERICA DA SERRA	175693	9	5	4	0	0	1	0	8	5	6	3	0.333333	2	0.555556	0.444444	0	0	0.111111	0	0.888889	0.555556	0.666667	0	1.99	18.42	31313	17.8226	36900	21.0025	75	4.26881	0	0	1	0	1	0	0	0.569175	0	0.569175	0	0	2	0	2	0	1.13835
352340 ITATIBA	120858	9	4	3	2	2	2	2	3	4	4	3	0.333333	2	0.444444	0.333333	0.222222	0.222222	0.222222	0.222222	0.333333	0.444444	0.444444	0	41.76	58.48	29294	24.2384	40239	33.2944	26	2.15128	0	0	2	0	1	0	0	1.65483	0	0.827417	0	1	8	1	9	0.827417	6.61934
352470 JAGUARIUNA	57488	3	1	2	2	0	1	1	1	2	2	1	0.333333	2	0.333333	0.666667	0.666667	0	0.333333	0.333333	0.333333	0.666667	0.666667	1	6.14	43.09	19587	34.0715	18531	32.2346	45	7.82772	0	0	1	0	1	0	0	1.73949	0	1.73949	0	0	1	0	1	0	1.73949
352670 LEME	103391	6	2	3	2	1	4	0	1	2	4	2	0.333333	2	0.333333	0.5	0.333333	0.166667	0.666667	0	0.166667	0.333333	0.666667	1	27.23	35.34	9368	9.06075	30977	29.961	37	3.57865	0	1	1	0	1	0	0.967202	0.967202	0	0.967202	0	0	9	0	9	0	8.70482
352880 MARACAI	14002	3	1	1	1	0	1	1	1	0	1	1	0.333333	2	0.333333	0.333333	0.333333	0	0.333333	0.333333	0.333333	0	0.333333	0	49.4	100	1097	7.8346	2135	15.2478	14	9.99857	0	0	1	0	0	0	0	7.14184	0	0	0	0	0	0	0	0	0
353190 MORRO AGUDO	32968	3	1	2	0	0	0	1	2	1	1	1	0.333333	2	0.333333	0.666667	0	0	0	0.333333	0.666667	0.333333	0.333333	1	63.42	76.21	4109	12.4636	9686	29.38	19	5.76316	0	0	1	3	2	0	0	3.03324	9.09973	6.06649	0	0	1	0	1	0	3.03324
353480 OURO VERDE	8562	3	0	3	2	1	1	0	1	1	2	1	0.333333	2	0	1	0.666667	0.333333	0.333333	0	0.333333	0.333333	0.666667	0	34.49	65.14	148	1.72857	703	8.2107	0	0	0	0	0	0	0	0	0	0	0	0	0	0	0	0	0	0	0
353550 PARAGUACU PAULISTA	45703	6	3	1	1	1	2	0	3	2	2	2	0.333333	2	0.5	0.166667	0.166667	0.166667	0.333333	0	0.5	0.333333	0.333333	1	60.08	87.64	1938	4.24042	6915	15.1303	49	10.7214	0	0	1	0	1	0	0	2.18804	0	2.18804	0	0	2	0	2	0	4.37608
353580 PARANAPANEMA	20197	3	3	0	0	0	0	1	2	2	2	1	0.333333	2	1	0	0	0	0	0.333333	0.666667	0.666667	0.666667	0	100	100	389	1.92603	1691	8.37253	16	7.92197	0	0	1	0	0	0	0	4.95123	0	0	0	0	0	0	0	0	0
353650 PAULINIA	109424	6	0	5	3	1	4	0	1	1	3	2	0.333333	2	0	0.833333	0.5	0.166667	0.666667	0	0.166667	0.166667	0.5	0	0	25.46	32919	30.0839	48112	43.9684	41	3.74689	0	0	1	1	1	0	0	0.913876	0.913876	0.913876	0	0	2	0	2	0	1.82775
353810 PINDORAMA	17049	3	1	2	0	0	3	0	0	0	0	1	0.333333	2	0.333333	0.666667	0	0	1	0	0	0	0	0	0	45.92	2298	13.4788	4888	28.6703	0	0	0	0	3	0	0	0	0	17.5963	0	0	0	0	76	0	76	0	445.774
353920 PIRAPOZINHO	27527	3	3	0	0	1	1	0	1	1	1	1	0.333333	2	1	0	0	0.333333	0.333333	0	0.333333	0.333333	0.333333	0	0	49.91	2843	10.328	5745	20.8704	0	0	0	0	0	0	0	0	0	0	0	0	0	0	0	0	0	0	0
353980 POA	117452	3	1	2	0	1	1	0	1	1	1	1	0.333333	2	0.333333	0.666667	0	0.333333	0.333333	0	0.333333	0.333333	0.333333	1	23.68	41.15	28596	24.347	28084	23.911	27	2.29881	0	0	0	0	0	0	0	0	0	0	2	0	4	2	6	1.70282	3.40565
354040 POPULINA	4169	3	1	2	0	1	0	0	2	0	1	1	0.333333	2	0.333333	0.666667	0	0.333333	0	0	0.666667	0	0.333333	0	82.42	82.42	397	9.52267	836	20.0528	6	14.3919	0	0	1	0	0	0	0	23.9866	0	0	0	0	0	0	0	0	0
354850 SANTOS	433311	30	13	16	8	0	10	5	15	11	17	10	0.333333	2	0.433333	0.533333	0.266667	0	0.333333	0.166667	0.5	0.366667	0.566667	1	15.53	34.47	107129	24.7234	262653	60.6154	404	9.32356	3	2	5	5	3	0.692343	0.461562	1.15391	1.15391	0.692343	1	5	52	6	58	1.38469	12.0006
354860 SAO BENTO DO SAPUCAI	10878	3	1	2	1	0	0	1	2	1	1	1	0.333333	2	0.333333	0.666667	0.333333	0	0	0.333333	0.666667	0.333333	0.333333	0	0	79.4	662	6.08568	753	6.92223	15	13.7893	0	0	1	0	0	0	0	9.19287	0	0	0	0	0	0	0	0	0
355020 SAO MIGUEL ARCANJO	32931	3	0	3	0	1	1	0	1	0	0	1	0.333333	2	0	1	0	0.333333	0.333333	0	0.333333	0	0	0	0	37.66	791	2.40199	2263	6.87194	42	12.7539	0	0	0	0	0	0	0	0	0	0	0	0	1	0	1	0	3.03665
355330 TAMBAU	23207	6	1	4	1	2	2	0	2	1	1	2	0.333333	2	0.166667	0.666667	0.166667	0.333333	0.333333	0	0.333333	0.166667	0.166667	0	0	45.29	998	4.30043	5249	22.6182	16	6.89447	0	0	0	0	0	0	0	0	0	0	0	0	0	0	0	0	0
355620 VALINHOS	129193	3	2	1	1	0	0	0	3	1	2	1	0.333333	2	0.666667	0.333333	0.333333	0	0	0	1	0.333333	0.666667	1	0	51.08	40391	31.2641	65108	50.3959	52	4.02499	0	0	2	0	1	0	0	1.54807	0	0.774036	0	0	27	0	27	0	20.899
355650 VARZEA PAULISTA	121838	6	1	5	0	0	5	0	1	5	5	2	0.333333	2	0.166667	0.833333	0	0	0.833333	0	0.166667	0.833333	0.833333	1	5.72	17.95	37464	30.749	53032	43.5267	20	1.64152	0	0	1	0	0	0	0	0.820762	0	0	0	0	2	0	2	0	1.64152
410030 AGUDOS DO SUL	9371	3	0	3	0	0	2	0	1	2	2	1	0.333333	2	0	1	0	0	0.666667	0	0.333333	0.666667	0.666667	0	46.52	46.52	608	6.4881	585	6.24266	0	0	0	0	0	0	0	0	0	0	0	0	0	0	0	0	0	0	0
410240 BANDEIRANTES	31367	3	0	2	0	0	1	1	1	1	1	1	0.333333	2	0	0.666667	0	0	0.333333	0.333333	0.333333	0.333333	0.333333	0	39.85	63.64	1273	4.05841	4094	13.0519	70	22.3164	0	0	0	0	0	0	0	0	0	0	0	0	1	0	1	0	3.18806
410345 CAFELANDIA	18120	3	0	2	0	0	1	0	2	2	2	1	0.333333	2	0	0.666667	0	0	0.333333	0	0.666667	0.666667	0.666667	0	38.82	55.7	2509	13.8466	3062	16.8985	0	0	0	0	0	0	0	0	0	0	0	0	0	0	0	0	0	0	0
410360 CAMBARA	25360	3	0	3	0	0	1	0	2	1	1	1	0.333333	2	0	1	0	0	0.333333	0	0.666667	0.333333	0.333333	0	27.32	45.14	2144	8.45426	4337	17.1017	53	20.8991	0	0	0	0	0	0	0	0	0	0	0	0	0	0	0	0	0
410430 CAMPO MOURAO	94859	18	7	10	5	1	8	3	6	10	10	6	0.333333	2	0.388889	0.555556	0.277778	0.0555556	0.444444	0.166667	0.333333	0.555556	0.555556	1	29.3	51.97	13445	14.1737	26063	27.4755	52	5.48182	1	1	5	3	4	1.0542	1.0542	5.27098	3.16259	4.21678	1	0	8	1	9	1.0542	8.43357
410440 CANDIDO DE ABREU	15018	3	2	1	0	0	1	0	2	3	3	1	0.333333	2	0.666667	0.333333	0	0	0.333333	0	0.666667	1	1	0	84.92	89.85	96	0.639233	478	3.18285	17	11.3197	0	0	0	0	0	0	0	0	0	0	0	0	0	0	0	0	0
410710 DIAMANTE DO NORTE	5087	3	1	2	0	1	1	0	1	2	3	1	0.333333	2	0.333333	0.666667	0	0.333333	0.333333	0	0.333333	0.666667	1	0	100	100	79	1.55298	410	8.05976	11	21.6237	0	0	0	0	0	0	0	0	0	0	0	0	0	0	0	0	0
411125 ITAPERUCU	28634	3	3	0	3	0	1	0	2	2	2	1	0.333333	2	1	0	1	0	0.333333	0	0.666667	0.666667	0.666667	0	35.7	40.13	1790	6.25131	1952	6.81707	26	9.08011	0	0	0	0	0	0	0	0	0	0	0	0	0	0	0	0	0
411400 MAMBORE	13132	3	0	1	1	0	1	1	1	3	3	1	0.333333	2	0	0.333333	0.333333	0	0.333333	0.333333	0.333333	1	1	0	78.1	83.57	399	3.03838	2157	16.4255	0	0	0	0	0	0	0	0	0	0	0	0	0	0	0	0	0	0	0
411770 PALMEIRA	33877	3	2	1	0	0	1	0	2	2	2	1	0.333333	2	0.666667	0.333333	0	0	0.333333	0	0.666667	0.666667	0.666667	1	75.79	84.68	2405	7.09921	4167	12.3004	64	18.8919	0	0	1	0	0	0	0	2.95186	0	0	0	0	1	0	1	0	2.95186
411900 PEROLA D\'OESTE	6347	6	4	2	1	0	6	0	0	0	1	2	0.333333	2	0.666667	0.333333	0.166667	0	1	0	0	0	0.166667	0	61.54	61.54	36	0.567197	178	2.80447	0	0	0	0	0	0	0	0	0	0	0	0	0	0	0	0	0	0	0
411980 PLANALTO	13479	3	1	2	2	0	2	0	1	0	0	1	0.333333	2	0.333333	0.666667	0.666667	0	0.666667	0	0.333333	0	0	0	76.51	100	160	1.18703	402	2.98242	30	22.2568	0	0	1	0	0	0	0	7.41895	0	0	0	0	0	0	0	0	0
412270 SABAUDIA	6827	3	0	3	0	0	3	0	0	1	1	1	0.333333	2	0	1	0	0	1	0	0	0.333333	0.333333	0	30.62	30.62	110	1.61125	437	6.40105	0	0	0	0	0	0	0	0	0	0	0	0	0	0	0	0	0	0	0
412340 SANTA FE	12037	3	0	1	0	0	2	0	1	0	1	1	0.333333	2	0	0.333333	0	0	0.666667	0	0.333333	0	0.333333	0	0	58.89	365	3.03232	2000	16.6154	0	0	0	0	0	0	0	0	0	0	0	0	0	0	0	0	0	0	0
412350 SANTA HELENA	26490	3	0	3	1	0	1	2	0	1	1	1	0.333333	2	0	1	0.333333	0	0.333333	0.666667	0	0.333333	0.333333	0	57.04	97.27	177	0.668177	2497	9.4262	2	0.755002	0	0	0	0	0	0	0	0	0	0	0	0	1	0	1	0	3.77501
412710 TELEMACO BORBA	78974	9	2	7	2	2	4	1	2	4	5	3	0.333333	2	0.222222	0.777778	0.222222	0.222222	0.444444	0.111111	0.222222	0.444444	0.555556	0	61.82	70.13	14695	18.6074	24171	30.6063	60	7.59744	0	0	0	0	1	0	0	0	0	1.26624	0	0	0	0	0	0	0
412750 TIBAGI	20522	3	2	1	1	1	1	0	1	0	0	1	0.333333	2	0.666667	0.333333	0.333333	0.333333	0.333333	0	0.333333	0	0	0	64.71	64.71	465	2.26586	1495	7.28487	20	9.74564	0	0	0	0	0	0	0	0	0	0	0	0	0	0	0	0	0
412785 TRES BARRAS DO PARANA	12040	3	3	0	1	0	1	1	1	1	1	1	0.333333	2	1	0	0.333333	0	0.333333	0.333333	0.333333	0.333333	0.333333	0	76.39	82.41	96	0.797342	609	5.05814	24	19.9336	0	0	1	0	0	0	0	8.30565	0	0	0	0	0	0	0	0	0
412850 WENCESLAU BRAZ	19414	3	0	2	0	0	1	1	1	2	2	1	0.333333	2	0	0.666667	0	0	0.333333	0.333333	0.333333	0.666667	0.666667	0	88.72	88.72	421	2.16854	1130	5.82054	24	12.3622	0	0	0	0	0	0	0	0	0	0	0	0	0	0	0	0	0
420210 BARRA VELHA	29168	3	1	2	1	0	1	0	2	3	3	1	0.333333	2	0.333333	0.666667	0.333333	0	0.333333	0	0.666667	1	1	0	96.97	96.97	3458	11.8555	4201	14.4028	0	0	0	0	0	0	0	0	0	0	0	0	0	0	0	0	0	0	0
420410 CAXAMBU DO SUL	3642	3	1	2	2	0	2	0	1	2	2	1	0.333333	2	0.333333	0.666667	0.666667	0	0.666667	0	0.333333	0.666667	0.666667	0	100	100	137	3.76167	288	7.90774	14	38.4404	0	0	0	0	0	0	0	0	0	0	0	0	0	0	0	0	0
420550 FRAIBURGO	36443	3	2	1	0	0	0	1	2	2	2	1	0.333333	2	0.666667	0.333333	0	0	0	0.333333	0.666667	0.666667	0.666667	0	28.51	47.28	2632	7.22224	4333	11.8898	42	11.5248	0	0	1	0	1	0	0	2.74401	0	2.74401	0	0	0	0	0	0	0
420630 GUABIRUBA	23832	3	2	1	1	0	0	0	3	3	3	1	0.333333	2	0.666667	0.333333	0.333333	0	0	0	1	1	1	0	0	29	476	1.99731	2745	11.5181	12	5.03525	0	0	0	0	0	0	0	0	0	0	0	0	0	0	0	0	0
420650 GUARAMIRIM	44819	3	1	2	0	1	0	0	2	2	2	1	0.333333	2	0.333333	0.666667	0	0.333333	0	0	0.666667	0.666667	0.666667	0	15.75	22.87	7360	16.4216	7602	16.9616	50	11.156	0	0	1	0	0	0	0	2.2312	0	0	0	0	1	0	1	0	2.2312
421340 PONTE SERRADA	11593	3	3	0	0	0	2	0	1	2	2	1	0.333333	2	1	0	0	0	0.666667	0	0.333333	0.666667	0.666667	0	100	100	760	6.55568	1402	12.0935	30	25.8777	0	0	0	0	0	0	0	0	0	0	0	0	0	0	0	0	0
421370 POUSO REDONDO	17453	3	2	1	1	0	0	1	2	3	3	1	0.333333	2	0.666667	0.333333	0.333333	0	0	0.333333	0.666667	1	1	0	65.22	65.22	368	2.10852	579	3.31748	14	8.02154	0	0	0	0	0	0	0	0	0	0	0	0	0	0	0	0	0
421500 RIO NEGRINHO	42302	6	1	4	1	2	0	1	3	3	4	2	0.333333	2	0.166667	0.666667	0.166667	0.333333	0	0.166667	0.5	0.5	0.666667	0	57.21	76.06	674	1.59331	5184	12.2547	70	16.5477	0	0	1	1	1	0	0	2.36395	2.36395	2.36395	0	0	1	0	1	0	2.36395
421970 XAXIM	28706	3	0	3	0	0	1	0	2	1	1	1	0.333333	2	0	1	0	0	0.333333	0	0.666667	0.333333	0.333333	0	84.96	98.77	1643	5.72354	3020	10.5204	20	6.96718	0	0	0	0	0	0	0	0	0	0	0	0	1	0	1	0	3.48359
430235 BOM PRINCIPIO	14055	3	0	3	1	0	2	0	1	1	1	1	0.333333	2	0	1	0.333333	0	0.666667	0	0.333333	0.333333	0.333333	0	24.92	32.14	448	3.18748	2049	14.5784	20	14.2298	0	0	0	0	0	0	0	0	0	0	0	0	0	0	0	0	0
430410 CAMPOS BORGES	3320	3	1	2	0	0	2	0	1	1	1	1	0.333333	2	0.333333	0.666667	0	0	0.666667	0	0.333333	0.333333	0.333333	0	0	100	129	3.88554	335	10.0904	0	0	0	0	0	0	0	0	0	0	0	0	0	0	0	0	0	0	0
430471 CARAA	8270	3	0	1	0	0	0	0	3	1	3	1	0.333333	2	0	0.333333	0	0	0	0	1	0.333333	1	0	38.62	38.62	94	1.13664	115	1.39057	0	0	0	0	0	0	0	0	0	0	0	0	0	0	0	0	0	0	0
430490 CASCA	9031	3	0	3	0	0	1	0	2	1	1	1	0.333333	2	0	1	0	0	0.333333	0	0.666667	0.333333	0.333333	0	76.58	76.58	99	1.09622	1234	13.664	12	13.2876	0	0	1	0	0	0	0	11.073	0	0	0	0	0	0	0	0	0
430545 CIDREIRA	16254	3	0	1	2	0	0	1	2	0	3	1	0.333333	2	0	0.333333	0.666667	0	0	0.333333	0.666667	0	1	0	79.5	79.5	408	2.51015	1098	6.75526	0	0	0	0	0	0	0	0	0	0	0	0	0	0	1	0	1	0	6.15233
430676 ELDORADO DO SUL	41285	6	3	3	3	1	3	2	0	1	2	2	0.333333	2	0.5	0.5	0.5	0.166667	0.5	0.333333	0	0.166667	0.333333	0	0	12.91	7312	17.711	7815	18.9294	0	0	0	0	0	0	0	0	0	0	0	0	0	0	1	0	1	0	2.42219
430720 ERVAL GRANDE	4859	3	0	2	1	0	2	0	1	0	0	1	0.333333	2	0	0.666667	0.333333	0	0.666667	0	0.333333	0	0	0	100	100	31	0.637991	142	2.92241	0	0	0	0	0	0	0	0	0	0	0	0	0	0	0	0	0	0	0
430745 ESPERANCA DO SUL	2926	6	2	4	1	1	2	1	2	2	3	2	0.333333	2	0.333333	0.666667	0.166667	0.166667	0.333333	0.166667	0.333333	0.333333	0.5	0	100	100	11	0.37594	116	3.96446	0	0	0	0	0	0	0	0	0	0	0	0	0	0	0	0	0	0	0
430900 GIRUA	16004	3	0	2	2	0	3	0	0	1	1	1	0.333333	2	0	0.666667	0.666667	0	1	0	0	0.333333	0.333333	0	85.44	97.57	367	2.29318	1650	10.3099	21	13.1217	0	0	0	2	2	0	0	0	12.4969	12.4969	0	0	0	0	0	0	0
431000 IBIRUBA	20350	3	0	3	1	0	1	0	2	2	3	1	0.333333	2	0	1	0.333333	0	0.333333	0	0.666667	0.666667	1	0	0	28.1	2496	12.2654	3712	18.2408	10	4.914	0	0	0	0	0	0	0	0	0	0	0	0	1	0	1	0	4.914
431140 LAJEADO	84014	9	5	4	4	0	2	2	5	7	7	3	0.333333	2	0.555556	0.444444	0.444444	0	0.222222	0.222222	0.555556	0.777778	0.777778	1	22.87	37.04	6237	7.42376	32599	38.8019	41	4.88014	1	1	4	1	2	1.19028	1.19028	4.76111	1.19028	2.38056	2	0	9	2	11	2.38056	10.7125
431225 MINAS DO LEAO	8075	3	2	1	1	1	0	0	2	2	2	1	0.333333	2	0.666667	0.333333	0.333333	0.333333	0	0	0.666667	0.666667	0.666667	0	0	98.65	191	2.36533	796	9.85759	0	0	0	0	0	0	0	0	0	0	0	0	0	0	0	0	0	0	0
431270 NONOAI	11695	3	0	3	0	0	0	0	3	1	2	1	0.333333	2	0	1	0	0	0	0	1	0.333333	0.666667	0	58.67	84.18	169	1.44506	713	6.09662	26	22.2317	0	0	0	1	1	0	0	0	8.55066	8.55066	0	0	1	0	1	0	8.55066
431310 NOVA PALMA	6512	3	1	2	0	0	0	0	3	2	2	1	0.333333	2	0.333333	0.666667	0	0	0	0	1	0.666667	0.666667	0	0	76.82	59	0.90602	343	5.2672	14	21.4988	0	0	0	0	0	0	0	0	0	0	0	0	0	0	0	0	0
431805 SAO DOMINGOS DO SUL	3074	3	0	3	0	0	2	0	1	1	1	1	0.333333	2	0	1	0	0	0.666667	0	0.333333	0.333333	0.333333	0	100	100	18	0.585556	155	5.04229	0	0	0	0	0	0	0	0	0	0	0	0	0	0	0	0	0	0	0
431810 SAO FRANCISCO DE ASSIS	18335	6	3	1	3	0	2	2	2	1	1	2	0.333333	2	0.5	0.166667	0.5	0	0.333333	0.333333	0.333333	0.166667	0.166667	0	70.04	70.04	130	0.709026	720	3.92692	25	13.6351	0	0	0	0	0	0	0	0	0	0	0	0	0	0	0	0	0
432143 TERRA DE AREIA	11204	3	2	1	0	0	2	0	1	1	1	1	0.333333	2	0.666667	0.333333	0	0	0.666667	0	0.333333	0.333333	0.333333	0	0	40.58	231	2.06176	350	3.12388	0	0	0	0	0	0	0	0	0	0	0	0	0	0	0	0	0	0	0
432253 VALE DO SOL	11781	9	1	6	3	2	4	1	2	1	2	3	0.333333	2	0.111111	0.666667	0.333333	0.222222	0.444444	0.111111	0.222222	0.111111	0.222222	0	58.81	84.38	107	0.908242	906	7.69035	21	17.8253	0	0	0	0	0	0	0	0	0	0	0	0	0	0	0	0	0
432270 VERA CRUZ	26863	12	7	5	6	3	1	1	7	3	5	4	0.333333	2	0.583333	0.416667	0.5	0.25	0.0833333	0.0833333	0.583333	0.25	0.416667	0	38.88	76.45	1402	5.21907	4412	16.4241	33	12.2846	0	0	1	1	1	0	0	3.72259	3.72259	3.72259	0	0	1	0	1	0	3.72259
432280 VERANOPOLIS	26241	3	1	2	1	0	0	1	2	1	2	1	0.333333	2	0.333333	0.666667	0.333333	0	0	0.333333	0.666667	0.333333	0.666667	0	53.21	70.29	716	2.72855	9331	35.5589	27	10.2892	0	0	0	0	0	0	0	0	0	0	0	0	2	0	2	0	7.62166
432340 VILA MARIA	4358	3	3	0	0	0	0	1	2	1	2	1	0.333333	2	1	0	0	0	0	0.333333	0.666667	0.333333	0.666667	0	79.26	79.26	50	1.14732	240	5.50711	0	0	0	0	0	0	0	0	0	0	0	0	0	0	0	0	0	0	0
500750 ROCHEDO	5499	3	2	1	2	0	1	2	0	0	1	1	0.333333	2	0.666667	0.333333	0.666667	0	0.333333	0.666667	0	0	0.333333	0	100	100	73	1.32751	355	6.45572	5	9.09256	0	0	0	0	0	0	0	0	0	0	0	0	0	0	0	0	0
510515 JUINA	40997	3	1	1	0	0	0	0	3	2	2	1	0.333333	2	0.333333	0.333333	0	0	0	0	1	0.666667	0.666667	0	43.58	43.58	1145	2.79289	1949	4.75401	26	6.34193	0	0	1	0	2	0	0	2.4392	0	4.87841	0	0	2	0	2	0	4.87841
510525 LUCAS DO RIO VERDE	65534	6	2	4	0	0	2	2	2	4	4	2	0.333333	2	0.333333	0.666667	0	0	0.333333	0.333333	0.333333	0.666667	0.666667	0	87.05	86.29	10478	15.9886	21070	32.1512	31	4.73037	0	0	1	2	2	0	0	1.52593	3.05185	3.05185	0	0	3	0	3	0	4.57778
510792 SORRISO	90313	3	1	1	1	0	1	1	1	1	1	1	0.333333	2	0.333333	0.333333	0.333333	0	0.333333	0.333333	0.333333	0.333333	0.333333	1	96.25	100	7689	8.51372	16504	18.2742	38	4.20759	0	0	1	1	3	0	0	1.10726	1.10726	3.32178	0	1	7	1	8	1.10726	7.75082
520280 AVELINOPOLIS	2417	3	0	2	2	1	2	0	0	0	1	1	0.333333	2	0	0.666667	0.666667	0.333333	0.666667	0	0	0	0.333333	0	100	100	46	1.90319	70	2.89615	8	33.0989	0	0	0	0	0	0	0	0	0	0	0	0	0	0	0	0	0
520425 CACHOEIRA DOURADA	8067	3	2	0	1	0	1	1	1	0	0	1	0.333333	2	0.666667	0	0.333333	0	0.333333	0.333333	0.333333	0	0	0	98.76	100	1532	18.991	3515	43.5726	10	12.3962	0	0	0	0	0	0	0	0	0	0	0	0	0	0	0	0	0
520940 GUARANI DE GOIAS	3893	3	0	3	0	2	0	0	1	0	0	1	0.333333	2	0	1	0	0.666667	0	0	0.333333	0	0	0	100	100	81	2.08066	81	2.08066	0	0	0	0	0	0	0	0	0	0	0	0	0	0	0	0	0	0	0
522060 SILVANIA	20695	3	0	1	1	0	0	2	1	1	1	1	0.333333	2	0	0.333333	0.333333	0	0	0.666667	0.333333	0.333333	0.333333	0	100	100	576	2.78328	1304	6.30104	19	9.18096	0	0	0	0	0	0	0	0	0	0	0	0	1	0	1	0	4.83209
522150 TURVANIA	4598	3	0	2	0	0	1	0	2	2	2	1	0.333333	2	0	0.666667	0	0	0.333333	0	0.666667	0.666667	0.666667	0	100	100	70	1.5224	150	3.26229	8	17.3989	0	0	0	0	0	0	0	0	0	0	0	0	0	0	0	0	0
110004 CACOAL	85359	3	1	2	0	0	1	0	2	1	3	1	0.333333	2	0.333333	0.666667	0	0	0.333333	0	0.666667	0.333333	1	1	28.47	28.47	5011	5.8705	8249	9.66389	122	14.2926	2	1	5	1	2	2.34305	1.17152	5.85761	1.17152	2.34305	1	0	12	1	13	1.17152	14.0583
352690 LIMEIRA	306114	28	6	18	7	3	17	2	6	13	16	9	0.321429	2	0.214286	0.642857	0.25	0.107143	0.607143	0.0714286	0.214286	0.464286	0.571429	1	7.95	20.32	48230	15.7556	134096	43.8059	46	1.50271	1	1	4	4	2	0.326676	0.326676	1.3067	1.3067	0.653351	1	1	32	2	34	0.653351	10.4536
412550 SAO JOSE DOS PINHAIS	323340	22	12	8	9	2	8	2	10	10	13	7	0.318182	2	0.545455	0.363636	0.409091	0.0909091	0.363636	0.0909091	0.454545	0.454545	0.590909	1	8.51	34.08	100166	30.9785	110976	34.3218	27	0.835034	0	0	2	2	1	0	0	0.618544	0.618544	0.309272	1	0	4	1	5	0.309272	1.23709
310160 ALFENAS	80973	19	6	13	6	2	4	5	8	6	6	6	0.315789	2	0.315789	0.684211	0.315789	0.105263	0.210526	0.263158	0.421053	0.315789	0.315789	1	73.79	73.79	9085	11.2198	17966	22.1876	91	11.2383	1	1	2	2	2	1.23498	1.23498	2.46996	2.46996	2.46996	0	3	10	3	13	3.70494	12.3498
410150 ARAPONGAS	123027	16	3	12	7	2	5	2	7	7	8	5	0.3125	2	0.1875	0.75	0.4375	0.125	0.3125	0.125	0.4375	0.4375	0.5	1	51.24	60.74	3505	2.84897	18004	14.6342	131	10.6481	1	0	3	1	3	0.81283	0	2.43849	0.81283	2.43849	1	0	4	1	5	0.81283	3.25132
355500 TUPA	65524	13	3	9	3	2	5	2	4	4	5	4	0.307692	2	0.230769	0.692308	0.230769	0.153846	0.384615	0.153846	0.307692	0.307692	0.384615	1	48.73	70.55	2670	4.07484	12790	19.5196	36	5.49417	1	0	2	0	1	1.52616	0	3.05232	0	1.52616	0	1	2	1	3	1.52616	3.05232
350950 CAMPINAS	1204073	82	29	40	17	3	40	3	36	36	42	25	0.304878	2	0.353659	0.487805	0.207317	0.0365854	0.487805	0.0365854	0.439024	0.439024	0.512195	1	22.08	27.77	421897	35.0392	571078	47.4289	571	4.74224	4	3	9	6	9	0.332206	0.249154	0.747463	0.498309	0.747463	4	2	110	6	116	0.498309	9.13566
431680 SANTA CRUZ DO SUL	130416	46	16	27	19	6	16	5	19	9	17	14	0.304348	2	0.347826	0.586957	0.413043	0.130435	0.347826	0.108696	0.413043	0.195652	0.369565	0	29.32	50.37	12360	9.47736	37288	28.5916	59	4.52398	1	#NULL!	3	3	3	0.766777	0	2.30033	2.30033	2.30033	0	0	6	0	6	0	4.60066
220800 PICOS	78627	10	5	5	6	1	5	1	3	6	6	3	0.3	2	0.5	0.5	0.6	0.1	0.5	0.1	0.3	0.6	0.6	1	100	100	2031	2.58308	7232	9.19786	94	11.9552	0	0	0	0	4	0	0	0	0	5.08731	0	0	2	0	2	0	2.54366
230760 LIMOEIRO DO NORTE	60232	10	6	3	3	1	4	3	2	4	4	3	0.3	2	0.6	0.3	0.3	0.1	0.4	0.3	0.2	0.4	0.4	1	59.65	60.07	2208	3.66583	4424	7.34493	87	14.4441	0	0	0	0	0	0	0	0	0	0	2	0	4	2	6	3.32049	6.64099
240200 CAICO	68726	10	3	6	3	0	5	2	3	4	4	3	0.3	2	0.3	0.6	0.3	0	0.5	0.2	0.3	0.4	0.4	0	100	100	5764	8.38693	4506	6.55647	106	15.4236	0	0	1	0	0	0	0	1.45505	0	0	0	0	2	0	2	0	2.91011
270630 PALMEIRA DOS INDIOS	73452	10	2	6	4	0	1	4	5	2	3	3	0.3	2	0.2	0.6	0.4	0	0.1	0.4	0.5	0.2	0.3	1	99.92	100	2794	3.80384	4796	6.52943	59	8.03246	0	0	1	0	1	0	0	1.36143	0	1.36143	0	0	2	0	2	0	2.72287
315460 RIBEIRAO DAS NEVES	341415	20	9	9	9	0	11	1	8	5	7	6	0.3	2	0.45	0.45	0.45	0	0.55	0.05	0.4	0.25	0.35	1	6.16	20.98	42195	12.3589	58004	16.9893	53	1.55236	0	0	2	1	2	0	0	0.585797	0.292899	0.585797	1	0	3	1	4	0.292899	0.878696
351500 EMBU DAS ARTES	273726	10	4	6	6	2	4	0	4	3	3	3	0.3	2	0.4	0.6	0.6	0.2	0.4	0	0.4	0.3	0.3	0	9.13	21.31	#NULL!	0	#NULL!	0	56	2.04584	0	0	0	0	0	0	0	0	0	0	0	0	4	0	4	0	1.46132
411320 LAPA	48163	10	8	2	1	1	2	2	5	4	5	3	0.3	2	0.8	0.2	0.1	0.1	0.2	0.2	0.5	0.4	0.5	0	14.4	29.27	2629	5.45855	3643	7.5639	12	2.49154	0	0	1	0	0	0	0	2.07628	0	0	0	0	0	0	0	0	0
412060 PRUDENTOPOLIS	52241	10	2	7	8	3	0	1	6	2	5	3	0.3	2	0.2	0.7	0.8	0.3	0	0.1	0.6	0.2	0.5	0	0	25.49	393	0.752283	1840	3.52214	50	9.57103	0	0	0	0	0	0	0	0	0	0	0	0	1	0	1	0	1.91421
412770 TOLEDO	140635	10	6	4	3	3	4	2	1	3	3	3	0.3	2	0.6	0.4	0.3	0.3	0.4	0.2	0.1	0.3	0.3	1	7.47	13.73	15120	10.7512	57722	41.0438	64	4.55079	0	1	4	3	5	0	0.711061	2.84424	2.13318	3.5553	0	0	5	0	5	0	3.5553
420590 GASPAR	69639	10	7	2	1	0	7	1	2	5	6	3	0.3	2	0.7	0.2	0.1	0	0.7	0.1	0.2	0.5	0.6	1	36.11	36.11	8085	11.6099	15771	22.6468	74	10.6262	0	0	1	2	2	0	0	1.43598	2.87195	2.87195	1	0	2	1	3	1.43598	2.87195
420730 IMBITUBA	44853	10	5	5	2	0	3	1	6	4	4	3	0.3	2	0.5	0.5	0.2	0	0.3	0.1	0.6	0.4	0.4	1	69.91	69.91	1902	4.24052	5751	12.8219	38	8.47212	0	0	1	0	1	0	0	2.22951	0	2.22951	0	0	1	0	1	0	2.22951
421010 MAFRA	56292	10	1	8	4	3	1	3	3	5	5	3	0.3	2	0.1	0.8	0.4	0.3	0.1	0.3	0.3	0.5	0.5	1	58.51	59.29	1643	2.91871	5427	9.6408	33	5.86229	1	0	3	3	3	1.77645	0	5.32935	5.32935	5.32935	0	0	4	0	4	0	7.10581
317020 UBERLANDIA	691305	64	29	26	12	5	17	9	33	36	42	19	0.296875	2	0.453125	0.40625	0.1875	0.078125	0.265625	0.140625	0.515625	0.5625	0.65625	1	15.94	27.82	208560	30.169	241743	34.9691	353	5.10628	1	1	8	3	5	0.144654	0.144654	1.15723	0.433962	0.72327	11	3	49	14	63	2.02516	7.08804
313130 IPATINGA	267333	27	3	23	11	4	9	1	13	11	12	8	0.296296	2	0.111111	0.851852	0.407407	0.148148	0.333333	0.037037	0.481481	0.407407	0.444444	1	26.07	51.71	50315	18.8211	101052	37.8	273	10.212	1	1	1	2	2	0.374065	0.374065	0.374065	0.748131	0.748131	1	77	11	78	89	29.1771	4.11472
430460 CANOAS	346616	24	9	13	9	3	10	1	10	8	12	7	0.291667	2	0.375	0.541667	0.375	0.125	0.416667	0.0416667	0.416667	0.333333	0.5	1	26.85	33.07	58661	16.9239	108548	31.3165	297	8.56856	1	0	3	3	3	0.288504	0	0.865511	0.865511	0.865511	3	0	20	3	23	0.865511	5.77007
210005 ACAILANDIA	112445	7	3	4	2	0	2	2	3	4	6	2	0.285714	2	0.428571	0.571429	0.285714	0	0.285714	0.285714	0.428571	0.571429	0.857143	0	44.5	49.58	4011	3.56708	11033	9.81191	58	5.15808	0	0	0	0	0	0	0	0	0	0	0	0	3	0	3	0	2.66797
231160 REDENCAO	29238	7	3	4	1	1	3	0	3	3	4	2	0.285714	2	0.428571	0.571429	0.142857	0.142857	0.428571	0	0.428571	0.428571	0.571429	1	58.33	58.33	504	1.72378	1090	3.72803	25	8.55052	0	0	0	0	0	0	0	0	0	0	0	0	0	0	0	0	0
240020 ACU	58743	7	3	4	3	0	4	0	3	3	5	2	0.285714	2	0.428571	0.571429	0.428571	0	0.571429	0	0.428571	0.428571	0.714286	1	65.84	65.84	1818	3.09484	2867	4.88058	22	3.74513	0	0	0	0	0	0	0	0	0	0	0	0	3	0	3	0	5.10699
311340 CARATINGA	93124	7	5	2	2	2	2	1	2	1	3	2	0.285714	2	0.714286	0.285714	0.285714	0.285714	0.285714	0.142857	0.285714	0.142857	0.428571	1	45.14	46.33	3190	3.42554	14563	15.6383	84	9.02023	0	0	1	2	6	0	0	1.07384	2.14767	6.44302	0	0	4	0	4	0	4.29535
311370 CARLOS CHAGAS	18516	7	0	5	1	0	2	0	5	5	5	2	0.285714	2	0	0.714286	0.142857	0	0.285714	0	0.714286	0.714286	0.714286	0	100	100	332	1.79304	1520	8.20912	27	14.582	0	0	0	0	0	0	0	0	0	0	0	0	0	0	0	0	0
313190 ITABIRITO	52996	7	2	5	2	0	2	1	4	3	3	2	0.285714	2	0.285714	0.714286	0.285714	0	0.285714	0.142857	0.571429	0.428571	0.428571	1	80.16	80.65	12645	23.8603	20901	39.4388	30	5.6608	0	0	0	0	0	0	0	0	0	0	0	0	3	0	3	0	5.6608
313760 LAGOA SANTA	66744	7	1	6	4	1	2	0	4	3	3	2	0.285714	2	0.142857	0.857143	0.571429	0.142857	0.285714	0	0.571429	0.428571	0.428571	1	76.23	97.5	10453	15.6613	18443	27.6324	29	4.34496	0	0	2	0	1	0	0	2.99652	0	1.49826	0	0	5	0	5	0	7.49131
313950 MANHUMIRIM	22894	7	0	7	2	0	3	0	4	3	3	2	0.285714	2	0	1	0.285714	0	0.428571	0	0.571429	0.428571	0.428571	0	100	100	465	2.0311	1847	8.06762	43	18.7822	0	0	0	0	1	0	0	0	0	4.36796	1	0	1	1	2	4.36796	4.36796
316553 SARZEDO	32752	7	2	5	3	0	2	1	4	1	2	2	0.285714	2	0.285714	0.714286	0.428571	0	0.285714	0.142857	0.571429	0.142857	0.285714	1	75.31	76.86	6701	20.4598	10829	33.0636	0	0	0	0	0	0	0	0	0	0	0	0	0	0	2	0	2	0	6.1065
330490 SAO GONCALO	1084839	42	13	22	15	4	18	1	19	13	20	12	0.285714	2	0.309524	0.52381	0.357143	0.0952381	0.428571	0.0238095	0.452381	0.309524	0.47619	1	29.77	32.49	150554	13.878	246035	22.6794	240	2.21231	0	0	0	11	5	0	0	0	1.01398	0.460898	3	0	14	3	17	0.276539	1.29051
352430 JABOTICABAL	77263	7	3	2	1	0	3	0	4	1	2	2	0.285714	2	0.428571	0.285714	0.142857	0	0.428571	0	0.571429	0.142857	0.285714	1	4.49	40.81	16346	21.1563	30644	39.6619	37	4.78884	0	0	1	0	5	0	0	1.29428	0	6.4714	0	0	5	0	5	0	6.4714
352680 LENCOIS PAULISTA	68432	7	5	2	1	0	1	0	6	2	2	2	0.285714	2	0.714286	0.285714	0.142857	0	0.142857	0	0.857143	0.285714	0.285714	0	0	17.25	19392	28.3376	22242	32.5023	29	4.23778	0	0	1	0	1	0	0	1.4613	0	1.4613	0	0	2	0	2	0	2.92261
353350 NOVO HORIZONTE	41052	7	3	4	1	1	2	1	3	4	5	2	0.285714	2	0.428571	0.571429	0.142857	0.142857	0.285714	0.142857	0.428571	0.571429	0.714286	1	0	14.75	3946	9.6122	7597	18.5058	28	6.82062	0	0	1	0	1	0	0	2.43593	0	2.43593	0	0	1	0	1	0	2.43593
354910 SAO JOAO DA BOA VISTA	91211	14	3	11	3	1	9	2	2	5	6	4	0.285714	2	0.214286	0.785714	0.214286	0.0714286	0.642857	0.142857	0.142857	0.357143	0.428571	1	26.64	45.68	9277	10.1709	33902	37.1688	63	6.90706	0	0	2	1	1	0	0	2.19272	1.09636	1.09636	0	0	5	0	5	0	5.48179
355040 SAO PEDRO	35653	7	2	5	4	0	5	0	2	0	5	2	0.285714	2	0.285714	0.714286	0.571429	0	0.714286	0	0.285714	0	0.714286	0	49.65	62.39	4383	12.2935	7996	22.4273	30	8.41444	0	0	1	1	1	0	0	2.80481	2.80481	2.80481	0	0	0	0	0	0	0
355370 TAQUARITINGA	57177	7	3	4	0	2	1	1	3	2	3	2	0.285714	2	0.428571	0.571429	0	0.285714	0.142857	0.142857	0.428571	0.285714	0.428571	1	0	29.64	5463	9.55454	15501	27.1106	46	8.04519	0	0	1	1	1	0	0	1.74895	1.74895	1.74895	0	0	1	0	1	0	1.74895
410450 CAPANEMA	19124	7	4	3	0	2	3	2	0	1	2	2	0.285714	2	0.571429	0.428571	0	0.285714	0.428571	0.285714	0	0.142857	0.285714	0	36.13	56.41	594	3.10604	1264	6.6095	16	8.36645	0	0	1	0	0	0	0	5.22903	0	0	0	0	0	0	0	0	0
420420 CHAPECO	220367	21	11	10	8	2	13	2	4	10	10	6	0.285714	2	0.52381	0.47619	0.380952	0.0952381	0.619048	0.0952381	0.190476	0.47619	0.47619	1	48.03	59.93	26387	11.9741	45850	20.8062	96	4.35637	1	1	3	3	4	0.453788	0.453788	1.36137	1.36137	1.81515	3	1	25	4	29	1.81515	11.3447
420750 INDAIAL	69425	7	3	4	3	0	5	0	2	4	4	2	0.285714	2	0.428571	0.571429	0.428571	0	0.714286	0	0.285714	0.571429	0.571429	0	14.81	27.87	9698	13.969	14962	21.5513	39	5.61757	0	0	1	0	0	0	0	1.4404	0	0	0	0	3	0	3	0	4.32121
430350 CAMAQUA	66261	7	2	4	1	0	3	0	4	3	4	2	0.285714	2	0.285714	0.571429	0.142857	0	0.428571	0	0.571429	0.428571	0.571429	0	0	9.99	4521	6.82302	7640	11.5302	45	6.79133	0	0	2	2	2	0	0	3.01837	3.01837	3.01837	0	0	6	0	6	0	9.0551
430770 ESTEIO	83202	7	3	3	3	0	5	1	1	1	2	2	0.285714	2	0.428571	0.428571	0.428571	0	0.714286	0.142857	0.142857	0.142857	0.285714	0	8.3	39.16	13341	16.0345	25352	30.4704	79	9.49496	0	0	2	2	3	0	0	2.40379	2.40379	3.60568	0	0	1	0	1	0	1.20189
431840 SAO JERONIMO	24248	7	3	4	4	1	4	1	1	1	2	2	0.285714	2	0.428571	0.571429	0.571429	0.142857	0.571429	0.142857	0.142857	0.142857	0.285714	0	0	18.17	1357	5.59634	3551	14.6445	47	19.383	0	0	0	2	2	0	0	0	8.2481	8.2481	0	0	0	0	0	0	0
520510 CATALAO	108823	7	1	5	3	2	2	1	2	3	4	2	0.285714	2	0.142857	0.714286	0.428571	0.285714	0.285714	0.142857	0.285714	0.428571	0.571429	0	3.24	46.85	24310	22.339	31875	29.2907	59	5.42165	0	0	3	0	3	0	0	2.75677	0	2.75677	0	0	7	0	7	0	6.43246
431340 NOVO HAMBURGO	246748	46	21	23	12	2	18	10	16	18	27	13	0.282609	2	0.456522	0.5	0.26087	0.0434783	0.391304	0.217391	0.347826	0.391304	0.586957	0	7.11	27.91	22694	9.19724	72590	29.4187	117	4.74168	1	0	2	2	2	0.405272	0	0.810544	0.810544	0.810544	2	0	7	2	9	0.810544	2.8369
411370 LONDRINA	569733	71	29	34	18	3	34	14	20	19	23	20	0.28169	2	0.408451	0.478873	0.253521	0.0422535	0.478873	0.197183	0.28169	0.267606	0.323944	1	16.67	28.39	96869	17.0025	186548	32.7431	422	7.40698	2	2	9	7	9	0.351042	0.351042	1.57969	1.22865	1.57969	6	2	44	8	52	1.40417	7.72292
330390 PETROPOLIS	306191	36	16	17	10	0	8	4	24	21	25	10	0.277778	2	0.444444	0.472222	0.277778	0	0.222222	0.111111	0.666667	0.583333	0.694444	1	26.23	45.67	53076	17.3343	85389	27.8875	315	10.2877	0	0	1	4	4	0	0	0.326594	1.30637	1.30637	2	2	17	4	21	1.30637	5.55209
350530 BARRA BONITA	36126	18	10	7	6	4	6	2	6	7	8	5	0.277778	2	0.555556	0.388889	0.333333	0.222222	0.333333	0.111111	0.333333	0.388889	0.444444	1	0	22.83	4595	12.7194	8900	24.636	39	10.7955	0	0	0	0	0	0	0	0	0	0	0	0	1	0	1	0	2.76809
313380 ITAUNA	94455	11	7	4	2	1	6	0	4	3	4	3	0.272727	2	0.636364	0.363636	0.181818	0.0909091	0.545455	0	0.363636	0.272727	0.363636	1	14.91	41.35	17585	18.6173	25905	27.4258	28	2.96437	1	0	1	0	1	1.05871	0	1.05871	0	1.05871	1	0	3	1	4	1.05871	3.17612
316250 SAO JOAO DEL REI	90082	11	6	5	3	0	6	1	4	7	8	3	0.272727	2	0.545455	0.454545	0.272727	0	0.545455	0.0909091	0.363636	0.636364	0.727273	0	3.85	42.33	9253	10.2718	24779	27.5072	92	10.2129	1	1	2	2	2	1.1101	1.1101	2.2202	2.2202	2.2202	0	0	5	0	5	0	5.5505
350450 AVARE	90655	11	4	7	2	2	4	0	5	4	5	3	0.272727	2	0.363636	0.636364	0.181818	0.181818	0.363636	0	0.454545	0.363636	0.454545	1	15.32	59.31	16555	18.2615	15575	17.1805	60	6.6185	1	0	3	1	1	1.10308	0	3.30925	1.10308	1.10308	0	0	3	0	3	0	3.30925
351550 FERNANDOPOLIS	69116	11	2	5	4	0	2	1	8	5	6	3	0.272727	2	0.181818	0.454545	0.363636	0	0.181818	0.0909091	0.727273	0.454545	0.545455	1	73.52	73.52	7064	10.2205	15569	22.5259	68	9.83853	0	0	1	1	1	0	0	1.44684	1.44684	1.44684	1	0	5	1	6	1.44684	7.23421
351620 FRANCA	353187	33	10	18	13	0	9	10	14	16	19	9	0.272727	2	0.30303	0.545455	0.393939	0	0.272727	0.30303	0.424242	0.484848	0.575758	0	0	23.63	34364	9.72969	115795	32.7857	79	2.23678	1	1	3	1	1	0.283136	0.283136	0.849408	0.283136	0.283136	0	0	5	0	5	0	1.41568
353740 PEREIRA BARRETO	25669	11	6	5	0	2	3	0	6	3	6	3	0.272727	2	0.545455	0.454545	0	0.181818	0.272727	0	0.545455	0.272727	0.545455	1	69.47	87.97	1652	6.43578	4972	19.3697	29	11.2977	1	0	1	0	0	3.89575	0	3.89575	0	0	1	0	1	1	2	3.89575	3.89575
354880 SAO CAETANO DO SUL	161127	22	5	14	7	0	11	1	10	5	8	6	0.272727	2	0.227273	0.636364	0.318182	0	0.5	0.0454545	0.454545	0.227273	0.363636	1	17.22	32.78	60404	37.4884	100728	62.5147	128	7.94404	1	#NULL!	2	1	2	0.620628	0	1.24126	0.620628	1.24126	0	0	15	0	15	0	9.30943
500320 CORUMBA	111435	11	2	4	4	0	1	2	8	6	6	3	0.272727	2	0.181818	0.363636	0.363636	0	0.0909091	0.181818	0.727273	0.545455	0.545455	1	67.71	77.01	2861	2.56742	17548	15.7473	67	6.01247	1	0	1	1	1	0.897384	0	0.897384	0.897384	0.897384	0	0	5	0	5	0	4.48692
314610 OURO PRETO	74824	15	7	7	4	0	6	2	7	4	5	4	0.266667	2	0.466667	0.466667	0.266667	0	0.4	0.133333	0.466667	0.266667	0.333333	1	27.98	61.48	12548	16.77	24251	32.4107	41	5.47953	0	0	2	2	2	0	0	2.67294	2.67294	2.67294	2	0	1	2	3	2.67294	1.33647
315250 POUSO ALEGRE	154293	15	8	6	6	1	8	2	4	8	11	4	0.266667	2	0.533333	0.4	0.4	0.0666667	0.533333	0.133333	0.266667	0.533333	0.733333	0	13.91	36.78	45888	29.7408	57385	37.1922	48	3.11096	1	1	1	0	1	0.648118	0.648118	0.648118	0	0.648118	1	1	5	2	7	1.29624	3.24059
421660 SAO JOSE	246586	15	4	10	3	1	5	2	7	5	11	4	0.266667	2	0.266667	0.666667	0.2	0.0666667	0.333333	0.133333	0.466667	0.333333	0.733333	1	0	3.08	49393	20.0307	63824	25.8831	125	5.06923	0	0	1	3	4	0	0	0.405538	1.21661	1.62215	0	0	18	0	18	0	7.29968
430790 FARROUPILHA	72331	15	4	11	0	1	8	1	5	7	7	4	0.266667	2	0.266667	0.733333	0	0.0666667	0.533333	0.0666667	0.333333	0.466667	0.466667	0	29.66	36.79	4025	5.5647	31122	43.0272	29	4.00935	0	0	1	1	1	0	0	1.38253	1.38253	1.38253	0	0	5	0	5	0	6.91267
260790 JABOATAO DOS GUARARAPES	711330	38	12	22	13	3	14	6	15	22	22	10	0.263158	2	0.315789	0.578947	0.342105	0.0789474	0.368421	0.157895	0.394737	0.578947	0.578947	0	39.15	47.71	155008	21.7913	143289	20.1438	333	4.68137	0	0	0	1	3	0	0	0	0.140582	0.421745	2	0	34	2	36	0.281163	4.77978
317070 VARGINHA	135558	19	5	13	6	1	8	2	8	10	11	5	0.263158	2	0.263158	0.684211	0.315789	0.0526316	0.421053	0.105263	0.421053	0.526316	0.578947	1	4.7	22.75	24506	18.0779	48111	35.4911	109	8.04084	1	1	3	2	5	0.737692	0.737692	2.21307	1.47538	3.68846	5	0	15	5	20	3.68846	11.0654
351880 GUARULHOS	1379182	50	22	23	14	6	16	12	16	19	24	13	0.26	2	0.44	0.46	0.28	0.12	0.32	0.24	0.32	0.38	0.48	1	16.41	28.13	382013	27.6985	531316	38.524	471	3.41507	0	0	6	2	5	0	0	0.43504	0.145013	0.362534	3	0	50	3	53	0.21752	3.62534
354980 SAO JOSE DO RIO PRETO	460671	54	23	28	16	6	14	12	22	13	27	14	0.259259	2	0.425926	0.518519	0.296296	0.111111	0.259259	0.222222	0.407407	0.240741	0.5	1	18.15	33.23	66494	14.4342	202280	43.9099	563	12.2213	2	2	4	6	6	0.434149	0.434149	0.868299	1.30245	1.30245	1	0	28	1	29	0.217075	6.07809
350600 BAURU	376818	39	11	24	6	1	12	0	26	11	12	10	0.25641	2	0.282051	0.615385	0.153846	0.025641	0.307692	0	0.666667	0.282051	0.307692	1	10.14	28.24	57210	15.1824	148515	39.4129	275	7.29795	1	1	2	1	3	0.26538	0.26538	0.53076	0.26538	0.79614	4	2	31	6	37	1.59228	8.22678
510340 CUIABA	612547	51	25	18	7	2	13	4	32	34	37	13	0.254902	2	0.490196	0.352941	0.137255	0.0392157	0.254902	0.0784314	0.627451	0.666667	0.72549	1	11.74	16.97	86920	14.1899	222053	36.2508	453	7.39535	4	1	8	4	9	0.653011	0.163253	1.30602	0.653011	1.46928	2	1	64	3	67	0.489758	10.4482
110002 ARIQUEMES	107863	4	1	2	3	0	1	0	3	3	3	1	0.25	2	0.25	0.5	0.75	0	0.25	0	0.75	0.75	0.75	1	22.75	24.39	5829	5.40408	7949	7.36953	62	5.74803	0	0	0	1	0	0	0	0	0.927102	0	0	0	1	0	1	0	0.927102
150020 ACARA	55591	4	1	1	3	0	1	1	2	2	2	1	0.25	2	0.25	0.25	0.75	0	0.25	0.25	0.5	0.5	0.5	0	49.72	57.82	314	0.56484	247	0.444317	17	3.05805	0	0	0	0	0	0	0	0	0	0	0	0	0	0	0	0	0
150613 REDENCAO	84787	4	1	1	1	0	1	0	3	1	1	1	0.25	2	0.25	0.25	0.25	0	0.25	0	0.75	0.25	0.25	1	31.83	36.89	4023	4.74483	4194	4.94651	73	8.60981	0	0	0	1	1	0	0	0	1.17943	1.17943	0	0	7	0	7	0	8.25598
160060 SANTANA	121364	4	2	2	1	0	2	0	2	1	4	1	0.25	2	0.5	0.5	0.25	0	0.5	0	0.5	0.25	1	1	48.79	92.73	6067	4.99901	6214	5.12013	27	2.22471	0	0	0	0	0	0	0	0	0	0	0	0	4	0	4	0	3.29587
230190 BARBALHA	61662	4	1	3	2	0	3	0	1	3	4	1	0.25	2	0.25	0.75	0.5	0	0.75	0	0.25	0.75	1	1	100	100	3430	5.56258	6303	10.2219	77	12.4874	1	1	0	3	5	1.62174	1.62174	0	4.86523	8.10872	1	0	4	1	5	1.62174	6.48698
230240 BOA VIAGEM	54680	4	3	1	1	0	2	1	1	2	3	1	0.25	2	0.75	0.25	0.25	0	0.5	0.25	0.25	0.5	0.75	0	57.04	62.55	313	0.572421	674	1.23263	29	5.30358	0	0	0	0	0	0	0	0	0	0	0	0	0	0	0	0	0
230280 CANINDE	77484	12	2	8	5	0	8	0	4	6	6	3	0.25	2	0.166667	0.666667	0.416667	0	0.666667	0	0.333333	0.5	0.5	1	27.99	31.52	1590	2.05204	1943	2.50761	52	6.71106	0	0	0	0	0	0	0	0	0	0	0	0	2	0	2	0	2.58118
230350 CASCAVEL	72706	8	2	6	5	1	4	0	3	4	4	2	0.25	2	0.25	0.75	0.625	0.125	0.5	0	0.375	0.5	0.5	1	90.87	94.02	3778	5.19627	2162	2.97362	32	4.40129	0	0	0	0	0	0	0	0	0	0	0	0	2	0	2	0	2.7508
230425 CRUZ	25121	4	0	3	2	0	0	1	3	3	3	1	0.25	2	0	0.75	0.5	0	0	0.25	0.75	0.75	0.75	1	100	100	138	0.549341	229	0.911588	35	13.9326	0	0	0	0	0	0	0	0	0	0	0	0	0	0	0	0	0
230530 IBIAPINA	25165	4	3	0	2	0	2	1	1	3	3	1	0.25	2	0.75	0	0.5	0	0.5	0.25	0.25	0.75	0.75	0	100	100	166	0.659646	255	1.01331	16	6.35804	0	0	0	0	0	0	0	0	0	0	0	0	0	0	0	0	0
230535 ICAPUI	20183	4	0	2	0	1	2	0	1	2	2	1	0.25	2	0	0.5	0	0.25	0.5	0	0.25	0.5	0.5	0	77.26	94.3	553	2.73993	377	1.86791	10	4.95466	0	0	0	0	0	0	0	0	0	0	0	0	0	0	0	0	0
230870 MORADA NOVA	61590	8	1	6	3	1	1	3	3	3	5	2	0.25	2	0.125	0.75	0.375	0.125	0.125	0.375	0.375	0.375	0.625	0	60.67	71.15	871	1.41419	1754	2.84786	54	8.76766	0	0	0	0	0	0	0	0	0	0	0	0	1	0	1	0	1.62364
240570 JARDIM DO SERIDO	12397	4	3	1	4	0	2	2	0	3	3	1	0.25	2	0.75	0.25	1	0	0.5	0.5	0	0.75	0.75	0	100	100	216	1.74236	316	2.549	23	18.5529	0	0	0	0	0	0	0	0	0	0	0	0	0	0	0	0	0
240960 PEDRA PRETA	2419	4	0	2	2	0	2	0	2	3	4	1	0.25	2	0	0.5	0.5	0	0.5	0	0.5	0.75	1	0	100	100	39	1.61224	26	1.07482	4	16.5358	0	0	0	0	0	0	0	0	0	0	0	0	0	0	0	0	0
250050 ALAGOINHA	14629	4	1	2	4	0	2	2	0	1	1	1	0.25	2	0.25	0.5	1	0	0.5	0.5	0	0.25	0.25	0	100	100	227	1.55171	165	1.1279	0	0	0	0	0	0	0	0	0	0	0	0	0	0	0	0	0	0	0
250830 LAGOA SECA	27728	4	1	3	2	1	1	0	2	2	2	1	0.25	2	0.25	0.75	0.5	0.25	0.25	0	0.5	0.5	0.5	1	100	100	650	2.3442	1440	5.19331	14	5.04905	0	0	0	0	0	0	0	0	0	0	0	0	1	0	1	0	3.60646
251080 PATOS	108766	8	3	5	1	0	2	1	5	5	6	2	0.25	2	0.375	0.625	0.125	0	0.25	0.125	0.625	0.625	0.75	1	99.72	100	3327	3.05886	6301	5.79317	128	11.7684	1	0	0	1	4	0.919405	0	0	0.919405	3.67762	0	0	9	0	9	0	8.27464
260150 BELEM DE MARIA	12169	4	1	3	2	1	0	1	2	0	1	1	0.25	2	0.25	0.75	0.5	0.25	0	0.25	0.5	0	0.25	0	100	100	44	0.361574	68	0.558797	6	4.93056	0	0	0	0	0	0	0	0	0	0	0	0	0	0	0	0	0
260970 OROBO	23985	4	0	4	4	0	2	1	1	1	2	1	0.25	2	0	1	1	0	0.5	0.25	0.25	0.25	0.5	0	100	100	64	0.266833	212	0.883886	11	4.5862	0	0	0	0	0	0	0	0	0	0	0	0	0	0	0	0	0
261300 SAO BENTO DO UNA	60567	4	0	3	3	1	1	1	1	2	2	1	0.25	2	0	0.75	0.75	0.25	0.25	0.25	0.25	0.5	0.5	0	46.81	54.57	555	0.916341	1057	1.74517	10	1.65106	0	0	0	0	0	0	0	0	0	0	0	0	0	0	0	0	0
270080 BELEM	4226	4	2	2	1	0	2	1	1	3	3	1	0.25	2	0.5	0.5	0.25	0	0.5	0.25	0.25	0.75	0.75	0	100	100	3906	92.4278	6644	157.217	0	0	0	0	0	0	0	0	0	0	0	0	0	0	0	0	0	0	0
270235 CRAIBAS	24396	4	3	1	1	0	2	0	2	3	3	1	0.25	2	0.75	0.25	0.25	0	0.5	0	0.5	0.75	0.75	0	100	100	367	1.50434	268	1.09854	5	2.04952	0	0	0	0	0	0	0	0	0	0	0	0	0	0	0	0	0
270670 PENEDO	64005	4	4	0	1	0	2	2	0	0	0	1	0.25	2	1	0	0.25	0	0.5	0.5	0	0	0	1	100	100	2264	3.53722	2715	4.24186	47	7.34318	0	0	2	0	0	0	0	3.12476	0	0	0	0	3	0	3	0	4.68713
270710 PIRANHAS	25324	4	1	3	1	0	1	1	2	1	2	1	0.25	2	0.25	0.75	0.25	0	0.25	0.25	0.5	0.25	0.5	1	97.02	97.02	224	0.884536	638	2.51935	21	8.29253	0	0	0	0	0	0	0	0	0	0	0	0	0	0	0	0	0
290370 BOA NOVA	12039	4	3	0	4	0	0	1	3	3	3	1	0.25	2	0.75	0	1	0	0	0.25	0.75	0.75	0.75	0	94.43	96.36	91	0.755877	97	0.805715	0	0	0	0	0	0	0	0	0	0	0	0	0	0	0	0	0	0	0
290980 CRUZ DAS ALMAS	63923	4	2	0	2	0	0	0	4	3	3	1	0.25	2	0.5	0	0.5	0	0	0	1	0.75	0.75	0	58.53	58.92	3454	5.40338	4166	6.51722	36	5.63178	0	0	0	0	0	0	0	0	0	0	0	1	0	1	1	1.56438	0
291620 ITAPE	8300	4	2	2	3	0	1	0	3	4	4	1	0.25	2	0.5	0.5	0.75	0	0.25	0	0.75	1	1	0	100	100	294	3.54217	246	2.96386	0	0	0	0	0	0	0	0	0	0	0	0	0	0	0	0	0	0	0
291980 MACAUBAS	50481	4	2	2	2	0	1	0	3	3	3	1	0.25	2	0.5	0.5	0.5	0	0.25	0	0.75	0.75	0.75	0	41.84	41.84	431	0.853787	423	0.837939	28	5.54664	0	0	0	0	0	0	0	0	0	0	0	0	0	0	0	0	0
292640 RIACHO DE SANTANA	35757	4	3	1	1	0	1	1	2	4	4	1	0.25	2	0.75	0.25	0.25	0	0.25	0.25	0.5	1	1	0	85.66	85.66	241	0.673994	353	0.987219	34	9.50863	0	0	0	0	0	0	0	0	0	0	0	0	0	0	0	0	0
292895 SAO DOMINGOS	9085	4	1	0	0	0	2	0	2	2	2	1	0.25	2	0.25	0	0	0	0.5	0	0.5	0.5	0.5	0	100	100	70	0.770501	82	0.902587	12	13.2086	0	0	0	0	0	0	0	0	0	0	0	0	0	0	0	0	0
310060 AGUA BOA	13319	4	0	4	0	0	1	0	3	2	2	1	0.25	2	0	1	0	0	0.25	0	0.75	0.5	0.5	0	100	100	124	0.931001	190	1.42653	0	0	0	0	0	0	0	0	0	0	0	0	0	0	0	0	0	0	0
310260 ANDRADAS	41704	4	1	3	1	0	2	1	1	1	2	1	0.25	2	0.25	0.75	0.25	0	0.5	0.25	0.25	0.25	0.5	0	16.93	16.93	3557	8.52916	6901	16.5476	33	7.91291	0	0	0	0	0	0	0	0	0	0	0	0	3	0	3	0	7.19355
310560 BARBACENA	139061	16	9	5	4	0	4	1	11	7	8	4	0.25	2	0.5625	0.3125	0.25	0	0.25	0.0625	0.6875	0.4375	0.5	0	27.18	38.5	6807	4.89497	32849	23.622	124	8.91695	1	0	4	2	3	0.719109	0	2.87644	1.43822	2.15733	0	0	9	0	9	0	6.47198
310590 BARROSO	20981	4	1	3	0	0	3	0	1	3	3	1	0.25	2	0.25	0.75	0	0	0.75	0	0.25	0.75	0.75	0	69.37	69.37	1246	5.93871	3353	15.9811	27	12.8688	0	0	1	0	0	0	0	4.76622	0	0	0	0	0	0	0	0	0
311120 CAMPO BELO	54338	4	0	3	0	0	1	0	3	1	2	1	0.25	2	0	0.75	0	0	0.25	0	0.75	0.25	0.5	1	100	100	2887	5.31304	8944	16.4599	38	6.99326	0	0	0	1	2	0	0	0	1.84033	3.68067	1	0	2	1	3	1.84033	3.68067
311160 CAMPOS GERAIS	28908	4	0	4	0	0	0	1	3	2	3	1	0.25	2	0	1	0	0	0	0.25	0.75	0.5	0.75	0	36.06	36.06	486	1.6812	1353	4.68037	18	6.22665	0	0	1	0	0	0	0	3.45925	0	0	0	0	0	0	0	0	0
311410 CARMO DE MINAS	15031	4	0	4	0	0	1	0	3	0	0	1	0.25	2	0	1	0	0	0.25	0	0.75	0	0	0	100	100	435	2.89402	3524	23.4449	35	23.2852	0	0	0	0	0	0	0	0	0	0	0	0	0	0	0	0	0
312050 CRISTINA	10211	4	0	4	1	0	2	1	1	3	3	1	0.25	2	0	1	0.25	0	0.5	0.25	0.25	0.75	0.75	0	0	24.37	114	1.11644	2255	22.084	15	14.69	0	0	0	0	0	0	0	0	0	0	0	0	0	0	0	0	0
312410 ESMERALDAS	72512	4	2	2	1	0	2	0	2	2	2	1	0.25	2	0.5	0.5	0.25	0	0.5	0	0.5	0.5	0.5	1	14.74	15.81	8319	11.4726	10809	14.9065	21	2.89607	0	0	0	0	0	0	0	0	0	0	2	0	2	2	4	2.75816	2.75816
312510 EXTREMA	37649	4	1	3	0	0	1	1	2	1	3	1	0.25	2	0.25	0.75	0	0	0.25	0.25	0.5	0.25	0.75	1	100	100	23640	62.7905	19928	52.931	5	1.32806	0	0	0	0	1	0	0	0	0	2.65611	0	0	2	0	2	0	5.31223
312870 GUAXUPE	52234	4	0	2	1	2	1	0	1	1	3	1	0.25	2	0	0.5	0.25	0.5	0.25	0	0.25	0.25	0.75	1	0	36.71	3975	7.60999	12162	23.2837	35	6.70062	0	0	1	0	1	0	0	1.91446	0	1.91446	0	0	2	0	2	0	3.82892
313620 JOAO MONLEVADE	80903	8	5	2	3	1	2	2	3	3	3	2	0.25	2	0.625	0.25	0.375	0.125	0.25	0.25	0.375	0.375	0.375	1	4.35	28.91	8685	10.7351	22087	27.3006	46	5.68582	0	0	2	0	1	0	0	2.4721	0	1.23605	1	0	4	1	5	1.23605	4.94419
314150 MENDES PIMENTEL	6446	4	0	3	2	0	0	1	3	0	1	1	0.25	2	0	0.75	0.5	0	0	0.25	0.75	0	0.25	0	91.66	91.66	40	0.62054	307	4.76264	11	17.0648	0	0	0	0	0	0	0	0	0	0	0	0	0	0	0	0	0
314560 OLIVEIRA	41987	8	2	2	0	0	3	2	3	2	3	2	0.25	2	0.25	0.25	0	0	0.375	0.25	0.375	0.25	0.375	1	99.69	100	3369	8.02391	9469	22.5522	43	10.2413	0	0	0	0	0	0	0	0	0	0	1	0	3	1	4	2.38169	7.14507
315160 PLANURA	12445	4	3	1	0	0	1	0	3	3	3	1	0.25	2	0.75	0.25	0	0	0.25	0	0.75	0.75	0.75	0	57.65	88.98	1098	8.82282	2864	23.0133	6	4.82121	0	0	0	0	0	0	0	0	0	0	0	0	0	0	0	0	0
316930 TRES CORACOES	79482	8	5	3	0	0	4	1	3	3	3	2	0.25	2	0.625	0.375	0	0	0.5	0.125	0.375	0.375	0.375	1	49.54	96.36	11607	14.6033	19198	24.1539	76	9.56191	0	0	1	0	2	0	0	1.25815	0	2.51629	2	2	11	4	15	5.03259	13.8396
320090 BARRA DE SAO FRANCISCO	44650	4	0	2	1	1	1	0	2	0	2	1	0.25	2	0	0.5	0.25	0.25	0.25	0	0.5	0	0.5	0	13.62	47.75	2207	4.94289	5909	13.234	22	4.92721	0	0	0	0	0	0	0	0	0	0	0	0	0	0	0	0	0
320240 GUARAPARI	124859	12	8	4	4	0	3	1	8	9	10	3	0.25	2	0.666667	0.333333	0.333333	0	0.25	0.0833333	0.666667	0.75	0.833333	0	19.16	38.07	15994	12.8096	26696	21.3809	8	0.640723	0	0	1	2	1	0	0	0.800903	1.60181	0.800903	0	0	0	0	0	0	0
320510 VIANA	78239	8	2	4	2	0	5	0	3	7	7	2	0.25	2	0.25	0.5	0.25	0	0.625	0	0.375	0.875	0.875	0	31.38	63.38	14947	19.1043	17247	22.044	0	0	0	0	0	0	0	0	0	0	0	0	0	0	0	0	0	0	0
320530 VITORIA	362097	60	26	25	22	3	28	3	26	31	32	15	0.25	2	0.433333	0.416667	0.366667	0.05	0.466667	0.05	0.433333	0.516667	0.533333	1	46.62	65.22	135655	37.4637	213537	58.9723	527	14.5541	3	1	4	7	6	0.828507	0.276169	1.10468	1.93318	1.65701	1	0	42	1	43	0.276169	11.5991
330060 BOM JESUS DO ITABAPOANA	37096	4	2	1	2	0	1	1	2	2	2	1	0.25	2	0.5	0.25	0.5	0	0.25	0.25	0.5	0.5	0.5	1	100	100	2364	6.37265	6871	18.5222	12	3.23485	0	0	0	1	1	0	0	0	2.69571	2.69571	1	1	3	2	5	5.39142	8.08713
330380 PARATY	43165	4	3	0	1	0	2	0	2	1	3	1	0.25	2	0.75	0	0.25	0	0.5	0	0.5	0.25	0.75	1	32.37	32.37	1439	3.33372	5346	12.385	20	4.63338	0	0	0	0	0	0	0	0	0	0	0	0	0	0	0	0	0
330580 TERESOPOLIS	182594	8	2	6	2	0	3	1	4	2	2	2	0.25	2	0.25	0.75	0.25	0	0.375	0.125	0.5	0.25	0.25	1	5.4	9.77	16551	9.06437	37049	20.2904	98	5.3671	1	0	0	4	2	0.547663	0	0	2.19065	1.09533	1	0	25	1	26	0.547663	13.6916
350010 ADAMANTINA	35068	8	2	3	1	1	2	0	5	3	4	2	0.25	2	0.25	0.375	0.125	0.125	0.25	0	0.625	0.375	0.5	0	0	36.17	17182	48.9962	6354	18.1191	39	11.1213	0	0	1	0	1	0	0	2.8516	0	2.8516	0	0	0	0	0	0	0
350070 AGUDOS	37214	4	3	0	2	0	2	0	2	0	0	1	0.25	2	0.75	0	0.5	0	0.5	0	0.5	0	0	0	0	61.98	3470	9.32445	8201	22.0374	23	6.18047	0	0	0	0	0	0	0	0	0	0	0	0	2	0	2	0	5.37432
350590 BATATAIS	62508	8	3	3	0	2	1	0	5	2	3	2	0.25	2	0.375	0.375	0	0.25	0.125	0	0.625	0.25	0.375	1	27.81	52.06	4093	6.54796	13137	21.0165	37	5.91924	0	0	1	0	1	0	0	1.5998	0	1.5998	0	0	1	0	1	0	1.5998
350810 BURITAMA	17144	4	1	2	0	1	0	0	3	3	3	1	0.25	2	0.25	0.5	0	0.25	0	0	0.75	0.75	0.75	1	40.58	40.58	822	4.79468	2504	14.6057	10	5.83294	0	0	1	0	0	0	0	5.83294	0	0	0	0	0	0	0	0	0
350860 CACHOEIRA PAULISTA	33327	8	3	1	1	0	2	0	6	5	5	2	0.25	2	0.375	0.125	0.125	0	0.25	0	0.75	0.625	0.625	1	93.9	95.93	4537	13.6136	7300	21.9042	13	3.90074	0	0	0	0	0	0	0	0	0	0	1	0	0	1	1	3.00057	0
350960 CAMPO LIMPO PAULISTA	84650	4	2	2	1	2	1	0	1	2	3	1	0.25	2	0.5	0.5	0.25	0.5	0.25	0	0.25	0.5	0.75	1	0	0	22044	26.0413	31693	37.44	24	2.8352	0	0	1	0	0	0	0	1.18133	0	0	0	0	1	0	1	0	1.18133
351020 CAPAO BONITO	47138	8	5	3	4	2	4	0	2	4	6	2	0.25	2	0.625	0.375	0.5	0.25	0.5	0	0.25	0.5	0.75	0	21.25	50.57	1283	2.7218	3608	7.65412	25	5.30358	0	0	0	0	2	0	0	0	0	4.24286	0	0	0	0	0	0	0
351290 COSMORAMA	7307	4	1	3	1	0	2	2	0	3	3	1	0.25	2	0.25	0.75	0.25	0	0.5	0.5	0	0.75	0.75	0	0	82.04	856	11.7148	1214	16.6142	0	0	0	0	0	0	0	0	0	0	0	0	0	0	0	0	0	0	0
351400 DOBRADA	8929	4	1	3	2	1	1	0	2	0	2	1	0.25	2	0.25	0.75	0.5	0.25	0.25	0	0.5	0	0.5	0	0	36.73	1342	15.0297	2409	26.9795	0	0	0	0	0	0	0	0	0	0	0	0	0	0	0	0	0	0	0
352020 IGARATA	9534	4	0	4	0	1	1	0	2	2	2	1	0.25	2	0	1	0	0.25	0.25	0	0.5	0.5	0.5	0	42.44	42.44	698	7.32117	1088	11.4118	8	8.39102	0	0	0	0	0	0	0	0	0	0	0	0	0	0	0	0	0
352130 IPUA	16409	4	0	4	2	0	3	1	0	0	0	1	0.25	2	0	1	0.5	0	0.75	0.25	0	0	0	1	0	37.02	2792	17.0151	5459	33.2683	30	18.2826	0	0	1	1	1	0	0	6.09422	6.09422	6.09422	0	0	0	0	0	0	0
352190 ITAJOBI	15262	4	4	0	0	0	2	1	1	1	2	1	0.25	2	1	0	0	0	0.5	0.25	0.25	0.25	0.5	0	99.21	100	428	2.80435	3224	21.1244	16	10.4836	0	0	0	0	0	0	0	0	0	0	0	0	0	0	0	0	0
352730 LOUVEIRA	48885	4	0	3	1	0	2	0	2	2	2	1	0.25	2	0	0.75	0.25	0	0.5	0	0.5	0.5	0.5	0	0	47.41	12098	24.7479	18619	38.0873	15	3.06843	0	0	1	0	1	0	0	2.04562	0	2.04562	0	0	2	0	2	0	4.09123
352920 MARTINOPOLIS	26461	4	2	2	2	1	3	0	0	1	1	1	0.25	2	0.5	0.5	0.5	0.25	0.75	0	0	0.25	0.25	0	39.37	98.03	22	0.0831412	59	0.22297	16	6.04663	0	0	1	0	0	0	0	3.77915	0	0	0	0	0	0	0	0	0
352930 MATAO	83170	8	5	3	2	1	4	0	3	2	4	2	0.25	2	0.625	0.375	0.25	0.125	0.5	0	0.375	0.25	0.5	1	0	38.11	18389	22.1101	32561	39.1499	62	7.45461	0	0	1	1	1	0	0	1.20236	1.20236	1.20236	0	0	3	0	3	0	3.60707
353030 MIRASSOL	59824	4	2	2	1	0	2	1	1	3	3	1	0.25	2	0.5	0.5	0.25	0	0.5	0.25	0.25	0.75	0.75	1	0	27.38	5061	8.45982	21055	35.1949	22	3.67745	0	0	0	0	0	0	0	0	0	0	0	0	0	0	0	0	0
354020 PONTAL	49961	4	3	0	0	1	2	0	1	0	1	1	0.25	2	0.75	0	0	0.25	0.5	0	0.25	0	0.25	0	0	15.16	3388	6.78129	16832	33.6903	12	2.40187	0	0	1	0	0	0	0	2.00156	0	0	0	0	0	0	0	0	0
354200 QUINTANA	6638	4	3	0	2	0	0	0	4	1	1	1	0.25	2	0.75	0	0.5	0	0	0	1	0.25	0.25	1	100	100	127	1.91323	1503	22.6424	0	0	0	0	0	0	0	0	0	0	0	0	0	0	1	0	1	0	15.0648
355060 SAO ROQUE	91016	4	1	2	0	0	1	2	1	1	1	1	0.25	2	0.25	0.5	0	0	0.25	0.5	0.25	0.25	0.25	1	15.34	30.3	10276	11.2903	24207	26.5964	22	2.41716	0	0	0	0	0	0	0	0	0	0	0	0	2	0	2	0	2.19742
355250 SUZANO	297637	24	11	13	8	1	8	6	9	11	13	6	0.25	2	0.458333	0.541667	0.333333	0.0416667	0.333333	0.25	0.375	0.458333	0.541667	1	13.75	30.5	82580	27.7452	77966	26.195	27	0.907145	0	0	1	0	1	0	0	0.33598	0	0.33598	1	0	3	1	4	0.33598	1.00794
355400 TATUI	121766	8	3	5	0	2	6	0	0	2	2	2	0.25	2	0.375	0.625	0	0.25	0.75	0	0	0.25	0.25	1	22.42	50.45	20923	17.183	39568	32.4951	50	4.10624	0	0	3	1	2	0	0	2.46374	0.821247	1.64249	0	0	7	0	7	0	5.74873
410140 APUCARANA	134996	12	5	4	3	1	3	1	7	7	9	3	0.25	2	0.416667	0.333333	0.25	0.0833333	0.25	0.0833333	0.583333	0.583333	0.75	1	56.76	56.76	4763	3.52825	19183	14.2101	93	6.88909	1	0	3	3	4	0.740763	0	2.22229	2.22229	2.96305	0	0	5	0	5	0	3.70381
410170 ARARUNA	13970	4	2	0	4	2	1	0	1	0	0	1	0.25	2	0.5	0	1	0.5	0.25	0	0.25	0	0	0	49.5	49.5	1530	10.952	1188	8.50394	11	7.87402	0	0	1	0	0	0	0	7.1582	0	0	0	0	0	0	0	0	0
410200 ASSIS CHATEAUBRIAND	33362	8	2	6	1	0	4	0	4	2	3	2	0.25	2	0.25	0.75	0.125	0	0.5	0	0.5	0.25	0.375	0	41.32	51.96	962	2.88352	5857	17.5559	48	14.3876	0	0	2	0	1	0	0	5.99484	0	2.99742	0	0	1	0	1	0	2.99742
410290 BITURUNA	16389	4	2	2	2	0	0	1	3	2	3	1	0.25	2	0.5	0.5	0.5	0	0	0.25	0.75	0.5	0.75	0	42.13	42.13	364	2.221	696	4.24675	21	12.8135	0	0	0	0	0	0	0	0	0	0	0	0	0	0	0	0	0
410470 CARLOPOLIS	14320	4	3	1	1	0	1	0	3	1	1	1	0.25	2	0.75	0.25	0.25	0	0.25	0	0.75	0.25	0.25	0	0	38.51	180	1.25698	840	5.86592	0	0	0	0	0	0	0	0	0	0	0	0	0	0	0	0	0	0	0
410640 CORNELIO PROCOPIO	47845	4	0	4	1	0	2	0	2	3	3	1	0.25	2	0	1	0.25	0	0.5	0	0.5	0.75	0.75	1	52.87	72.72	3373	7.04985	10993	22.9763	49	10.2414	0	0	1	0	2	0	0	2.09008	0	4.18017	0	0	3	0	3	0	6.27025
410750 ENGENHEIRO BELTRAO	14000	4	2	1	1	0	2	1	1	1	1	1	0.25	2	0.5	0.25	0.25	0	0.5	0.25	0.25	0.25	0.25	0	98.43	98.43	526	3.75714	2166	15.4714	22	15.7143	0	0	0	1	1	0	0	0	7.14286	7.14286	0	0	0	0	0	0	0
410832 FRANCISCO ALVES	6046	4	2	1	1	1	1	0	2	3	3	1	0.25	2	0.5	0.25	0.25	0.25	0.25	0	0.5	0.75	0.75	0	56.55	96.37	61	1.00893	480	7.93913	7	11.5779	0	0	0	0	0	0	0	0	0	0	0	0	0	0	0	0	0
411060 IPORA	13926	4	2	2	0	1	1	0	2	2	2	1	0.25	2	0.5	0.5	0	0.25	0.25	0	0.5	0.5	0.5	0	73.55	85.98	90	0.646273	817	5.86672	16	11.4893	0	0	0	0	1	0	0	0	0	7.18081	0	0	0	0	0	0	0
411180 JACAREZINHO	39378	4	2	2	1	0	3	0	1	1	1	1	0.25	2	0.5	0.5	0.25	0	0.75	0	0.25	0.25	0.25	0	26.25	47.17	2613	6.63568	6019	15.2852	22	5.58688	0	0	2	1	3	0	0	5.07898	2.53949	7.61847	1	0	4	1	5	2.53949	10.158
411250 JARDIM ALEGRE	11328	4	2	2	1	1	3	0	0	1	1	1	0.25	2	0.5	0.5	0.25	0.25	0.75	0	0	0.25	0.25	0	82.74	94.93	228	2.01271	658	5.80862	15	13.2415	0	0	0	0	0	0	0	0	0	0	0	0	0	0	0	0	0
411605 MISSAL	10702	4	0	3	1	0	2	0	2	1	1	1	0.25	2	0	0.75	0.25	0	0.5	0	0.5	0.25	0.25	0	96.73	100	119	1.11194	823	7.69015	16	14.9505	0	0	1	0	0	0	0	9.34405	0	0	0	0	0	0	0	0	0
411690 NOVA ESPERANCA	27904	4	3	1	1	0	0	1	3	3	3	1	0.25	2	0.75	0.25	0.25	0	0	0.25	0.75	0.75	0.75	0	15.5	30.33	1652	5.9203	7241	25.9497	45	16.1267	0	0	1	0	0	0	0	3.58372	0	0	0	0	0	0	0	0	0
412215 RIO BONITO DO IGUACU	13269	4	2	2	0	0	1	0	3	4	4	1	0.25	2	0.5	0.5	0	0	0.25	0	0.75	1	1	0	71.42	93.63	78	0.587836	101	0.761173	0	0	0	0	0	0	0	0	0	0	0	0	0	0	0	0	0	0	0
412410 SANTO ANTONIO DA PLATINA	45993	8	4	4	3	0	3	0	5	4	4	2	0.25	2	0.5	0.5	0.375	0	0.375	0	0.625	0.5	0.5	1	37.72	47.28	2973	6.46403	7429	16.1525	60	13.0455	0	0	1	0	1	0	0	2.17424	0	2.17424	0	0	2	0	2	0	4.34849
420140 ARARANGUA	68228	8	1	7	3	1	3	0	4	5	5	2	0.25	2	0.125	0.875	0.375	0.125	0.375	0	0.5	0.625	0.625	1	30.63	30.63	1691	2.47845	7344	10.7639	39	5.71613	0	0	1	0	1	0	0	1.46567	0	1.46567	0	0	3	0	3	0	4.39702
420520 ERVAL VELHO	4412	4	2	2	0	1	2	0	1	2	2	1	0.25	2	0.5	0.5	0	0.25	0.5	0	0.25	0.5	0.5	0	100	100	101	2.28921	360	8.15956	0	0	0	0	0	0	0	0	0	0	0	0	0	0	0	0	0	0	0
420570 GAROPABA	23078	4	0	3	1	0	2	0	2	1	3	1	0.25	2	0	0.75	0.25	0	0.5	0	0.5	0.25	0.75	0	91.72	91.72	897	3.88682	2346	10.1655	0	0	0	0	0	0	0	0	0	0	0	0	0	0	0	0	0	0	0
421240 PEDRAS GRANDES	3976	4	1	3	0	1	1	0	2	1	2	1	0.25	2	0.25	0.75	0	0.25	0.25	0	0.5	0.25	0.5	0	86.25	86.25	40	1.00604	509	12.8018	0	0	0	0	0	0	0	0	0	0	0	0	0	0	0	0	0	0	0
421545 SANGAO	12678	4	1	2	1	2	0	0	2	1	2	1	0.25	2	0.25	0.5	0.25	0.5	0	0	0.5	0.25	0.5	0	84.15	100	71	0.560025	695	5.48194	0	0	0	0	0	0	0	0	0	0	0	0	0	0	0	0	0	0	0
421570 SANTO AMARO DA IMPERATRIZ	23245	4	1	2	1	0	1	1	2	2	2	1	0.25	2	0.25	0.5	0.25	0	0.25	0.25	0.5	0.5	0.5	1	75.31	89.37	1266	5.44633	2561	11.0174	43	18.4986	0	0	2	0	0	0	0	8.604	0	0	0	0	4	0	4	0	17.208
421600 SAO CARLOS	11281	4	1	2	1	0	1	0	3	2	2	1	0.25	2	0.25	0.5	0.25	0	0.25	0	0.75	0.5	0.5	0	92.49	92.49	653	5.78849	697	6.17853	39	34.5714	0	0	0	0	0	0	0	0	0	0	0	0	0	0	0	0	0
430110 ARROIO DOS RATOS	14151	4	2	2	2	1	1	0	2	1	2	1	0.25	2	0.5	0.5	0.5	0.25	0.25	0	0.5	0.25	0.5	0	73.28	73.28	747	5.27878	2123	15.0025	0	0	0	0	0	0	0	0	0	0	0	0	0	0	0	0	0	0	0
430960 HORIZONTINA	19329	4	1	3	1	0	1	0	3	3	3	1	0.25	2	0.25	0.75	0.25	0	0.25	0	0.75	0.75	0.75	0	35.81	72.14	4840	25.0401	5489	28.3977	26	13.4513	0	0	1	0	0	0	0	5.17357	0	0	0	0	0	0	0	0	0
431337 NOVA SANTA RITA	29300	4	2	2	1	0	3	1	0	1	1	1	0.25	2	0.5	0.5	0.25	0	0.75	0.25	0	0.25	0.25	0	12.03	51.79	3177	10.843	5529	18.8703	0	0	0	0	0	0	0	0	0	0	0	0	0	0	0	0	0	0	0
431370 PALMEIRA DAS MISSOES	33303	4	2	0	2	0	3	0	1	2	3	1	0.25	2	0.5	0	0.5	0	0.75	0	0.25	0.5	0.75	0	49.55	49.55	1045	3.13786	2478	7.44077	65	19.5178	0	0	2	1	1	0	0	6.00546	3.00273	3.00273	0	0	8	0	8	0	24.0219
431730 SANTA VITORIA DO PALMAR	29676	4	1	3	0	0	2	0	2	3	3	1	0.25	2	0.25	0.75	0	0	0.5	0	0.5	0.75	0.75	0	34.64	37.4	396	1.33441	1509	5.08492	27	9.09826	0	0	0	0	1	0	0	0	0	3.36973	0	0	0	0	0	0	0
431830 SAO GABRIEL	62105	8	1	7	1	1	3	1	3	2	2	2	0.25	2	0.125	0.875	0.125	0.125	0.375	0.125	0.375	0.25	0.25	0	11.12	69.45	1192	1.91933	2530	4.07375	39	6.27969	0	0	1	2	2	0	0	1.61018	3.22035	3.22035	0	0	1	0	1	0	1.61018
432040 SERAFINA CORREA	17502	8	4	4	1	0	2	0	6	6	6	2	0.25	2	0.5	0.5	0.125	0	0.25	0	0.75	0.75	0.75	0	60.18	96.58	629	3.59387	4632	26.4655	26	14.8554	0	0	1	1	1	0	0	5.71363	5.71363	5.71363	0	0	0	0	0	0	0
432070 SOBRADINHO	14967	4	1	3	2	2	1	0	1	0	1	1	0.25	2	0.25	0.75	0.5	0.5	0.25	0	0.25	0	0.25	0	65.48	65.48	408	2.726	1049	7.00875	50	33.4068	0	0	0	0	2	0	0	0	0	13.3627	0	0	1	0	1	0	6.68137
432135 TAVARES	5481	4	2	2	0	1	1	0	2	1	2	1	0.25	2	0.5	0.5	0	0.25	0.25	0	0.5	0.25	0.5	0	0	0	43	0.784528	120	2.18938	0	0	0	0	0	0	0	0	0	0	0	0	0	0	0	0	0	0	0
500295 CHAPADAO DO SUL	25218	4	3	1	0	0	0	0	4	2	3	1	0.25	2	0.75	0.25	0	0	0	0	1	0.5	0.75	0	84.29	100	3621	14.3588	7575	30.0381	26	10.3101	0	0	1	0	1	0	0	3.96542	0	3.96542	0	0	0	0	0	0	0
510795 TANGARA DA SERRA	103750	4	1	1	2	0	1	0	3	3	3	1	0.25	2	0.25	0.25	0.5	0	0.25	0	0.75	0.75	0.75	0	33.9	41.12	7167	6.90795	19022	18.3345	45	4.33735	0	0	1	3	2	0	0	0.963855	2.89157	1.92771	0	0	2	0	2	0	1.92771
521000 INHUMAS	52866	4	3	1	3	1	1	0	2	0	0	1	0.25	2	0.75	0.25	0.75	0.25	0.25	0	0.5	0	0	0	98.75	99.43	2965	5.60852	4160	7.86895	30	5.67472	0	0	1	0	0	0	0	1.89157	0	0	1	0	1	1	2	1.89157	1.89157
521090 ITAPACI	22981	4	0	3	1	1	2	0	1	1	2	1	0.25	2	0	0.75	0.25	0.25	0.5	0	0.25	0.25	0.5	0	91.87	91.87	992	4.31661	1537	6.68813	20	8.70284	0	0	1	0	0	0	0	4.35142	0	0	0	0	0	0	0	0	0
521180 JARAGUA	50511	4	1	3	2	1	1	0	2	1	1	1	0.25	2	0.25	0.75	0.5	0.25	0.25	0	0.5	0.25	0.25	1	69.46	78.26	631	1.24923	1102	2.1817	56	11.0867	0	0	1	0	0	0	0	1.97977	0	0	0	0	0	0	0	0	0
521370 MONTES CLAROS DE GOIAS	8055	4	2	1	2	1	0	0	3	0	1	1	0.25	2	0.5	0.25	0.5	0.25	0	0	0.75	0	0.25	0	100	100	629	7.80881	222	2.75605	18	22.3464	0	0	0	0	0	0	0	0	0	0	0	0	0	0	0	0	0
521880 RIO VERDE	235647	12	6	6	4	1	3	1	7	8	8	3	0.25	2	0.5	0.5	0.333333	0.0833333	0.25	0.0833333	0.583333	0.666667	0.666667	1	15.02	31.41	29168	12.3778	65565	27.8234	155	6.57764	0	0	2	5	6	0	0	0.848727	2.12182	2.54618	0	0	6	0	6	0	2.54618
317010 UBERABA	333783	29	15	14	8	2	11	0	16	14	16	7	0.241379	2	0.517241	0.482759	0.275862	0.0689655	0.37931	0	0.551724	0.482759	0.551724	1	49.6	66.49	78926	23.6459	123943	37.1328	213	6.38139	2	3	8	3	6	0.599192	0.898788	2.39677	0.898788	1.79758	2	3	13	5	18	1.49798	3.89475
350280 ARACATUBA	197016	50	19	31	12	2	16	6	26	25	27	12	0.24	2	0.38	0.62	0.24	0.04	0.32	0.12	0.52	0.5	0.54	1	39.04	48.02	20753	10.5337	63180	32.0685	152	7.71511	1	1	1	3	2	0.507573	0.507573	0.507573	1.52272	1.01515	3	5	21	8	29	4.06058	10.659
320500 SERRA	517510	46	20	19	8	0	16	3	27	24	25	11	0.23913	2	0.434783	0.413043	0.173913	0	0.347826	0.0652174	0.586957	0.521739	0.543478	0	12.57	42.16	128181	24.7688	174243	33.6695	171	3.30428	0	0	1	2	3	0	0	0.193233	0.386466	0.579699	0	0	23	0	23	0	4.44436
420890 JARAGUA DO SUL	177697	21	5	12	4	2	14	1	4	8	10	5	0.238095	2	0.238095	0.571429	0.190476	0.0952381	0.666667	0.047619	0.190476	0.380952	0.47619	1	31.86	45.08	59354	33.4018	48086	27.0607	119	6.69679	1	1	2	2	2	0.562756	0.562756	1.12551	1.12551	1.12551	0	0	8	0	8	0	4.50205
315780 SANTA LUZIA	219134	17	6	7	3	0	3	3	11	7	7	4	0.235294	2	0.352941	0.411765	0.176471	0	0.176471	0.176471	0.647059	0.411765	0.411765	0	15.81	15.81	37677	17.1936	49225	22.4634	41	1.871	0	0	3	1	1	0	0	1.36903	0.456342	0.456342	0	0	0	0	0	0	0
350750 BOTUCATU	146497	34	15	18	7	5	12	3	14	16	19	8	0.235294	2	0.441176	0.529412	0.205882	0.147059	0.352941	0.0882353	0.411765	0.470588	0.558824	1	31.36	46.79	23712	16.186	40449	27.6108	286	19.5226	1	1	1	1	1	0.682608	0.682608	0.682608	0.682608	0.682608	1	0	1	1	2	0.682608	0.682608
411820 PARANAGUA	154936	17	7	9	4	2	5	0	10	8	8	4	0.235294	2	0.411765	0.529412	0.235294	0.117647	0.294118	0	0.588235	0.470588	0.470588	0	0	43.55	34063	21.9852	46898	30.2693	36	2.32354	0	0	1	0	1	0	0	0.645428	0	0.645428	0	0	2	0	2	0	1.29086
353060 MOGI DAS CRUZES	445842	43	22	16	14	1	27	6	9	4	7	10	0.232558	2	0.511628	0.372093	0.325581	0.0232558	0.627907	0.139535	0.209302	0.0930233	0.162791	0	7.04	28.24	118544	26.5888	132106	29.6307	235	5.27093	1	0	3	2	3	0.224295	0	0.672884	0.448589	0.672884	0	0	9	0	9	0	2.01865
240800 MOSSORO	303792	13	2	9	3	0	6	1	6	4	11	3	0.230769	2	0.153846	0.692308	0.230769	0	0.461538	0.0769231	0.461538	0.307692	0.846154	1	67.45	80.48	61679	20.303	58865	19.3767	233	7.66972	3	1	4	2	5	0.987518	0.329173	1.31669	0.658345	1.64586	1	0	10	1	11	0.329173	3.29173
311940 CORONEL FABRICIANO	110709	13	5	8	3	1	7	0	5	6	6	3	0.230769	2	0.384615	0.615385	0.230769	0.0769231	0.538462	0	0.384615	0.461538	0.461538	1	9.46	30.43	17249	15.5805	36821	33.2593	43	3.88406	0	0	1	0	1	0	0	0.903269	0	0.903269	0	0	1	0	1	0	0.903269
316860 TEOFILO OTONI	140592	13	8	5	2	0	4	1	8	9	9	3	0.230769	2	0.615385	0.384615	0.153846	0	0.307692	0.0769231	0.615385	0.692308	0.692308	1	24.39	48.98	6499	4.6226	31630	22.4977	134	9.53113	1	0	5	2	4	0.711278	0	3.55639	1.42256	2.84511	1	0	5	1	6	0.711278	3.55639
352250 ITAPEVI	237700	13	7	5	5	0	8	2	3	6	6	3	0.230769	2	0.538462	0.384615	0.384615	0	0.615385	0.153846	0.230769	0.461538	0.461538	0	10.43	17.97	60033	25.2558	55046	23.1578	88	3.70215	0	0	1	0	1	0	0	0.420698	0	0.420698	0	0	3	0	3	0	1.2621
353470 OURINHOS	113542	13	2	10	2	3	3	1	6	2	2	3	0.230769	2	0.153846	0.769231	0.153846	0.230769	0.230769	0.0769231	0.461538	0.153846	0.153846	0	9.18	36.44	6243	5.49841	20887	18.3958	44	3.87522	1	0	3	1	1	0.880731	0	2.64219	0.880731	0.880731	0	0	6	0	6	0	5.28439
261160 RECIFE	1661017	101	47	40	24	9	37	15	40	50	57	23	0.227723	2	0.465347	0.39604	0.237624	0.0891089	0.366337	0.148515	0.39604	0.49505	0.564356	1	34.2	38.96	532347	32.0495	622755	37.4924	2001	12.0468	6	4	20	15	21	0.361224	0.240816	1.20408	0.903061	1.26429	16	4	91	20	111	1.20408	5.47857
430060 ALVORADA	210305	22	9	13	3	3	11	1	7	5	12	5	0.227273	2	0.409091	0.590909	0.136364	0.136364	0.5	0.0454545	0.318182	0.227273	0.545455	1	21.44	22.87	19208	9.1334	37946	18.0433	36	1.7118	0	0	1	0	0	0	0	0.4755	0	0	1	0	1	1	2	0.4755	0.4755
231290 SOBRAL	212437	18	5	8	5	0	10	1	7	5	7	4	0.222222	2	0.277778	0.444444	0.277778	0	0.555556	0.0555556	0.388889	0.277778	0.388889	1	80.83	89.07	16577	7.80325	23129	10.8875	319	15.0162	1	1	6	2	5	0.470728	0.470728	2.82437	0.941456	2.35364	0	0	5	0	5	0	2.35364
260410 CARUARU	369343	27	7	14	7	3	8	2	14	23	26	6	0.222222	2	0.259259	0.518519	0.259259	0.111111	0.296296	0.0740741	0.518519	0.851852	0.962963	1	59.93	68.47	41166	11.1457	52669	14.2602	230	6.22727	2	0	0	2	3	0.541502	0	0	0.541502	0.812253	3	0	45	3	48	0.812253	12.1838
270240 DELMIRO GOUVEIA	52501	18	10	1	9	0	14	3	1	2	2	4	0.222222	2	0.555556	0.0555556	0.5	0	0.777778	0.166667	0.0555556	0.111111	0.111111	1	53.32	62.01	1062	2.02282	1450	2.76185	20	3.80945	0	0	0	0	0	0	0	0	0	0	0	0	1	0	1	0	1.90473
270770 RIO LARGO	75662	9	4	3	2	2	3	2	2	3	3	2	0.222222	2	0.444444	0.333333	0.222222	0.222222	0.333333	0.222222	0.222222	0.333333	0.333333	0	82.98	92.67	8357	11.0452	7175	9.48296	19	2.51117	0	0	0	0	0	0	0	0	0	0	0	0	0	0	0	0	0
312090 CURVELO	81085	9	6	3	3	0	4	1	4	7	7	2	0.222222	2	0.666667	0.333333	0.333333	0	0.444444	0.111111	0.444444	0.777778	0.777778	0	26	56.76	5371	6.62391	11824	14.5822	88	10.8528	1	0	2	1	2	1.23327	0	2.46655	1.23327	2.46655	0	0	2	0	2	0	2.46655
313520 JANUARIA	67958	9	5	4	3	1	2	1	5	6	6	2	0.222222	2	0.555556	0.444444	0.333333	0.111111	0.222222	0.111111	0.555556	0.666667	0.666667	1	33.58	38.02	1279	1.88204	4639	6.82628	30	4.41449	0	0	0	0	0	0	0	0	0	0	0	0	2	0	2	0	2.94299
317120 VESPASIANO	127601	9	5	3	2	0	3	0	6	3	6	2	0.222222	2	0.555556	0.333333	0.222222	0	0.333333	0	0.666667	0.333333	0.666667	1	26.6	75.56	18270	14.3181	22191	17.3909	48	3.76173	0	0	2	0	1	0	0	1.56739	0	0.783693	0	0	3	0	3	0	2.35108
350650 BIRIGUI	123638	27	6	20	5	1	8	2	16	16	18	6	0.222222	2	0.222222	0.740741	0.185185	0.037037	0.296296	0.0740741	0.592593	0.592593	0.666667	1	0	18.71	11930	9.64914	34646	28.0221	37	2.99261	0	0	2	1	2	0	0	1.61763	0.808813	1.61763	1	0	3	1	4	0.808813	2.42644
411750 PAICANDU	41281	9	4	5	2	2	3	2	2	4	5	2	0.222222	2	0.444444	0.555556	0.222222	0.222222	0.333333	0.222222	0.222222	0.444444	0.555556	0	8.46	23.78	4270	10.3437	11118	26.9325	17	4.11812	0	0	0	0	0	0	0	0	0	0	0	0	0	0	0	0	0
420230 BIGUACU	68481	9	6	3	3	0	3	1	5	2	8	2	0.222222	2	0.666667	0.333333	0.333333	0	0.333333	0.111111	0.555556	0.222222	0.888889	1	25.57	45.32	7240	10.5723	8783	12.8255	47	6.86322	0	0	1	1	1	0	0	1.46026	1.46026	1.46026	1	0	3	1	4	1.46026	4.38078
520450 CALDAS NOVAS	91162	9	5	2	1	1	2	2	4	5	5	2	0.222222	2	0.555556	0.222222	0.111111	0.111111	0.222222	0.222222	0.444444	0.555556	0.555556	0	33.56	39.37	5792	6.35352	9466	10.3837	41	4.49749	0	0	2	2	2	0	0	2.1939	2.1939	2.1939	0	0	1	0	1	0	1.09695
520110 ANAPOLIS	386923	41	15	19	11	4	16	2	19	20	23	9	0.219512	2	0.365854	0.463415	0.268293	0.097561	0.390244	0.0487805	0.463415	0.487805	0.560976	1	59.01	71.18	46066	11.9057	77524	20.036	121	3.12724	3	1	8	3	9	0.775348	0.258449	2.06759	0.775348	2.32604	1	0	22	1	23	0.258449	5.68589
431490 PORTO ALEGRE	1483771	232	84	126	73	7	118	23	84	45	98	50	0.215517	2	0.362069	0.543103	0.314655	0.0301724	0.508621	0.0991379	0.362069	0.193966	0.422414	1	27.28	34.05	272557	18.3692	613200	41.3271	1636	11.026	5	3	14	11	17	0.336979	0.202188	0.943542	0.741354	1.14573	24	17	178	41	219	2.76323	11.9965
530010 BRASILIA	3015268	107	43	50	14	3	31	7	66	66	70	23	0.214953	2	0.401869	0.46729	0.130841	0.0280374	0.28972	0.0654206	0.616822	0.616822	0.654206	1	18.8	29.01	639349	21.2037	894289	29.6587	1401	4.64635	8	3	10	5	1	0.265316	0.0994936	0.331645	0.165823	0.0331645	12	3	86	15	101	0.497468	2.85215
330045 BELFORD ROXO	510906	14	6	8	7	1	5	0	8	5	7	3	0.214286	2	0.428571	0.571429	0.5	0.0714286	0.357143	0	0.571429	0.357143	0.5	1	5.43	7.13	50550	9.89419	80817	15.8184	48	0.939507	0	0	0	3	0	0	0	0	0.587192	0	1	0	14	1	15	0.195731	2.74023
354660 SANTA FE DO SUL	32322	14	1	11	1	1	4	2	7	6	7	3	0.214286	2	0.0714286	0.785714	0.0714286	0.0714286	0.285714	0.142857	0.5	0.428571	0.5	1	53.78	62.35	1963	6.07326	6073	18.7891	24	7.42528	0	0	1	0	1	0	0	3.09387	0	3.09387	0	0	0	0	0	0	0
355280 TABOAO DA SERRA	289664	14	5	6	3	0	9	0	5	1	1	3	0.214286	2	0.357143	0.428571	0.214286	0	0.642857	0	0.357143	0.0714286	0.0714286	1	10.56	34.19	76370	26.365	84733	29.2522	125	4.31534	0	0	1	0	1	0	0	0.345228	0	0.345228	1	1	15	2	17	0.690455	5.17841
410550 CIANORTE	82620	14	8	3	2	0	5	2	7	5	7	3	0.214286	2	0.571429	0.214286	0.142857	0	0.357143	0.142857	0.5	0.357143	0.5	1	33.91	48.65	3586	4.34035	11453	13.8623	42	5.08351	0	0	3	4	5	0	0	3.63108	4.84144	6.0518	0	0	4	0	4	0	4.84144
520140 APARECIDA DE GOIANIA	578179	71	31	31	15	17	17	4	33	27	36	15	0.211268	2	0.43662	0.43662	0.211268	0.239437	0.239437	0.056338	0.464789	0.380282	0.507042	1	7.97	12.56	82100	14.1998	100755	17.4263	159	2.75001	0	0	4	2	5	0	0	0.691827	0.345914	0.864784	0	0	23	0	23	0	3.97801
520870 GOIANIA	1516113	232	94	101	81	78	52	13	89	62	80	49	0.211207	2	0.405172	0.435345	0.349138	0.336207	0.224138	0.0560345	0.383621	0.267241	0.344828	1	22.95	33.75	347104	22.8943	547821	36.1333	860	5.6724	3	2	14	7	15	0.197874	0.131916	0.923414	0.461707	0.989372	4	4	85	8	93	0.527665	5.60644
320150 COLATINA	122499	19	5	14	5	5	10	0	4	9	10	4	0.210526	2	0.263158	0.736842	0.263158	0.263158	0.526316	0	0.210526	0.473684	0.526316	1	5.2	32.91	18735	15.294	43260	35.3146	197	16.0818	1	0	4	6	6	0.816333	0	3.26533	4.898	4.898	0	0	8	0	8	0	6.53067
291480 ITABUNA	214123	24	9	11	6	2	7	2	13	21	21	5	0.208333	2	0.375	0.458333	0.25	0.0833333	0.291667	0.0833333	0.541667	0.875	0.875	1	27.11	53.98	34385	16.0585	38027	17.7594	198	9.24702	1	1	2	1	3	0.467021	0.467021	0.934043	0.467021	1.40106	0	0	14	0	14	0	6.5383
420240 BLUMENAU	357199	48	22	24	9	4	10	5	29	31	32	10	0.208333	2	0.458333	0.5	0.1875	0.0833333	0.208333	0.104167	0.604167	0.645833	0.666667	1	31.32	47.41	66428	18.5969	109860	30.756	302	8.45467	2	2	6	4	4	0.559912	0.559912	1.67974	1.11982	1.11982	0	1	20	1	21	0.279956	5.59912
410690 CURITIBA	1933105	236	90	123	82	22	87	32	95	88	118	49	0.207627	2	0.381356	0.521186	0.347458	0.0932203	0.368644	0.135593	0.402542	0.372881	0.5	1	22.76	36.48	654749	33.8703	975729	50.4747	898	4.64538	5	2	16	9	12	0.258651	0.10346	0.827684	0.465572	0.620763	10	3	123	13	136	0.672493	6.36282
312230 DIVINOPOLIS	242505	44	18	24	14	5	25	3	11	18	21	9	0.204545	2	0.409091	0.545455	0.318182	0.113636	0.568182	0.0681818	0.25	0.409091	0.477273	1	34.35	50.93	37687	15.5407	127038	52.3857	53	2.18552	1	1	1	2	2	0.412363	0.412363	0.412363	0.824725	0.824725	1	0	12	1	13	0.412363	4.94835
310620 BELO HORIZONTE	2530701	309	129	138	77	7	110	22	170	145	160	63	0.203883	2	0.417476	0.446602	0.249191	0.0226537	0.355987	0.0711974	0.550162	0.469256	0.517799	1	39.77	43.73	662389	26.1741	1152815	45.5532	1920	7.58683	8	7	38	19	25	0.316118	0.276603	1.50156	0.75078	0.987869	22	20	161	42	203	1.65962	6.36187
311860 CONTAGEM	673849	64	22	32	18	1	17	3	43	33	40	13	0.203125	2	0.34375	0.5	0.28125	0.015625	0.265625	0.046875	0.671875	0.515625	0.625	1	20.19	28.77	160258	23.7825	248449	36.8701	180	2.67122	0	0	5	6	6	0	0	0.742006	0.890407	0.890407	1	0	20	1	21	0.148401	2.96802
231085 PINDORETAMA	20964	5	3	2	0	0	2	1	2	2	4	1	0.2	2	0.6	0.4	0	0	0.4	0.2	0.4	0.4	0.8	0	100	100	1215	5.79565	949	4.52681	6	2.86205	0	0	0	0	0	0	0	0	0	0	0	0	0	0	0	0	0
231270 SENADOR POMPEU	25418	5	1	4	2	1	1	0	3	3	3	1	0.2	2	0.2	0.8	0.4	0.2	0.2	0	0.6	0.6	0.6	1	96.07	96.07	233	0.916673	468	1.84121	31	12.1961	0	0	0	0	0	0	0	0	0	0	0	0	1	0	1	0	3.93422
260490 CUMARU	9494	5	1	3	1	2	1	0	2	3	3	1	0.2	2	0.2	0.6	0.2	0.4	0.2	0	0.4	0.6	0.6	0	88.96	88.96	69	0.726775	222	2.33832	15	15.7995	0	0	0	0	0	0	0	0	0	0	0	0	0	0	0	0	0
260510 CUSTODIA	37633	5	3	1	2	0	3	0	2	2	3	1	0.2	2	0.6	0.2	0.4	0	0.6	0	0.4	0.4	0.6	0	100	100	2762	7.3393	478	1.27016	21	5.58021	0	0	0	0	0	0	0	0	0	0	0	0	0	0	0	0	0
270570 OLHO D\'AGUA DAS FLORES	21690	5	0	4	1	0	2	3	0	1	2	1	0.2	2	0	0.8	0.2	0	0.4	0.6	0	0.2	0.4	1	100	100	153	0.705394	540	2.48963	22	10.1429	0	0	0	0	0	0	0	0	0	0	0	0	1	0	1	0	4.61042
280290 ITABAIANA	96839	5	1	3	1	1	1	1	2	3	3	1	0.2	2	0.2	0.6	0.2	0.2	0.2	0.2	0.4	0.6	0.6	1	43.72	50.84	3400	3.51098	5863	6.05438	47	4.85342	0	0	1	1	1	0	0	1.03264	1.03264	1.03264	0	0	0	0	0	0	0
290720 CASA NOVA	73092	5	4	0	0	1	2	0	2	4	4	1	0.2	2	0.8	0	0	0.2	0.4	0	0.4	0.8	0.8	0	62.85	73.77	2152	2.94423	1980	2.70891	25	3.42035	0	0	0	0	0	0	0	0	0	0	0	0	0	0	0	0	0
290750 CATU	55222	5	0	1	1	0	2	0	3	3	4	1	0.2	2	0	0.2	0.2	0	0.4	0	0.6	0.6	0.8	1	79.24	79.24	13651	24.7202	5914	10.7095	32	5.79479	0	0	0	0	0	0	0	0	0	0	0	0	3	0	3	0	5.43262
310400 ARAXA	108403	10	1	7	1	0	4	1	5	6	7	2	0.2	2	0.1	0.7	0.1	0	0.4	0.1	0.5	0.6	0.7	1	26.21	67.47	22803	21.0354	34286	31.6283	70	6.45739	0	0	2	1	1	0	0	1.84497	0.922484	0.922484	2	0	5	2	7	1.84497	4.61242
311420 CARMO DO CAJURU	22900	5	2	1	1	1	2	2	0	2	2	1	0.2	2	0.4	0.2	0.2	0.2	0.4	0.4	0	0.4	0.4	0	77.5	77.5	1096	4.78603	9867	43.0873	0	0	0	0	0	0	0	0	0	0	0	0	0	0	0	0	0	0	0
312880 GUIDOVAL	7026	5	2	1	1	0	2	1	2	3	3	1	0.2	2	0.4	0.2	0.2	0	0.4	0.2	0.4	0.6	0.6	0	99.75	100	202	2.87504	1982	28.2095	0	0	0	0	0	0	0	0	0	0	0	0	0	0	0	0	0	0	0
313270 ITAMBACURI	23207	5	4	1	0	0	3	0	2	4	4	1	0.2	2	0.8	0.2	0	0	0.6	0	0.4	0.8	0.8	0	100	100	279	1.20222	1361	5.86461	44	18.9598	0	0	0	0	0	0	0	0	0	0	0	0	0	0	0	0	0
313490 JACUTINGA	26538	5	0	5	1	0	1	0	4	3	4	1	0.2	2	0	1	0.2	0	0.2	0	0.8	0.6	0.8	1	0	52.56	2230	8.40304	2725	10.2683	19	7.15954	0	0	0	0	0	0	0	0	0	0	0	0	0	0	0	0	0
313868 LUISLANDIA	6735	5	2	0	0	0	3	0	2	3	3	1	0.2	2	0.4	0	0	0	0.6	0	0.4	0.6	0.6	0	100	100	58	0.861173	49	0.727543	0	0	0	0	0	0	0	0	0	0	0	0	0	0	0	0	0	0	0
314180 MINAS NOVAS	31509	5	1	4	0	0	0	0	5	4	4	1	0.2	2	0.2	0.8	0	0	0	0	1	0.8	0.8	1	100	100	678	2.15177	855	2.71351	19	6.03002	0	0	0	0	0	0	0	0	0	0	0	0	0	0	0	0	0
314810 PATROCINIO	92116	5	2	3	2	2	1	0	2	3	3	1	0.2	2	0.4	0.6	0.4	0.4	0.2	0	0.4	0.6	0.6	1	53.64	70.54	10328	11.212	16056	17.4302	52	5.64506	1	1	2	1	2	1.08559	1.08559	2.17118	1.08559	2.17118	1	0	6	1	7	1.08559	6.51353
315700 SALINAS	41527	5	0	4	2	1	3	0	1	0	1	1	0.2	2	0	0.8	0.4	0.2	0.6	0	0.2	0	0.2	1	75.09	75.09	781	1.8807	3197	7.69861	31	7.46502	0	0	0	0	0	0	0	0	0	0	1	0	1	1	2	2.40807	2.40807
316230 SAO JOAO DA MATA	2749	5	3	2	2	0	2	0	3	2	4	1	0.2	2	0.6	0.4	0.4	0	0.4	0	0.6	0.4	0.8	0	100	100	85	3.09203	245	8.91233	0	0	0	0	0	0	0	0	0	0	0	0	0	0	0	0	0	0	0
316870 TIMOTEO	89842	10	3	5	3	0	6	0	4	6	6	2	0.2	2	0.3	0.5	0.3	0	0.6	0	0.4	0.6	0.6	1	0	28.71	17166	19.1069	32396	36.0589	27	3.00528	0	0	0	0	0	0	0	0	0	0	1	0	2	1	3	1.11307	2.22613
320190 DOMINGOS MARTINS	33850	10	4	6	3	1	3	2	4	7	7	2	0.2	2	0.4	0.6	0.3	0.1	0.3	0.2	0.4	0.7	0.7	0	57.99	100	1818	5.37075	4383	12.9483	69	20.384	0	0	0	0	1	0	0	0	0	2.95421	0	0	0	0	0	0	0
320390 NOVA VENECIA	50110	5	4	1	1	0	2	2	1	3	3	1	0.2	2	0.8	0.2	0.2	0	0.4	0.4	0.2	0.6	0.6	1	68.14	79.85	2915	5.8172	9270	18.4993	24	4.78946	0	0	0	2	2	0	0	0	3.99122	3.99122	0	0	0	0	0	0	0
320400 PANCAS	23184	5	2	2	4	0	2	2	1	1	2	1	0.2	2	0.4	0.4	0.8	0	0.4	0.4	0.2	0.2	0.4	0	74.81	74.81	409	1.76415	1796	7.74672	31	13.3713	0	0	0	0	0	0	0	0	0	0	0	0	0	0	0	0	0
330030 BARRA DO PIRAI	100374	10	6	3	2	0	4	1	5	3	6	2	0.2	2	0.6	0.3	0.2	0	0.4	0.1	0.5	0.3	0.6	1	24.16	49.19	13100	13.0512	18513	18.444	72	7.17317	0	0	1	2	2	0	0	0.996274	1.99255	1.99255	1	0	5	1	6	0.996274	4.98137
330225 ITATIAIA	31805	5	0	4	1	0	2	1	2	2	3	1	0.2	2	0	0.8	0.2	0	0.4	0.2	0.4	0.4	0.6	1	76.58	98.04	6539	20.5597	10199	32.0673	19	5.9739	0	0	0	0	1	0	0	0	0	3.14416	1	0	1	1	2	3.14416	3.14416
330452 RIO DAS OSTRAS	150674	5	1	4	1	0	3	0	2	2	4	1	0.2	2	0.2	0.8	0.2	0	0.6	0	0.4	0.4	0.8	1	9.45	31.52	36899	24.4893	42463	28.182	58	3.84937	0	0	0	2	1	0	0	0	1.32737	0.663685	0	0	7	0	7	0	4.64579
330620 VASSOURAS	36896	5	0	4	1	0	3	0	2	0	4	1	0.2	2	0	0.8	0.2	0	0.6	0	0.4	0	0.8	1	100	100	1943	5.26615	4618	12.5163	121	32.7949	1	1	0	1	1	2.71032	2.71032	0	2.71032	2.71032	0	0	4	0	4	0	10.8413
350100 ALTINOPOLIS	16184	5	3	2	3	0	3	0	2	1	2	1	0.2	2	0.6	0.4	0.6	0	0.6	0	0.4	0.2	0.4	1	0	0	1137	7.02546	2724	16.8314	8	4.94315	0	0	0	0	0	0	0	0	0	0	0	0	0	0	0	0	0
350940 CAJURU	26167	5	4	1	1	0	3	0	2	1	2	1	0.2	2	0.8	0.2	0.2	0	0.6	0	0.4	0.2	0.4	1	93.12	93.12	3284	12.5502	5631	21.5195	36	13.7578	0	0	1	0	0	0	0	3.82161	0	0	0	0	0	0	0	0	0
351050 CARAGUATATUBA	121532	25	10	13	12	4	13	1	7	4	5	5	0.2	2	0.4	0.52	0.48	0.16	0.52	0.04	0.28	0.16	0.2	1	57.68	72.17	18231	15.001	24560	20.2087	65	5.34839	0	0	1	1	3	0	0	0.822829	0.822829	2.46849	0	0	5	0	5	0	4.11414
352010 IGARAPAVA	30432	10	5	4	5	0	4	1	5	8	8	2	0.2	2	0.5	0.4	0.5	0	0.4	0.1	0.5	0.8	0.8	1	57.03	57.03	4223	13.8768	9329	30.6552	21	6.90063	0	0	1	1	1	0	0	3.28601	3.28601	3.28601	0	0	2	0	2	0	6.57203
352260 ITAPIRA	74773	5	5	0	0	0	1	0	4	4	5	1	0.2	2	1	0	0	0	0.2	0	0.8	0.8	1	1	27.86	32.42	10840	14.4972	21215	28.3725	44	5.88448	0	0	1	0	2	0	0	1.33738	0	2.67476	0	0	5	0	5	0	6.68691
352940 MAUA	472912	25	11	12	8	2	12	1	10	11	15	5	0.2	2	0.44	0.48	0.32	0.08	0.48	0.04	0.4	0.44	0.6	1	7.92	23.19	122730	25.952	184180	38.9459	124	2.62205	0	0	2	0	2	0	0	0.422912	0	0.422912	0	0	8	0	8	0	1.69165
353020 MIRANTE DO PARANAPANEMA	18259	10	5	4	3	1	6	0	3	3	4	2	0.2	2	0.5	0.4	0.3	0.1	0.6	0	0.3	0.3	0.4	0	100	100	1261	6.90618	3409	18.6702	0	0	0	0	0	0	0	0	0	0	0	0	0	0	0	0	0	0	0
353710 PEDREIRA	47919	5	2	3	0	0	2	1	2	3	3	1	0.2	2	0.4	0.6	0	0	0.4	0.2	0.4	0.6	0.6	0	29.14	38.5	6576	13.7232	12204	25.468	62	12.9385	0	0	1	1	2	0	0	2.08685	2.08685	4.17371	0	0	0	0	0	0	0
354970 SAO JOSE DO RIO PARDO	54946	5	0	3	1	2	1	1	1	2	3	1	0.2	2	0	0.6	0.2	0.4	0.2	0.2	0.2	0.4	0.6	1	15.75	41.13	8064	14.6762	17992	32.7449	61	11.1018	0	0	1	0	3	0	0	1.81997	0	5.45991	0	0	0	0	0	0	0
355560 UCHOA	10110	5	2	3	0	0	3	0	2	3	4	1	0.2	2	0.4	0.6	0	0	0.6	0	0.4	0.6	0.8	0	100	100	624	6.17211	3022	29.8912	0	0	0	0	0	0	0	0	0	0	0	0	0	0	0	0	0	0	0
355720 CHAVANTES	12418	5	1	4	1	0	5	0	0	1	1	1	0.2	2	0.2	0.8	0.2	0	1	0	0	0.2	0.2	0	0	84.55	745	5.99936	2197	17.6921	23	18.5215	0	0	0	0	0	0	0	0	0	0	0	0	0	0	0	0	0
410680 CRUZ MACHADO	18708	5	4	1	2	0	3	0	2	5	5	1	0.2	2	0.8	0.2	0.4	0	0.6	0	0.4	1	1	0	0	16.06	71	0.379517	245	1.3096	4	2.13812	0	0	0	0	0	0	0	0	0	0	0	0	0	0	0	0	0
410765 FAZENDA RIO GRANDE	100209	10	6	3	2	1	4	0	5	5	5	2	0.2	2	0.6	0.3	0.2	0.1	0.4	0	0.5	0.5	0.5	0	21.04	21.04	31069	31.0042	27916	27.8578	20	1.99583	0	0	0	0	0	0	0	0	0	0	0	0	0	0	0	0	0
412740 TERRA ROXA	17481	5	1	4	0	1	3	0	1	4	4	1	0.2	2	0.2	0.8	0	0.2	0.6	0	0.2	0.8	0.8	0	0	2.5	290	1.65894	1573	8.99834	3	1.71615	0	0	0	0	0	0	0	0	0	0	0	0	0	0	0	0	0
420130 ARAQUARI	38129	5	5	0	0	0	1	0	4	4	4	1	0.2	2	1	0	0	0	0.2	0	0.8	0.8	0.8	0	0	32.34	5667	14.8627	6649	17.4382	0	0	0	0	0	0	0	0	0	0	0	0	0	0	0	0	0	0	0
430940 GUAPORE	25727	5	1	4	1	0	0	0	5	2	4	1	0.2	2	0.2	0.8	0.2	0	0	0	1	0.4	0.8	0	57.55	61.6	314	1.22051	8636	33.5678	34	13.2157	0	0	0	0	2	0	0	0	0	7.77393	0	0	1	0	1	0	3.88697
431250 MOSTARDAS	12804	5	2	3	2	0	3	0	2	1	2	1	0.2	2	0.4	0.6	0.4	0	0.6	0	0.4	0.2	0.4	0	88.98	90.55	108	0.843486	415	3.24117	17	13.2771	0	0	0	0	0	0	0	0	0	0	0	0	0	0	0	0	0
431390 PANAMBI	43667	5	3	2	4	0	2	0	3	3	4	1	0.2	2	0.6	0.4	0.8	0	0.4	0	0.6	0.6	0.8	1	95.9	100	4765	10.9121	12915	29.5761	27	6.18316	0	0	0	0	1	0	0	0	0	2.29006	0	0	1	0	1	0	2.29006
431405 PAROBE	58272	5	1	4	3	0	4	0	1	0	2	1	0.2	2	0.2	0.8	0.6	0	0.8	0	0.2	0	0.4	0	0	0	972	1.66804	5055	8.67484	58	9.95332	0	0	0	0	1	0	0	0	0	1.71609	0	0	2	0	2	0	3.43218
432250 VACARIA	66218	5	2	2	2	1	3	0	1	1	1	1	0.2	2	0.4	0.4	0.4	0.2	0.6	0	0.2	0.2	0.2	0	0	32.35	1167	1.76236	9359	14.1336	40	6.04065	0	0	0	1	1	0	0	0	1.51016	1.51016	0	0	2	0	2	0	3.02033
500470 IVINHEMA	23187	5	0	3	2	0	2	0	3	3	3	1	0.2	2	0	0.6	0.4	0	0.4	0	0.6	0.6	0.6	0	100	100	4720	20.3562	8095	34.9118	10	4.31276	0	0	1	0	0	0	0	4.31276	0	0	0	0	0	0	0	0	0
500570 NAVIRAI	54878	5	2	3	1	0	2	1	2	1	3	1	0.2	2	0.4	0.6	0.2	0	0.4	0.2	0.4	0.2	0.6	1	64.36	64.75	1588	2.89369	11095	20.2176	45	8.20001	0	0	2	0	1	0	0	3.64445	0	1.82222	1	0	2	1	3	1.82222	3.64445
510250 CACERES	94376	5	3	2	1	0	2	0	3	4	4	1	0.2	2	0.6	0.4	0.2	0	0.4	0	0.6	0.8	0.8	1	25.72	25.72	2432	2.57693	11577	12.2669	83	8.79461	1	0	0	1	2	1.05959	0	0	1.05959	2.11918	0	0	4	0	4	0	4.23837
520970 HIDROLANDIA	21706	5	4	1	3	0	1	0	4	1	2	1	0.2	2	0.8	0.2	0.6	0	0.2	0	0.8	0.2	0.4	1	99.77	100	1386	6.38533	1929	8.88694	12	5.52843	0	0	1	0	0	0	0	4.60702	0	0	0	0	0	0	0	0	0
521150 ITUMBIARA	104742	10	5	3	2	0	3	1	6	3	6	2	0.2	2	0.5	0.3	0.2	0	0.3	0.1	0.6	0.3	0.6	1	63.51	65.86	20788	19.8469	22715	21.6866	70	6.68309	0	0	1	0	4	0	0	0.954727	0	3.81891	1	0	5	1	6	0.954727	4.77363
521250 LUZIANIA	208299	5	1	4	2	1	2	0	2	3	3	1	0.2	2	0.2	0.8	0.4	0.2	0.4	0	0.4	0.6	0.6	1	22.01	41.54	15788	7.57949	16939	8.13206	24	1.15219	0	0	0	0	0	0	0	0	0	0	0	0	0	0	0	0	0
521830 POSSE	36900	5	4	0	4	0	3	0	2	0	2	1	0.2	2	0.8	0	0.8	0	0.6	0	0.4	0	0.4	0	85.36	92.23	1438	3.89702	1985	5.3794	27	7.31707	0	0	0	0	0	0	0	0	0	0	0	0	0	0	0	0	0
521850 QUIRINOPOLIS	50065	5	3	0	0	2	1	1	1	1	1	1	0.2	2	0.6	0	0	0.4	0.2	0.2	0.2	0.2	0.2	1	89.59	98.3	11650	23.2697	15380	30.7201	28	5.59273	0	0	0	0	2	0	0	0	0	3.99481	0	0	3	0	3	0	5.99221
522040 SAO SIMAO	20645	5	3	2	1	0	0	1	4	0	1	1	0.2	2	0.6	0.4	0.2	0	0	0.2	0.8	0	0.2	1	84.99	100	2810	13.611	1874	9.07726	22	10.6563	0	0	0	0	2	0	0	0	0	9.68758	0	0	0	0	0	0	0
354340 RIBEIRAO PRETO	703293	121	52	63	33	13	57	6	45	16	48	24	0.198347	2	0.429752	0.520661	0.272727	0.107438	0.471074	0.0495868	0.371901	0.132231	0.396694	1	10.5	32.76	171382	24.3685	239726	34.0862	369	5.24675	2	4	11	7	8	0.284376	0.568753	1.56407	0.995318	1.13751	5	7	55	12	67	1.70626	7.82035
314330 MONTES CLAROS	417478	66	34	30	18	0	25	8	33	31	40	13	0.19697	2	0.515152	0.454545	0.272727	0	0.378788	0.121212	0.5	0.469697	0.606061	1	87.14	99.5	45530	10.906	86512	20.7225	229	5.48532	2	2	6	3	4	0.479067	0.479067	1.4372	0.718601	0.958134	5	7	17	12	29	2.8744	4.07207
352590 JUNDIAI	418962	66	24	37	10	7	24	8	27	31	36	13	0.19697	2	0.363636	0.560606	0.151515	0.106061	0.363636	0.121212	0.409091	0.469697	0.545455	1	6.11	34.16	166484	39.7373	25093	5.98933	302	7.20829	1	1	4	3	5	0.238685	0.238685	0.954741	0.716055	1.19343	1	1	15	2	17	0.47737	3.58028
353870 PIRACICABA	404142	46	10	34	11	3	15	3	25	25	33	9	0.195652	2	0.217391	0.73913	0.23913	0.0652174	0.326087	0.0652174	0.543478	0.543478	0.717391	1	14.48	25.44	119680	29.6134	201739	49.9179	197	4.87452	2	2	6	6	6	0.494876	0.494876	1.48463	1.48463	1.48463	4	0	0	4	4	0.989751	0
292740 SALVADOR	2900319	261	101	114	89	34	72	47	108	130	154	51	0.195402	2	0.386973	0.436782	0.340996	0.130268	0.275862	0.180077	0.413793	0.498084	0.590038	1	24.29	35.01	877680	30.2615	806471	27.8063	1908	6.57859	8	4	0	14	13	0.275832	0.137916	0	0.482706	0.448227	9	7	161	16	177	0.551663	5.55111
310670 BETIM	450024	36	14	17	6	3	16	2	15	21	22	7	0.194444	2	0.388889	0.472222	0.166667	0.0833333	0.444444	0.0555556	0.416667	0.583333	0.611111	1	15.75	34.48	89447	19.8761	135501	30.1097	92	2.04434	0	0	3	0	2	0	0	0.666631	0	0.444421	1	1	98	2	100	0.444421	21.7766
354990 SAO JOSE DOS CAMPOS	721944	93	33	55	20	21	34	6	32	44	47	18	0.193548	2	0.354839	0.591398	0.215054	0.225806	0.365591	0.0645161	0.344086	0.473118	0.505376	0	0	26.26	234068	32.4219	292328	40.4918	367	5.0835	2	0	5	6	6	0.27703	0	0.692574	0.831089	0.831089	0	2	94	2	96	0.27703	13.0204
221100 TERESINA	871126	78	25	41	24	4	29	8	37	37	46	15	0.192308	2	0.320513	0.525641	0.307692	0.0512821	0.371795	0.102564	0.474359	0.474359	0.589744	1	96.28	98.52	134098	15.3936	247108	28.3665	956	10.9743	2	1	6	10	15	0.229588	0.114794	0.688764	1.14794	1.72191	1	0	42	1	43	0.114794	4.82135
320120 CACHOEIRO DE ITAPEMIRIM	208972	21	10	11	3	1	9	0	11	14	15	4	0.190476	2	0.47619	0.52381	0.142857	0.047619	0.428571	0	0.52381	0.666667	0.714286	1	11.23	37.39	31174	14.9178	54471	26.0662	132	6.31664	1	0	3	2	1	0.478533	0	1.4356	0.957066	0.478533	0	0	8	0	8	0	3.82826
350850 CACAPAVA	94263	21	8	11	6	6	9	1	5	9	9	4	0.190476	2	0.380952	0.52381	0.285714	0.285714	0.428571	0.047619	0.238095	0.428571	0.428571	0	29.52	29.52	26696	28.3208	35175	37.3158	37	3.92519	0	0	1	5	4	0	0	1.06086	5.30431	4.24345	3	0	1	3	4	3.18258	1.06086
291080 FEIRA DE SANTANA	624107	74	25	36	27	0	30	24	20	41	45	14	0.189189	2	0.337838	0.486486	0.364865	0	0.405405	0.324324	0.27027	0.554054	0.608108	1	24.84	37.29	136888	21.9334	129846	20.8051	342	5.47983	1	1	2	0	3	0.160229	0.160229	0.320458	0	0.480687	1	0	29	1	30	0.160229	4.64664
351060 CARAPICUIBA	400927	16	6	9	4	2	4	1	9	4	8	3	0.1875	2	0.375	0.5625	0.25	0.125	0.25	0.0625	0.5625	0.25	0.5	1	0	12.84	118871	29.649	128194	31.9744	107	2.66882	0	0	0	0	1	0	0	0	0	0.249422	0	0	4	0	4	0	0.997688
354100 PRAIA GRANDE	325073	16	6	10	4	1	6	2	7	8	11	3	0.1875	2	0.375	0.625	0.25	0.0625	0.375	0.125	0.4375	0.5	0.6875	1	26.84	41.2	53370	16.4179	102937	31.6658	70	2.15336	0	0	1	0	3	0	0	0.307623	0	0.92287	1	0	16	1	17	0.307623	4.92197
354890 SAO CARLOS	251983	16	1	14	4	1	3	1	11	6	10	3	0.1875	2	0.0625	0.875	0.25	0.0625	0.1875	0.0625	0.6875	0.375	0.625	1	23.51	45.68	50008	19.8458	98648	39.1487	122	4.8416	1	1	3	1	2	0.396852	0.396852	1.19056	0.396852	0.793704	1	0	21	1	22	0.396852	8.3339
330330 NITEROI	513584	49	15	30	15	4	15	21	9	6	9	9	0.183673	2	0.306122	0.612245	0.306122	0.0816327	0.306122	0.428571	0.183673	0.122449	0.183673	1	16.57	19.5	161384	31.4231	281273	54.7667	303	5.89972	1	0	4	17	2	0.19471	0	0.77884	3.31007	0.38942	5	4	15	9	24	1.75239	2.92065
130260 MANAUS	2182763	175	66	81	63	3	40	15	117	45	75	32	0.182857	2	0.377143	0.462857	0.36	0.0171429	0.228571	0.0857143	0.668571	0.257143	0.428571	1	15.65	26.99	530264	24.2932	507715	23.2602	1128	5.16776	2	2	4	11	13	0.091627	0.091627	0.183254	0.503948	0.595575	6	6	44	12	56	0.549762	2.01579
291400 IPIRA	59281	11	2	7	3	0	4	5	2	8	8	2	0.181818	2	0.181818	0.636364	0.272727	0	0.363636	0.454545	0.181818	0.727273	0.727273	1	20.2	20.2	893	1.50638	1361	2.29585	27	4.55458	0	0	0	0	0	0	0	0	0	0	1	0	0	1	1	1.68688	0
312610 FORMIGA	67956	11	8	3	3	0	3	2	6	6	7	2	0.181818	2	0.727273	0.272727	0.272727	0	0.272727	0.181818	0.545455	0.545455	0.636364	1	63.85	77.91	2876	4.23215	14045	20.6678	33	4.85608	0	0	1	1	1	0	0	1.47154	1.47154	1.47154	1	0	3	1	4	1.47154	4.41462
312980 IBIRITE	184030	11	3	8	4	1	4	1	5	7	7	2	0.181818	2	0.272727	0.727273	0.363636	0.0909091	0.363636	0.0909091	0.454545	0.636364	0.636364	1	9.64	22.2	28709	15.6002	39441	21.4318	39	2.11922	0	0	0	0	1	0	0	0	0	0.54339	0	0	2	0	2	0	1.08678
350190 AMPARO	72195	11	2	9	4	1	5	4	1	6	8	2	0.181818	2	0.181818	0.818182	0.363636	0.0909091	0.454545	0.363636	0.0909091	0.545455	0.727273	1	86.61	86.61	13488	18.6827	28986	40.1496	44	6.0946	0	0	3	0	2	0	0	4.15541	0	2.77027	0	1	3	1	4	1.38514	4.15541
353050 MOCOCA	68885	11	2	6	1	0	4	0	7	6	7	2	0.181818	2	0.181818	0.545455	0.0909091	0	0.363636	0	0.636364	0.545455	0.636364	1	37.19	65.59	6961	10.1052	20170	29.2807	59	8.565	0	0	1	1	1	0	0	1.45169	1.45169	1.45169	1	0	1	1	2	1.45169	1.45169
353070 MOGI GUACU	151888	11	4	7	1	0	5	0	6	4	4	2	0.181818	2	0.363636	0.636364	0.0909091	0	0.454545	0	0.545455	0.363636	0.363636	1	14.3	21.52	31652	20.839	54371	35.7968	72	4.74033	1	0	3	0	1	0.65838	0	1.97514	0	0.65838	0	0	6	0	6	0	3.95028
420460 CRICIUMA	215186	33	15	17	3	1	14	1	17	16	21	6	0.181818	2	0.454545	0.515152	0.0909091	0.030303	0.424242	0.030303	0.515152	0.484848	0.636364	1	42.65	51.21	12778	5.93812	57006	26.4915	160	7.43543	1	1	0	2	2	0.464714	0.464714	0	0.929428	0.929428	0	1	19	1	20	0.464714	8.82957
352900 MARILIA	238882	50	24	23	10	7	16	3	24	20	23	9	0.18	2	0.48	0.46	0.2	0.14	0.32	0.06	0.48	0.4	0.46	1	49.59	53.47	31048	12.9972	78103	32.6952	259	10.8422	2	1	5	5	5	0.837233	0.418617	2.09308	2.09308	2.09308	1	0	11	1	12	0.418617	4.60478
280030 ARACAJU	672614	28	10	17	9	1	13	1	13	15	15	5	0.178571	2	0.357143	0.607143	0.321429	0.0357143	0.464286	0.0357143	0.464286	0.535714	0.535714	1	54.31	67.57	165153	24.5539	232091	34.5058	535	7.95404	2	3	9	7	7	0.297347	0.446021	1.33806	1.04072	1.04072	0	6	0	6	6	0.892042	0
351907 HORTOLANDIA	230851	28	7	16	12	0	19	2	7	10	13	5	0.178571	2	0.25	0.571429	0.428571	0	0.678571	0.0714286	0.25	0.357143	0.464286	1	17.57	37.22	63629	27.5628	72016	31.1959	31	1.34286	0	0	0	0	0	0	0	0	0	0	0	0	3	0	3	0	1.29954
353440 OSASCO	698418	40	8	25	9	2	23	0	15	17	19	7	0.175	2	0.2	0.625	0.225	0.05	0.575	0	0.375	0.425	0.475	1	0	16.8	259039	37.0894	303366	43.4362	223	3.19293	0	0	3	1	2	0	0	0.429542	0.143181	0.286361	0	2	54	2	56	0.286361	7.73176
320520 VILA VELHA	493838	46	18	20	13	1	16	0	29	27	31	8	0.173913	2	0.391304	0.434783	0.282609	0.0217391	0.347826	0	0.630435	0.586957	0.673913	1	17.44	31.28	121987	24.7018	212571	43.0447	147	2.97668	1	1	2	4	3	0.202496	0.202496	0.404991	0.809982	0.607487	1	0	17	1	18	0.202496	3.44242
351840 GUARATINGUETA	121798	23	8	14	4	0	10	3	10	10	15	4	0.173913	2	0.347826	0.608696	0.173913	0	0.434783	0.130435	0.434783	0.434783	0.652174	1	22.8	46.6	15777	12.9534	26585	21.8271	122	10.0166	1	0	2	2	2	0.821032	0	1.64206	1.64206	1.64206	0	0	11	0	11	0	9.03135
420910 JOINVILLE	590466	71	26	40	19	1	23	5	42	41	46	12	0.169014	2	0.366197	0.56338	0.267606	0.0140845	0.323944	0.0704225	0.591549	0.577465	0.647887	1	2.96	11.04	158743	26.8844	221473	37.5082	340	5.75816	2	1	7	6	6	0.338716	0.169358	1.1855	1.01615	1.01615	0	0	28	0	28	0	4.74202
230100 AQUIRAZ	81581	6	3	3	1	1	3	1	1	4	4	1	0.166667	2	0.5	0.5	0.166667	0.166667	0.5	0.166667	0.166667	0.666667	0.666667	1	97.92	98.49	9692	11.8802	8193	10.0428	24	2.94186	0	0	0	0	0	0	0	0	0	0	0	0	1	0	1	0	1.22578
230110 ARACATI	75392	6	1	3	3	0	3	0	3	4	4	1	0.166667	2	0.166667	0.5	0.5	0	0.5	0	0.5	0.666667	0.666667	1	62.87	76.12	5689	7.54589	3964	5.25785	40	5.3056	0	0	0	0	0	0	0	0	0	0	0	0	3	0	3	0	3.9792
230220 BEBERIBE	54315	6	3	3	2	0	2	1	3	4	5	1	0.166667	2	0.5	0.5	0.333333	0	0.333333	0.166667	0.5	0.666667	0.833333	0	96.87	99.47	2404	4.42603	1079	1.98656	13	2.39345	0	0	0	0	0	0	0	0	0	0	0	0	0	0	0	0	0
230495 GUAIUBA	26508	6	4	2	2	0	3	1	2	3	4	1	0.166667	2	0.666667	0.333333	0.333333	0	0.5	0.166667	0.333333	0.5	0.666667	0	95.99	100	114	0.430059	581	2.19179	6	2.26347	0	0	0	0	0	0	0	0	0	0	0	0	0	0	0	0	0
231020 PARACURU	35526	6	1	2	2	2	1	0	3	2	3	1	0.166667	2	0.166667	0.333333	0.333333	0.333333	0.166667	0	0.5	0.333333	0.5	1	100	100	1399	3.93796	1257	3.53825	18	5.06671	0	0	0	0	0	0	0	0	0	0	0	0	0	0	0	0	0
240670 LAJES	11410	6	3	3	2	2	2	0	2	3	3	1	0.166667	2	0.5	0.5	0.333333	0.333333	0.333333	0	0.333333	0.5	0.5	0	100	100	446	3.90885	136	1.19194	21	18.4049	0	0	0	0	0	0	0	0	0	0	0	0	0	0	0	0	0
240720 MACAU	32260	6	5	0	3	0	4	0	2	4	4	1	0.166667	2	0.833333	0	0.5	0	0.666667	0	0.333333	0.666667	0.666667	1	100	100	2219	6.87849	2834	8.78487	25	7.74954	0	0	0	0	0	0	0	0	0	0	0	0	0	0	0	0	0
251390 SAO BENTO	34650	6	1	3	0	1	0	1	4	3	4	1	0.166667	2	0.166667	0.5	0	0.166667	0	0.166667	0.666667	0.5	0.666667	1	100	100	217	0.626263	462	1.33333	20	5.77201	0	0	0	0	0	0	0	0	0	0	0	0	2	0	2	0	5.77201
260030 AGRESTINA	25240	6	2	4	0	0	3	1	2	4	4	1	0.166667	2	0.333333	0.666667	0	0	0.5	0.166667	0.333333	0.666667	0.666667	1	100	100	213	0.843899	607	2.40491	46	18.225	0	0	0	0	0	0	0	0	0	0	1	0	1	1	2	3.96197	3.96197
260400 CARPINA	85131	6	2	4	1	0	3	1	2	2	3	1	0.166667	2	0.333333	0.666667	0.166667	0	0.5	0.166667	0.333333	0.333333	0.5	1	46.48	46.48	3574	4.19824	4931	5.79225	77	9.04488	0	0	0	1	0	0	0	0	1.17466	0	0	0	1	0	1	0	1.17466
260890 LIMOEIRO	56149	6	2	1	1	0	1	0	5	5	6	1	0.166667	2	0.333333	0.166667	0.166667	0	0.166667	0	0.833333	0.833333	1	1	100	100	1073	1.91099	1880	3.34823	42	7.4801	0	0	0	0	0	0	0	0	0	0	1	0	2	1	3	1.78098	3.56195
261170 RIACHO DAS ALMAS	20744	6	0	4	6	0	4	0	2	4	4	1	0.166667	2	0	0.666667	1	0	0.666667	0	0.333333	0.666667	0.666667	1	84.38	84.38	156	0.752025	748	3.60586	22	10.6055	0	0	0	0	0	0	0	0	0	0	0	0	1	0	1	0	4.82067
261370 SAO LOURENCO DA MATA	114910	6	2	3	3	0	1	1	4	5	5	1	0.166667	2	0.333333	0.5	0.5	0	0.166667	0.166667	0.666667	0.833333	0.833333	0	38.12	42.1	13422	11.6804	11657	10.1445	71	6.17875	0	0	0	0	0	0	0	0	0	0	0	0	1	0	1	0	0.870246
290210 ARACI	54903	6	3	2	1	0	1	3	2	4	4	1	0.166667	2	0.5	0.333333	0.166667	0	0.166667	0.5	0.333333	0.666667	0.666667	0	23.38	38.63	754	1.37333	845	1.53908	28	5.0999	0	0	0	0	0	0	0	0	0	0	0	0	0	0	0	0	0
291460 IRECE	74050	6	1	4	2	0	3	2	1	5	5	1	0.166667	2	0.166667	0.666667	0.333333	0	0.5	0.333333	0.166667	0.833333	0.833333	1	66.32	66.32	3972	5.36394	3594	4.85348	74	9.99325	0	0	0	0	0	0	0	0	0	0	0	0	5	0	5	0	6.75219
292310 OLINDINA	28373	6	3	3	3	1	2	0	3	4	4	1	0.166667	2	0.5	0.5	0.5	0.166667	0.333333	0	0.5	0.666667	0.666667	0	72.53	100	237	0.835301	153	0.539245	11	3.87693	0	0	0	0	0	0	0	0	0	0	0	0	0	0	0	0	0
310020 ABAETE	23263	6	1	4	0	0	3	2	1	2	2	1	0.166667	2	0.166667	0.666667	0	0	0.5	0.333333	0.166667	0.333333	0.333333	0	64.37	93.02	1029	4.42333	3637	15.6343	22	9.45708	0	0	0	0	0	0	0	0	0	0	0	0	0	0	0	0	0
310340 ARACUAI	36715	6	2	3	3	1	4	0	1	3	4	1	0.166667	2	0.333333	0.5	0.5	0.166667	0.666667	0	0.166667	0.5	0.666667	0	100	100	552	1.50347	1808	4.92442	32	8.71578	0	0	1	0	0	0	0	2.72368	0	0	0	0	0	0	0	0	0
310350 ARAGUARI	118361	6	3	3	3	0	2	0	4	3	4	1	0.166667	2	0.5	0.5	0.5	0	0.333333	0	0.666667	0.5	0.666667	1	0	45.78	14709	12.4272	25130	21.2317	44	3.71744	0	0	0	0	0	0	0	0	0	0	1	0	4	1	5	0.844873	3.37949
312400 ERVALIA	19019	6	2	4	3	0	2	0	4	3	5	1	0.166667	2	0.333333	0.666667	0.5	0	0.333333	0	0.666667	0.5	0.833333	0	100	100	190	0.999001	770	4.04858	12	6.30948	0	0	1	0	0	0	0	5.2579	0	0	0	0	0	0	0	0	0
313115 IPABA	18926	6	0	6	2	0	2	0	4	4	4	1	0.166667	2	0	1	0.333333	0	0.333333	0	0.666667	0.666667	0.666667	0	93.56	93.56	1443	7.62443	3534	18.6727	0	0	0	0	0	0	0	0	0	0	0	0	0	0	0	0	0	0	0
313665 JUATUBA	27823	6	2	3	3	0	4	0	2	1	2	1	0.166667	2	0.333333	0.5	0.5	0	0.666667	0	0.333333	0.166667	0.333333	0	91.19	100	4962	17.8342	8841	31.7759	0	0	0	0	0	0	0	0	0	0	0	0	0	0	0	0	0	0	0
315690 SACRAMENTO	26185	6	2	4	0	1	2	2	1	2	2	1	0.166667	2	0.333333	0.666667	0	0.166667	0.333333	0.333333	0.166667	0.333333	0.333333	1	92.92	100	1998	7.63032	4558	17.4069	19	7.25606	0	0	4	0	0	0	0	15.2759	0	0	1	0	3	1	4	3.81898	11.4569
316040 SANTO ANTONIO DO MONTE	28243	6	2	4	3	0	3	1	2	3	3	1	0.166667	2	0.333333	0.666667	0.5	0	0.5	0.166667	0.333333	0.5	0.5	1	96.13	96.13	432	1.52958	8733	30.9209	26	9.20582	0	0	0	0	0	0	0	0	0	0	0	0	0	0	0	0	0
316110 SAO FRANCISCO	56323	6	1	4	1	0	1	1	4	5	5	1	0.166667	2	0.166667	0.666667	0.166667	0	0.166667	0.166667	0.666667	0.833333	0.833333	0	42.48	42.48	490	0.869982	818	1.45234	26	4.61623	0	0	0	0	0	0	0	0	0	0	0	0	0	0	0	0	0
316800 TAIOBEIRAS	34132	6	3	3	4	0	2	0	4	2	3	1	0.166667	2	0.5	0.5	0.666667	0	0.333333	0	0.666667	0.333333	0.5	1	100	100	425	1.24517	747	2.18856	59	17.2858	0	0	0	0	1	0	0	0	0	2.9298	1	0	1	1	2	2.9298	2.9298
320210 ECOPORANGA	22923	6	3	1	4	0	2	0	4	3	3	1	0.166667	2	0.5	0.166667	0.666667	0	0.333333	0	0.666667	0.5	0.5	0	100	100	291	1.26947	1592	6.94499	12	5.23492	0	0	0	0	0	0	0	0	0	0	0	0	0	0	0	0	0
351518 ESPIRITO SANTO DO PINHAL	44330	6	3	2	0	0	0	0	6	6	6	1	0.166667	2	0.5	0.333333	0	0	0	0	1	1	1	0	0	34.58	5550	12.5197	16492	37.2028	39	8.79765	0	0	1	0	1	0	0	2.25581	0	2.25581	0	0	1	0	1	0	2.25581
351640 FRANCO DA ROCHA	154489	6	1	5	2	1	2	0	3	2	4	1	0.166667	2	0.166667	0.833333	0.333333	0.166667	0.333333	0	0.5	0.333333	0.666667	1	4.34	29.06	25189	16.3047	33528	21.7025	62	4.01323	0	0	2	0	1	0	0	1.29459	0	0.647295	0	0	0	0	0	0	0
351740 GUAIRA	40790	6	1	4	0	0	5	1	0	2	2	1	0.166667	2	0.166667	0.666667	0	0	0.833333	0.166667	0	0.333333	0.333333	1	68.79	74.34	6837	16.7615	#NULL!	0	13	3.18706	0	0	1	0	0	0	0	2.45158	0	0	0	0	1	0	1	0	2.45158
352000 IGARACU DO TIETE	24674	6	1	5	1	0	2	0	4	3	3	1	0.166667	2	0.166667	0.833333	0.166667	0	0.333333	0	0.666667	0.5	0.5	1	0	20.12	3403	13.7918	5436	22.0313	0	0	0	0	0	0	0	0	0	0	0	0	0	0	1	0	1	0	4.05285
352310 ITAQUAQUECETUBA	370821	24	8	14	7	2	10	3	9	7	9	4	0.166667	2	0.333333	0.583333	0.291667	0.0833333	0.416667	0.125	0.375	0.291667	0.375	0	8.15	17.74	73351	19.7807	77345	20.8578	69	1.86074	0	0	1	0	1	0	0	0.269672	0	0.269672	0	0	0	0	0	0	0
352570 JOSE BONIFACIO	37015	6	0	4	2	1	5	0	0	0	0	1	0.166667	2	0	0.666667	0.333333	0.166667	0.833333	0	0	0	0	0	46.27	79.38	689	1.86141	8897	24.0362	16	4.32257	0	0	1	0	0	0	0	2.70161	0	0	0	0	0	0	0	0	0
352640 LARANJAL PAULISTA	28516	6	3	3	0	1	0	0	5	3	3	1	0.166667	2	0.5	0.5	0	0.166667	0	0	0.833333	0.5	0.5	1	11.19	24.85	2714	9.51746	6541	22.938	18	6.31225	0	0	2	0	0	0	0	7.01361	0	0	0	0	1	0	1	0	3.5068
353800 PINDAMONHANGABA	168328	24	8	15	6	5	6	0	13	5	6	4	0.166667	2	0.333333	0.625	0.25	0.208333	0.25	0	0.541667	0.208333	0.25	1	41.45	51.09	39363	23.3847	44522	26.4496	75	4.45559	0	0	0	1	1	0	0	0	0.594078	0.594078	0	0	3	0	3	0	1.78223
354070 PORTO FERREIRA	56150	6	3	2	0	0	4	0	2	0	1	1	0.166667	2	0.5	0.333333	0	0	0.666667	0	0.333333	0	0.166667	1	43.8	72.59	6904	12.2956	21995	39.1719	12	2.13713	0	0	1	0	0	0	0	1.78094	0	0	0	1	3	1	4	1.78094	5.34283
355510 TUPI PAULISTA	15495	6	3	2	3	1	3	0	2	1	3	1	0.166667	2	0.5	0.333333	0.5	0.166667	0.5	0	0.333333	0.166667	0.5	0	0	48.69	732	4.7241	2652	17.1152	17	10.9713	0	0	0	0	0	0	0	0	0	0	0	0	0	0	0	0	0
410800 FLORESTOPOLIS	10548	6	1	1	2	0	1	1	4	2	3	1	0.166667	2	0.166667	0.166667	0.333333	0	0.166667	0.166667	0.666667	0.333333	0.5	0	83.71	92.04	167	1.58324	575	5.45127	12	11.3766	0	0	0	0	0	0	0	0	0	0	0	0	0	0	0	0	0
421280 BALNEARIO PICARRAS	23147	6	3	1	1	0	4	0	2	3	3	1	0.166667	2	0.5	0.166667	0.166667	0	0.666667	0	0.333333	0.5	0.5	0	100	100	2142	9.2539	3112	13.4445	0	0	0	0	0	0	0	0	0	0	0	0	0	0	0	0	0	0	0
421630 SAO JOAO BATISTA	37424	6	2	1	1	0	1	0	5	0	4	1	0.166667	2	0.333333	0.166667	0.166667	0	0.166667	0	0.833333	0	0.666667	0	65.83	65.83	318	0.849722	1501	4.0108	17	4.54254	0	0	0	0	0	0	0	0	0	0	0	0	0	0	0	0	0
430300 CACHOEIRA DO SUL	82201	18	6	10	7	1	6	1	10	6	10	3	0.166667	2	0.333333	0.555556	0.388889	0.0555556	0.333333	0.0555556	0.555556	0.333333	0.555556	0	8.36	15.88	1230	1.49633	6765	8.22983	34	4.1362	1	0	2	1	1	1.21653	0	2.43306	1.21653	1.21653	0	0	5	0	5	0	6.08265
431080 IVOTI	24293	6	5	1	1	3	3	0	0	1	1	1	0.166667	2	0.833333	0.166667	0.166667	0.5	0.5	0	0	0.166667	0.166667	0	0	18.48	1309	5.38838	5744	23.6447	34	13.9958	0	0	0	0	0	0	0	0	0	0	0	0	0	0	0	0	0
431740 SANTIAGO	49425	6	0	5	3	0	3	1	2	3	3	1	0.166667	2	0	0.833333	0.5	0	0.5	0.166667	0.333333	0.5	0.5	1	55.18	74.12	1013	2.04957	4007	8.10723	68	13.7582	1	0	0	1	1	2.02327	0	0	2.02327	2.02327	0	0	2	0	2	0	4.04654
431940 SAO PEDRO DO SUL	16198	6	2	4	0	0	1	0	5	2	4	1	0.166667	2	0.333333	0.666667	0	0	0.166667	0	0.833333	0.333333	0.666667	0	42.46	42.46	202	1.24707	881	5.43894	25	15.434	0	0	1	0	0	0	0	6.1736	0	0	0	0	0	0	0	0	0
431950 SAO SEBASTIAO DO CAI	25685	6	0	2	4	0	3	2	1	3	3	1	0.166667	2	0	0.333333	0.666667	0	0.5	0.333333	0.166667	0.5	0.5	0	0	0	1065	4.14639	3691	14.3703	23	8.95464	0	0	1	0	1	0	0	3.89332	0	3.89332	0	0	0	0	0	0	0
431990 SAPIRANGA	81734	12	2	7	4	1	8	0	3	0	2	2	0.166667	2	0.166667	0.583333	0.333333	0.0833333	0.666667	0	0.25	0	0.166667	0	19.12	43.75	2285	2.79565	11422	13.9746	49	5.99506	0	0	1	1	2	0	0	1.22348	1.22348	2.44696	0	0	1	0	1	0	1.22348
500450 ITAPORA	24839	6	3	3	1	0	2	0	4	4	4	1	0.166667	2	0.5	0.5	0.166667	0	0.333333	0	0.666667	0.666667	0.666667	0	100	100	578	2.32699	3533	14.2236	7	2.81815	0	0	0	0	0	0	0	0	0	0	0	0	0	0	0	0	0
500568 MUNDO NOVO	18366	6	3	3	0	0	3	0	3	3	4	1	0.166667	2	0.5	0.5	0	0	0.5	0	0.5	0.5	0.666667	0	56.69	67.81	323	1.75868	1991	10.8407	18	9.80072	0	0	0	0	0	0	0	0	0	0	0	0	0	0	0	0	0
510760 RONDONOPOLIS	232491	18	7	9	9	0	9	2	7	12	13	3	0.166667	2	0.388889	0.5	0.5	0	0.5	0.111111	0.388889	0.666667	0.722222	0	35.67	55.75	28711	12.3493	45150	19.4201	55	2.36568	1	0	5	0	3	0.430124	0	2.15062	0	1.29037	0	0	13	0	13	0	5.59161
520025 AGUAS LINDAS DE GOIAS	212440	12	6	6	2	4	3	2	3	2	2	2	0.166667	2	0.5	0.5	0.166667	0.333333	0.25	0.166667	0.25	0.166667	0.166667	1	29.99	31.68	14081	6.62822	9229	4.34429	27	1.27095	0	0	0	0	0	0	0	0	0	0	0	0	0	0	0	0	0
250400 CAMPINA GRANDE	413830	31	8	17	4	4	11	4	12	9	15	5	0.16129	2	0.258065	0.548387	0.129032	0.129032	0.354839	0.129032	0.387097	0.290323	0.483871	0	42.68	66.62	51317	12.4005	82855	20.0215	353	8.53007	1	1	9	4	7	0.241645	0.241645	2.17481	0.96658	1.69152	3	5	36	8	44	1.93316	8.69922
270430 MACEIO	1031597	186	64	66	122	7	38	115	26	26	31	30	0.16129	2	0.344086	0.354839	0.655914	0.0376344	0.204301	0.61828	0.139785	0.139785	0.166667	1	12.32	26.99	261554	25.3543	279342	27.0786	337	3.26678	3	1	7	4	6	0.290811	0.0969371	0.67856	0.387748	0.581622	2	2	69	4	73	0.387748	6.68866
315180 POCOS DE CALDAS	169838	25	14	10	7	2	13	1	9	6	9	4	0.16	2	0.56	0.4	0.28	0.08	0.52	0.04	0.36	0.24	0.36	1	24.92	36.81	33585	19.7747	74887	44.0932	69	4.0627	1	1	1	1	2	0.588796	0.588796	0.588796	0.588796	1.17759	0	0	8	0	8	0	4.71037
351380 DIADEMA	423884	25	11	14	2	1	10	0	14	10	14	4	0.16	2	0.44	0.56	0.08	0.04	0.4	0	0.56	0.4	0.56	1	51.29	48.6	125532	29.6147	172011	40.5797	241	5.68552	0	0	2	1	3	0	0	0.471827	0.235914	0.707741	2	0	8	2	10	0.471827	1.88731
240710 MACAIBA	82828	13	4	7	9	3	7	0	3	6	7	2	0.153846	2	0.307692	0.538462	0.692308	0.230769	0.538462	0	0.230769	0.461538	0.538462	1	99.51	100	6101	7.36587	4532	5.47158	21	2.53537	0	0	0	0	0	0	0	0	0	0	0	0	2	0	2	0	2.41464
260290 CABO DE SANTO AGOSTINHO	210796	13	7	3	6	0	3	1	9	6	10	2	0.153846	2	0.538462	0.230769	0.461538	0	0.230769	0.0769231	0.692308	0.461538	0.769231	1	30.69	44.66	40020	18.9852	30762	14.5933	121	5.74015	0	0	1	0	1	0	0	0.474392	0	0.474392	0	0	3	0	3	0	1.42318
350400 ASSIS	104386	26	16	7	11	2	16	2	6	7	7	4	0.153846	2	0.615385	0.269231	0.423077	0.0769231	0.615385	0.0769231	0.230769	0.269231	0.269231	1	23.3	43.25	8729	8.36223	22625	21.6744	94	9.00504	1	0	2	0	2	0.957983	0	1.91597	0	1.91597	1	0	8	1	9	0.957983	7.66386
420290 BRUSQUE	134723	13	5	6	4	0	6	0	7	7	7	2	0.153846	2	0.384615	0.461538	0.307692	0	0.461538	0	0.538462	0.538462	0.538462	1	49.77	54.33	7992	5.93217	27658	20.5295	99	7.34841	0	0	2	1	1	0	0	1.48453	0.742264	0.742264	0	0	6	0	6	0	4.45358
352440 JACAREI	233662	33	9	24	7	1	14	0	18	17	20	5	0.151515	2	0.272727	0.727273	0.212121	0.030303	0.424242	0	0.545455	0.515152	0.606061	1	30.25	39.49	65286	27.9404	94992	40.6536	77	3.29536	1	0	3	3	2	0.427969	0	1.28391	1.28391	0.855937	3	0	15	3	18	1.28391	6.41953
355170 SERTAOZINHO	125815	20	6	11	8	0	9	0	11	4	11	3	0.15	2	0.3	0.55	0.4	0	0.45	0	0.55	0.2	0.55	1	0	15.05	32909	26.1567	51672	41.0698	19	1.51015	0	0	2	2	3	0	0	1.58964	1.58964	2.38445	0	0	4	0	4	0	3.17927
110020 PORTO VELHO	529544	27	8	13	10	1	10	3	13	12	13	4	0.148148	2	0.296296	0.481481	0.37037	0.037037	0.37037	0.111111	0.481481	0.444444	0.481481	1	37.13	45.95	68999	13.0299	78458	14.8161	549	10.3674	4	1	5	8	9	0.755367	0.188842	0.944209	1.51073	1.69958	1	0	18	1	19	0.188842	3.39915
330170 DUQUE DE CAXIAS	919596	48	11	32	19	5	21	3	19	17	19	7	0.145833	2	0.229167	0.666667	0.395833	0.104167	0.4375	0.0625	0.395833	0.354167	0.395833	1	12.63	17.74	123818	13.4644	182847	19.8834	292	3.17531	0	0	1	7	2	0	0	0.108743	0.761204	0.217487	2	0	34	2	36	0.217487	3.69728
140010 BOA VISTA	399213	7	1	5	1	0	1	1	5	5	6	1	0.142857	2	0.142857	0.714286	0.142857	0	0.142857	0.142857	0.714286	0.714286	0.857143	1	8.11	22.01	11745	2.94204	27769	6.95594	354	8.86745	1	0	0	0	2	0.250493	0	0	0	0.500986	2	1	10	3	13	0.751479	2.50493
150080 ANANINDEUA	530598	21	4	11	4	0	14	0	7	8	8	3	0.142857	2	0.190476	0.52381	0.190476	0	0.666667	0	0.333333	0.380952	0.380952	1	19.36	35.53	72649	13.6919	92319	17.399	324	6.10632	0	0	5	3	6	0	0	0.942333	0.5654	1.1308	1	0	15	1	16	0.188467	2.827
230710 JARDIM	27187	7	2	5	2	1	2	0	4	3	5	1	0.142857	2	0.285714	0.714286	0.285714	0.142857	0.285714	0	0.571429	0.428571	0.714286	0	100	100	272	1.00048	416	1.53014	38	13.9773	0	0	0	0	0	0	0	0	0	0	0	0	0	0	0	0	0
250370 CAJAZEIRAS	62576	7	3	3	1	0	3	1	3	5	7	1	0.142857	2	0.428571	0.428571	0.142857	0	0.428571	0.142857	0.428571	0.714286	1	1	100	100	2325	3.71548	2690	4.29877	100	15.9806	0	0	0	0	1	0	0	0	0	1.59806	0	0	2	0	2	0	3.19611
260005 ABREU E LIMA	100698	7	2	3	1	1	2	1	3	1	3	1	0.142857	2	0.285714	0.428571	0.142857	0.142857	0.285714	0.142857	0.428571	0.142857	0.428571	1	41.26	56.23	17363	17.2426	15745	15.6359	20	1.98614	0	0	0	0	0	0	0	0	0	0	0	0	0	0	0	0	0
260190 BEZERROS	60960	7	2	3	1	2	1	1	3	5	6	1	0.142857	2	0.285714	0.428571	0.142857	0.285714	0.142857	0.142857	0.428571	0.714286	0.857143	1	79.55	79.55	1609	2.63944	2747	4.50623	66	10.8268	0	0	0	0	0	0	0	0	0	0	0	0	1	0	1	0	1.64042
260600 GARANHUNS	141347	7	4	2	4	0	1	3	3	5	6	1	0.142857	2	0.571429	0.285714	0.571429	0	0.142857	0.428571	0.428571	0.714286	0.857143	1	67.84	75.49	13283	9.39744	16636	11.7696	75	5.30609	1	0	2	0	2	0.707479	0	1.41496	0	1.41496	1	0	5	1	6	0.707479	3.53739
260960 OLINDA	393734	21	11	8	7	1	7	4	9	13	14	3	0.142857	2	0.52381	0.380952	0.333333	0.047619	0.333333	0.190476	0.428571	0.619048	0.666667	0	20.25	21.02	110142	27.9737	106306	26.9994	21	0.533355	0	0	1	1	1	0	0	0.253979	0.253979	0.253979	0	0	0	0	0	0	0
270030 ARAPIRACA	234309	28	7	18	9	1	10	5	12	15	15	4	0.142857	2	0.25	0.642857	0.321429	0.0357143	0.357143	0.178571	0.428571	0.535714	0.535714	1	71.87	81.81	12821	5.47183	21359	9.11574	230	9.8161	2	1	4	3	6	0.853574	0.426787	1.70715	1.28036	2.56072	1	0	25	1	26	0.426787	10.6697
270640 PAO DE ACUCAR	24307	7	3	2	2	1	2	1	3	5	5	1	0.142857	2	0.428571	0.285714	0.285714	0.142857	0.285714	0.142857	0.428571	0.714286	0.714286	0	94.08	95.1	117	0.481343	460	1.89246	28	11.5193	0	0	0	0	0	0	0	0	0	0	0	0	1	0	1	0	4.11404
270860 SAO MIGUEL DOS CAMPOS	62328	14	4	3	9	0	4	9	1	1	1	2	0.142857	2	0.285714	0.214286	0.642857	0	0.285714	0.642857	0.0714286	0.0714286	0.0714286	1	73.8	85.31	3269	5.24483	3440	5.51919	71	11.3913	0	0	0	0	1	0	0	0	0	1.60442	0	0	2	0	2	0	3.20883
280480 NOSSA SENHORA DO SOCORRO	187733	7	2	4	3	0	1	1	5	6	6	1	0.142857	2	0.285714	0.571429	0.428571	0	0.142857	0.142857	0.714286	0.857143	0.857143	1	100	100	18807	10.018	22942	12.2205	25	1.33168	0	0	1	0	0	0	0	0.532671	0	0	1	0	0	1	1	0.532671	0
290600 CAMPO FORMOSO	71754	7	2	4	0	0	2	2	3	5	5	1	0.142857	2	0.285714	0.571429	0	0	0.285714	0.285714	0.428571	0.714286	0.714286	0	65.27	74.7	2317	3.22909	2686	3.74335	17	2.36921	0	0	0	0	0	0	0	0	0	0	0	0	1	0	1	0	1.39365
290850 CONCEICAO DO JACUIPE	33631	7	4	3	2	0	3	2	2	6	7	1	0.142857	2	0.571429	0.428571	0.285714	0	0.428571	0.285714	0.285714	0.857143	1	0	92.6	92.6	3370	10.0205	2659	7.9064	20	5.94689	0	0	0	0	0	0	0	0	0	0	0	0	0	0	0	0	0
291072 EUNAPOLIS	115360	7	2	3	1	1	2	1	3	6	6	1	0.142857	2	0.285714	0.428571	0.142857	0.142857	0.285714	0.142857	0.428571	0.857143	0.857143	1	74.23	79.57	13105	11.3601	20330	17.6231	66	5.72122	0	0	0	2	1	0	0	0	1.7337	0.866852	0	0	4	0	4	0	3.46741
310730 BOCAIUVA	50521	7	3	4	4	0	4	0	3	5	5	1	0.142857	2	0.428571	0.571429	0.571429	0	0.571429	0	0.428571	0.714286	0.714286	0	88.65	100	3147	6.22909	2830	5.60163	38	7.52162	0	0	1	0	0	0	0	1.97937	0	0	0	0	0	0	0	0	0
311330 CARANGOLA	33022	7	2	5	3	1	3	2	1	2	3	1	0.142857	2	0.285714	0.714286	0.428571	0.142857	0.428571	0.285714	0.142857	0.285714	0.428571	0	73.21	76.24	671	2.03198	3681	11.1471	96	29.0715	0	0	3	0	2	0	0	9.08485	0	6.05657	0	0	2	0	2	0	6.05657
311830 CONSELHEIRO LAFAIETE	130584	14	4	10	5	1	7	1	5	6	7	2	0.142857	2	0.285714	0.714286	0.357143	0.0714286	0.5	0.0714286	0.357143	0.428571	0.5	1	21.64	29.65	32598	24.9632	50946	39.014	82	6.27948	0	0	1	0	5	0	0	0.765791	0	3.82895	2	0	4	2	6	1.53158	3.06316
313210 ITACARAMBI	18175	7	2	5	3	0	3	1	3	4	5	1	0.142857	2	0.285714	0.714286	0.428571	0	0.428571	0.142857	0.428571	0.571429	0.714286	0	99.18	100	128	0.704264	240	1.3205	15	8.25309	0	0	0	0	0	0	0	0	0	0	0	0	1	0	1	0	5.50206
313510 JANAUBA	72374	14	9	3	4	0	5	0	9	11	11	2	0.142857	2	0.642857	0.214286	0.285714	0	0.357143	0	0.642857	0.785714	0.785714	0	100	100	4185	5.78246	4897	6.76624	85	11.7445	0	0	1	0	1	0	0	1.38171	0	1.38171	0	0	0	0	0	0	0
315850 SANTANA DE PIRAPAMA	7642	7	3	2	4	0	6	1	0	0	0	1	0.142857	2	0.428571	0.285714	0.571429	0	0.857143	0.142857	0	0	0	0	74.71	74.71	62	0.811306	162	2.11986	0	0	0	0	0	0	0	0	0	0	0	0	0	0	0	0	0	0	0
316270 SAO JOAO DO PARAISO	23618	7	5	2	3	1	2	0	4	4	4	1	0.142857	2	0.714286	0.285714	0.428571	0.142857	0.285714	0	0.571429	0.571429	0.571429	1	100	100	136	0.575832	226	0.956897	34	14.3958	0	0	0	0	0	0	0	0	0	0	0	0	0	0	0	0	0
316940 TRES PONTAS	56746	7	1	6	0	0	4	1	2	3	4	1	0.142857	2	0.142857	0.857143	0	0	0.571429	0.142857	0.285714	0.428571	0.571429	1	0	40.12	3140	5.53343	19997	35.2395	48	8.45875	0	0	1	0	1	0	0	1.76224	0	1.76224	1	0	5	1	6	1.76224	8.81119
320332 MARATAIZES	38499	7	2	3	1	0	3	1	3	4	4	1	0.142857	2	0.285714	0.428571	0.142857	0	0.428571	0.142857	0.428571	0.571429	0.571429	0	63.37	86	2227	5.78457	5013	13.0211	0	0	0	0	0	0	0	0	0	0	0	0	0	0	0	0	0	0	0
320460 SANTA TERESA	23590	7	3	4	4	1	2	1	3	1	2	1	0.142857	2	0.428571	0.571429	0.571429	0.142857	0.285714	0.142857	0.428571	0.142857	0.285714	0	100	100	1642	6.96058	4225	17.9101	46	19.4998	0	0	1	0	2	0	0	4.23908	0	8.47817	0	0	0	0	0	0	0
330370 PARAIBA DO SUL	44285	7	1	6	0	0	1	1	5	2	3	1	0.142857	2	0.142857	0.857143	0	0	0.142857	0.142857	0.714286	0.285714	0.428571	0	100	100	3233	7.30044	5969	13.4786	39	8.80659	0	0	0	0	1	0	0	0	0	2.2581	0	0	2	0	2	0	4.5162
350210 ANDRADINA	57157	7	0	6	1	0	0	1	6	5	5	1	0.142857	2	0	0.857143	0.142857	0	0	0.142857	0.857143	0.714286	0.714286	0	57.89	79.55	5760	10.0775	12999	22.7426	49	8.57288	0	0	1	0	1	0	0	1.74957	0	1.74957	0	0	2	0	2	0	3.49913
350880 CAFELANDIA	17767	7	4	1	2	1	1	1	4	4	4	1	0.142857	2	0.571429	0.142857	0.285714	0.142857	0.142857	0.142857	0.571429	0.571429	0.571429	0	58.51	100	1252	7.04677	3643	20.5043	26	14.6339	0	0	0	0	0	0	0	0	0	0	0	0	0	0	0	0	0
351240 CORDEIROPOLIS	24528	7	0	3	2	0	2	0	5	4	6	1	0.142857	2	0	0.428571	0.285714	0	0.285714	0	0.714286	0.571429	0.857143	1	28.49	29.93	1297	5.28783	10486	42.7511	0	0	0	0	0	0	0	0	0	0	0	0	0	0	1	0	1	0	4.07697
351370 DESCALVADO	33718	7	3	4	3	2	1	0	4	4	5	1	0.142857	2	0.428571	0.571429	0.428571	0.285714	0.142857	0	0.571429	0.571429	0.714286	1	72.05	72.05	6384	18.9335	11022	32.6888	19	5.63497	0	0	1	0	0	0	0	2.96577	0	0	0	0	3	0	3	0	8.89732
352660 LAVRINHAS	7260	7	5	2	3	0	2	0	5	3	4	1	0.142857	2	0.714286	0.285714	0.428571	0	0.285714	0	0.714286	0.428571	0.571429	0	47.87	99.12	1003	13.8154	1164	16.0331	0	0	0	0	0	0	0	0	0	0	0	0	0	0	0	0	0	0	0
355010 SAO MANUEL	40954	7	5	2	0	0	5	0	2	4	6	1	0.142857	2	0.714286	0.285714	0	0	0.714286	0	0.285714	0.571429	0.857143	0	50.76	54.6	5217	12.7387	10508	25.6581	18	4.39518	0	0	0	0	0	0	0	0	0	0	0	0	0	0	0	0	0
355640 VARGEM GRANDE DO SUL	42845	7	4	3	2	0	1	1	5	4	5	1	0.142857	2	0.571429	0.428571	0.285714	0	0.142857	0.142857	0.714286	0.571429	0.714286	1	5.4	30.36	4510	10.5263	10758	25.1091	20	4.66799	0	0	1	0	0	0	0	2.33399	0	0	0	1	0	1	1	2.33399	0
410960 GUARATUBA	37067	7	3	4	1	1	2	0	4	2	3	1	0.142857	2	0.428571	0.571429	0.142857	0.142857	0.285714	0	0.571429	0.285714	0.428571	0	18.86	38.94	2962	7.99094	3037	8.19327	23	6.20498	0	0	0	0	0	0	0	0	0	0	0	0	0	0	0	0	0
411990 PONTA GROSSA	351736	21	13	8	1	1	11	0	9	13	16	3	0.142857	2	0.619048	0.380952	0.047619	0.047619	0.52381	0	0.428571	0.619048	0.761905	1	12.39	34.95	59290	16.8564	90538	25.7403	201	5.71451	3	2	7	5	7	0.852912	0.568608	1.99013	1.42152	1.99013	1	1	13	2	15	0.568608	3.69595
420200 BALNEARIO CAMBORIU	142295	28	14	10	10	0	20	1	7	9	9	4	0.142857	2	0.5	0.357143	0.357143	0	0.714286	0.0357143	0.25	0.321429	0.321429	1	7.66	44.65	17086	12.0074	35289	24.7999	35	2.45968	0	0	2	1	3	0	0	1.40553	0.702765	2.1083	0	0	9	0	9	0	6.32489
420300 CACADOR	78595	7	5	2	1	0	5	0	2	3	3	1	0.142857	2	0.714286	0.285714	0.142857	0	0.714286	0	0.285714	0.428571	0.428571	1	34.71	59.91	1623	2.06502	13871	17.6487	45	5.72556	0	0	1	1	1	0	0	1.27235	1.27235	1.27235	1	0	5	1	6	1.27235	6.36173
421930 VIDEIRA	53065	7	1	5	0	0	2	2	3	2	2	1	0.142857	2	0.142857	0.714286	0	0	0.285714	0.285714	0.428571	0.285714	0.285714	1	26.28	51.01	6825	12.8616	18611	35.0721	71	13.3798	0	0	2	1	2	0	0	3.76896	1.88448	3.76896	0	0	2	0	2	0	3.76896
430700 ERECHIM	105862	14	4	9	4	0	6	0	8	4	7	2	0.142857	2	0.285714	0.642857	0.285714	0	0.428571	0	0.571429	0.285714	0.5	1	6.57	24.98	5033	4.7543	24871	23.4938	37	3.49512	1	0	4	1	1	0.944626	0	3.7785	0.944626	0.944626	0	0	16	0	16	0	15.114
430910 GRAMADO	36232	7	3	4	0	1	1	0	5	3	5	1	0.142857	2	0.428571	0.571429	0	0.142857	0.142857	0	0.714286	0.428571	0.714286	0	28.85	78.61	1582	4.36631	13203	36.4402	32	8.83197	0	0	0	1	2	0	0	0	2.75999	5.51998	0	0	1	0	1	0	2.75999
431750 SANTO ANGELO	77593	7	1	5	5	1	2	0	4	4	5	1	0.142857	2	0.142857	0.714286	0.714286	0.142857	0.285714	0	0.571429	0.571429	0.714286	1	35.92	47.36	2071	2.66906	12567	16.196	36	4.63959	1	0	2	1	1	1.28878	0	2.57755	1.28878	1.28878	1	0	4	1	5	1.28878	5.1551
432160 TRAMANDAI	51715	7	2	5	0	0	1	1	5	2	5	1	0.142857	2	0.285714	0.714286	0	0	0.142857	0.142857	0.714286	0.285714	0.714286	0	33.98	55.95	2071	4.00464	4432	8.57005	32	6.18776	0	0	1	0	1	0	0	1.93367	0	1.93367	0	0	0	0	0	0	0
521930 SANTA HELENA DE GOIAS	38648	7	2	2	3	1	4	0	2	3	3	1	0.142857	2	0.285714	0.285714	0.428571	0.142857	0.571429	0	0.285714	0.428571	0.428571	1	89.65	89.65	4394	11.3693	6061	15.6826	47	12.161	0	0	1	0	1	0	0	2.58746	0	2.58746	0	0	5	0	5	0	12.9373
330455 RIO DE JANEIRO	6718903	379	112	234	138	25	140	22	192	189	208	54	0.14248	2	0.295515	0.617414	0.364116	0.0659631	0.369393	0.0580475	0.506596	0.498681	0.548813	1	17.46	19.77	2218547	33.0195	3026445	45.0437	2642	3.93219	17	8	0	111	41	0.253017	0.119067	0	1.65206	0.610219	63	4	267	67	334	0.997187	3.97386
500270 CAMPO GRANDE	895982	103	35	54	17	6	45	12	40	42	47	14	0.135922	2	0.339806	0.524272	0.165049	0.0582524	0.436893	0.116505	0.38835	0.407767	0.456311	1	47.39	57.52	82056	9.15822	245161	27.3623	321	3.58266	4	1	9	6	5	0.446438	0.111609	1.00448	0.669656	0.558047	4	1	44	5	49	0.558047	4.91081
355030 SAO PAULO	12252023	737	284	410	189	39	295	52	351	317	444	100	0.135685	2	0.385346	0.556309	0.256445	0.0529172	0.400271	0.0705563	0.476255	0.430122	0.602442	1	12.31	21.89	3973850	32.4342	5729180	46.7611	4633	3.78142	17	10	77	34	62	0.138753	0.0816192	0.628468	0.277505	0.506039	56	18	751	74	825	0.603982	6.1296
350570 BARUERI	274182	15	7	6	3	0	11	0	4	7	8	2	0.133333	2	0.466667	0.4	0.2	0	0.733333	0	0.266667	0.466667	0.533333	1	0	46.16	156263	56.9924	237044	86.455	148	5.39787	0	0	5	0	1	0	0	1.82361	0	0.364721	0	0	4	0	4	0	1.45888
431570 RIO PARDO	38275	15	5	8	6	3	3	1	8	2	5	2	0.133333	2	0.333333	0.533333	0.4	0.2	0.2	0.0666667	0.533333	0.133333	0.333333	0	36.05	52.37	812	2.12149	3322	8.67929	52	13.5859	0	0	1	0	1	0	0	2.61267	0	2.61267	0	0	1	0	1	0	2.61267
330630 VOLTA REDONDA	273012	46	17	27	13	3	17	2	24	15	27	6	0.130435	2	0.369565	0.586957	0.282609	0.0652174	0.369565	0.0434783	0.521739	0.326087	0.586957	1	54.22	78.19	56864	20.8284	84697	31.0232	285	10.4391	1	0	0	10	5	0.366284	0	0	3.66284	1.83142	1	0	17	1	18	0.366284	6.22683
410370 CAMBE	106533	23	8	10	9	3	10	2	8	9	10	3	0.130435	2	0.347826	0.434783	0.391304	0.130435	0.434783	0.0869565	0.347826	0.391304	0.434783	1	45.14	54.02	12599	11.8264	24280	22.7911	33	3.09763	0	0	1	0	1	0	0	0.938676	0	0.938676	0	0	2	0	2	0	1.87735
354140 PRESIDENTE PRUDENTE	228743	54	21	25	17	1	34	3	16	16	25	7	0.12963	2	0.388889	0.462963	0.314815	0.0185185	0.62963	0.0555556	0.296296	0.296296	0.462963	1	29.12	62.77	25042	10.9477	85463	37.362	183	8.00024	3	2	4	2	2	1.31152	0.874344	1.74869	0.874344	0.874344	1	0	8	1	9	0.437172	3.49737
120040 RIO BRANCO	407319	8	3	4	1	0	0	0	8	7	8	1	0.125	2	0.375	0.5	0.125	0	0	0	1	0.875	1	1	22.79	46.74	15010	3.68507	38916	9.55418	298	7.31613	1	1	3	5	6	0.245508	0.245508	0.736523	1.22754	1.47305	0	0	17	0	17	0	4.17363
230765 MARACANAU	230986	16	2	12	6	1	7	4	4	5	9	2	0.125	2	0.125	0.75	0.375	0.0625	0.4375	0.25	0.25	0.3125	0.5625	1	60.26	64.24	59630	25.8154	53768	23.2776	116	5.02195	0	0	2	1	1	0	0	0.865853	0.432927	0.432927	0	0	7	0	7	0	3.03049
260345 CAMARAGIBE	159945	8	3	1	3	1	3	1	3	4	5	1	0.125	2	0.375	0.125	0.375	0.125	0.375	0.125	0.375	0.5	0.625	1	32.09	34.01	27257	17.0415	27103	16.9452	1	0.0625215	0	0	0	0	0	0	0	0	0	0	1	5	8	6	14	3.75129	5.00172
291005 DIAS D\'AVILA	83705	8	3	3	3	1	4	1	2	5	6	1	0.125	2	0.375	0.375	0.375	0.125	0.5	0.125	0.25	0.625	0.75	1	55.55	75.28	14333	17.1232	12928	15.4447	60	7.16803	0	0	0	0	0	0	0	0	0	0	0	0	1	0	1	0	1.19467
291560 ITAMARAJU	64423	8	1	4	3	0	3	0	5	5	6	1	0.125	2	0.125	0.5	0.375	0	0.375	0	0.625	0.625	0.75	1	32.08	32.08	1037	1.60967	2892	4.48908	29	4.5015	0	0	0	0	0	0	0	0	0	0	0	0	2	0	2	0	3.10448
291955 LUIS EDUARDO MAGALHAES	92671	8	1	4	4	1	1	3	3	2	4	1	0.125	2	0.125	0.5	0.5	0.125	0.125	0.375	0.375	0.25	0.5	1	64.45	67.99	10208	11.0153	6726	7.25793	19	2.05026	0	0	0	0	0	0	0	0	0	0	0	0	4	0	4	0	4.31634
310710 BOA ESPERANCA	40308	8	3	4	2	0	4	0	4	4	6	1	0.125	2	0.375	0.5	0.25	0	0.5	0	0.5	0.5	0.75	0	34.47	61.17	1859	4.61199	4615	11.4493	26	6.45033	0	0	0	0	0	0	0	0	0	0	0	0	0	0	0	0	0
310740 BOM DESPACHO	51436	8	2	6	1	0	2	1	5	7	7	1	0.125	2	0.25	0.75	0.125	0	0.25	0.125	0.625	0.875	0.875	1	99.35	100	1522	2.95902	11509	22.3754	45	8.74874	0	0	1	1	2	0	0	1.94416	1.94416	3.88833	0	0	2	0	2	0	3.88833
314270 MONTALVANIA	14621	8	5	2	0	0	4	0	4	5	5	1	0.125	2	0.625	0.25	0	0	0.5	0	0.5	0.625	0.625	0	100	100	128	0.875453	181	1.23795	15	10.2592	0	0	0	0	0	0	0	0	0	0	0	0	0	0	0	0	0
315670 SABARA	136344	8	2	4	2	0	0	0	8	6	6	1	0.125	2	0.25	0.5	0.25	0	0	0	1	0.75	0.75	1	6.15	20.23	24804	18.1922	33227	24.37	73	5.3541	0	0	2	1	1	0	0	1.46688	0.733439	0.733439	1	0	2	1	3	0.733439	1.46688
330250 MAGE	245071	8	4	4	3	0	3	0	5	5	5	1	0.125	2	0.5	0.5	0.375	0	0.375	0	0.625	0.625	0.625	1	22.65	22.65	18097	7.38439	30976	12.6396	86	3.50919	0	0	0	5	5	0	0	0	2.04023	2.04023	0	0	5	0	5	0	2.04023
350250 APARECIDA	36157	8	0	8	0	1	3	0	4	2	5	1	0.125	2	0	1	0	0.125	0.375	0	0.5	0.25	0.625	1	63.65	85.1	2561	7.083	5673	15.6899	40	11.0629	0	0	1	0	0	0	0	2.76572	0	0	0	0	2	0	2	0	5.53143
350410 ATIBAIA	142761	8	2	6	2	0	6	0	2	5	6	1	0.125	2	0.25	0.75	0.25	0	0.75	0	0.25	0.625	0.75	1	12.81	34.87	40848	28.6129	66198	46.3698	37	2.59174	0	0	4	0	1	0	0	2.80189	0	0.700471	1	0	2	1	3	0.700471	1.40094
350610 BEBEDOURO	77496	16	5	10	4	1	11	1	3	5	6	2	0.125	2	0.3125	0.625	0.25	0.0625	0.6875	0.0625	0.1875	0.3125	0.375	0	53.46	53.46	15904	20.5223	27311	35.2418	43	5.54867	0	0	2	0	0	0	0	2.58078	0	0	0	0	1	0	1	0	1.29039
352180 ITAI	27125	8	2	5	1	3	2	0	3	3	4	1	0.125	2	0.25	0.625	0.125	0.375	0.25	0	0.375	0.375	0.5	0	38.53	60.4	1503	5.54101	2161	7.96682	22	8.1106	0	0	1	0	0	0	0	3.68664	0	0	0	0	0	0	0	0	0
354060 PORTO FELIZ	53098	8	2	5	0	1	1	0	6	4	5	1	0.125	2	0.25	0.625	0	0.125	0.125	0	0.75	0.5	0.625	1	13.07	24.06	8991	16.9328	12932	24.355	27	5.08494	0	0	1	0	1	0	0	1.88331	0	1.88331	0	0	1	0	1	0	1.88331
354940 SAO JOAQUIM DA BARRA	51888	8	5	3	0	0	1	0	7	6	7	1	0.125	2	0.625	0.375	0	0	0.125	0	0.875	0.75	0.875	0	40.24	49.46	5219	10.0582	18171	35.0197	39	7.51619	0	0	1	2	2	0	0	1.92723	3.85446	3.85446	0	0	6	0	6	0	11.5634
355240 SUMARE	282441	16	5	9	3	0	4	2	10	11	14	2	0.125	2	0.3125	0.5625	0.1875	0	0.25	0.125	0.625	0.6875	0.875	1	17.48	32.51	76914	27.2319	97374	34.4759	69	2.44299	0	0	1	1	1	0	0	0.354056	0.354056	0.354056	0	0	5	0	5	0	1.77028
355410 TAUBATE	314924	40	16	22	10	9	13	2	16	9	11	5	0.125	2	0.4	0.55	0.25	0.225	0.325	0.05	0.4	0.225	0.275	1	15.85	58.15	54420	17.2804	101830	32.3348	201	6.38249	1	1	2	1	2	0.317537	0.317537	0.635074	0.317537	0.635074	4	1	34	5	39	1.58768	10.7963
355480 TREMEMBE	47185	8	3	5	1	1	2	2	3	2	3	1	0.125	2	0.375	0.625	0.125	0.125	0.25	0.25	0.375	0.25	0.375	0	0	33.93	6257	13.2606	9614	20.3751	0	0	0	0	0	0	0	0	0	0	0	0	0	0	0	0	0	0	0
420245 BOMBINHAS	19769	8	2	4	7	0	6	1	1	1	1	1	0.125	2	0.25	0.5	0.875	0	0.75	0.125	0.125	0.125	0.125	0	100	100	1054	5.33158	1841	9.31256	0	0	0	0	0	0	0	0	0	0	0	0	0	0	0	0	0	0	0
420930 LAGES	157544	16	6	8	5	0	2	1	13	10	15	2	0.125	2	0.375	0.5	0.3125	0	0.125	0.0625	0.8125	0.625	0.9375	1	74.72	88.89	10091	6.40519	25784	16.3662	69	4.37973	1	2	3	6	10	0.634743	1.26949	1.90423	3.80846	6.34743	0	0	16	0	16	0	10.1559
421190 PALHOCA	171797	16	9	6	3	0	5	4	7	8	15	2	0.125	2	0.5625	0.375	0.1875	0	0.3125	0.25	0.4375	0.5	0.9375	1	51.43	57.78	25984	15.1248	29462	17.1493	0	0	0	0	0	0	0	0	0	0	0	0	0	0	1	0	1	0	0.582082
500370 DOURADOS	222949	16	6	7	3	0	6	1	9	7	10	2	0.125	2	0.375	0.4375	0.1875	0	0.375	0.0625	0.5625	0.4375	0.625	1	64.01	87.11	22993	10.3131	72552	32.542	146	6.54858	2	1	7	3	6	0.897066	0.448533	3.13973	1.3456	2.6912	1	0	7	1	8	0.448533	3.13973
293330 VITORIA DA CONQUISTA	343643	57	25	28	11	4	17	2	34	35	41	7	0.122807	2	0.438596	0.491228	0.192982	0.0701754	0.298246	0.0350877	0.596491	0.614035	0.719298	1	45.47	58.75	42765	12.4446	45613	13.2734	237	6.89669	2	1	0	4	1	0.581999	0.291	0	1.164	0.291	4	1	16	5	21	1.455	4.65599
261070 PAULISTA	336919	17	9	5	6	1	5	0	11	8	12	2	0.117647	2	0.529412	0.294118	0.352941	0.0588235	0.294118	0	0.647059	0.470588	0.705882	1	21.22	30.15	91936	27.2873	73495	21.8138	211	6.26263	0	0	1	0	2	0	0	0.296807	0	0.593614	1	0	2	1	3	0.296807	0.593614
330420 RESENDE	131341	17	4	9	6	2	5	1	9	6	9	2	0.117647	2	0.235294	0.529412	0.352941	0.117647	0.294118	0.0588235	0.529412	0.352941	0.529412	1	76.76	94.03	32569	24.7973	46176	35.1573	112	8.52742	0	0	2	2	2	0	0	1.52275	1.52275	1.52275	2	0	9	2	11	1.52275	6.85239
316720 SETE LAGOAS	239639	35	22	8	14	0	24	1	10	8	10	4	0.114286	2	0.628571	0.228571	0.4	0	0.685714	0.0285714	0.285714	0.228571	0.285714	1	31.99	37.94	43513	18.1577	68361	28.5267	117	4.88234	1	0	3	1	2	0.417294	0	1.25188	0.417294	0.834589	0	3	2	3	5	1.25188	0.834589
330040 BARRA MANSA	184412	35	5	28	16	4	6	2	23	11	14	4	0.114286	2	0.142857	0.8	0.457143	0.114286	0.171429	0.0571429	0.657143	0.314286	0.4	1	43.6	50.86	43588	23.6362	50489	27.3784	132	7.15789	1	1	1	3	1	0.542264	0.542264	0.542264	1.62679	0.542264	0	1	10	1	11	0.542264	5.42264
150130 BARCARENA	124680	9	5	3	2	0	7	1	1	2	3	1	0.111111	2	0.555556	0.333333	0.222222	0	0.777778	0.111111	0.111111	0.222222	0.333333	0	56.42	58.87	20087	16.1108	15306	12.2762	54	4.33109	0	0	0	0	0	0	0	0	0	0	0	0	0	0	0	0	0
311060 CAMBUI	30068	9	5	3	3	0	2	1	6	1	4	1	0.111111	2	0.555556	0.333333	0.333333	0	0.222222	0.111111	0.666667	0.111111	0.444444	0	70.7	70.7	4387	14.5903	6255	20.8028	19	6.31901	0	0	0	0	0	0	0	0	0	0	0	0	1	0	1	0	3.32579
313780 LAMBARI	20995	9	4	4	3	0	3	1	5	6	7	1	0.111111	2	0.444444	0.444444	0.333333	0	0.333333	0.111111	0.555556	0.666667	0.777778	0	33.3	76.13	474	2.25768	4528	21.567	29	13.8128	0	0	0	0	0	0	0	0	0	0	0	0	0	0	0	0	0
314390 MURIAE	109997	18	6	11	4	0	6	1	11	10	11	2	0.111111	2	0.333333	0.611111	0.222222	0	0.333333	0.0555556	0.611111	0.555556	0.611111	1	98.92	100	5454	4.95832	16611	15.1013	177	16.0913	1	1	3	3	3	0.909116	0.909116	2.72735	2.72735	2.72735	1	0	7	1	8	0.909116	6.36381
315120 PIRAPORA	56845	9	2	7	1	0	3	0	6	4	5	1	0.111111	2	0.222222	0.777778	0.111111	0	0.333333	0	0.666667	0.444444	0.555556	0	36.83	36.83	6432	11.315	9342	16.4342	57	10.0273	0	0	1	0	2	0	0	1.75917	0	3.51834	1	0	1	1	2	1.75917	1.75917
316990 UBA	115552	9	1	8	2	0	3	0	6	7	7	1	0.111111	2	0.111111	0.888889	0.222222	0	0.333333	0	0.666667	0.777778	0.777778	1	21.89	22.76	9013	7.79995	37741	32.6615	134	11.5965	0	0	2	1	4	0	0	1.73082	0.865411	3.46164	2	0	8	2	10	1.73082	6.92329
354150 PRESIDENTE VENCESLAU	39516	9	0	5	2	0	3	1	5	2	3	1	0.111111	2	0	0.555556	0.222222	0	0.333333	0.111111	0.555556	0.222222	0.333333	0	52.47	76.55	1791	4.53234	7831	19.8173	27	6.83268	0	0	1	0	1	0	0	2.53062	0	2.53062	0	0	0	0	0	0	0
430760 ESTANCIA VELHA	50022	9	1	8	0	2	3	1	3	6	7	1	0.111111	2	0.111111	0.888889	0	0.222222	0.333333	0.111111	0.333333	0.666667	0.777778	0	48.94	48.94	3009	6.01535	11563	23.1158	24	4.79789	0	0	1	0	1	0	0	1.99912	0	1.99912	0	1	0	1	1	1.99912	0
431870 SAO LEOPOLDO	236835	36	13	22	12	8	10	2	16	16	19	4	0.111111	2	0.361111	0.611111	0.333333	0.222222	0.277778	0.0555556	0.444444	0.444444	0.527778	1	9.91	27.04	33278	14.0511	75303	31.7956	75	3.16676	1	0	2	1	1	0.422235	0	0.84447	0.422235	0.422235	0	0	8	0	8	0	3.37788
330350 NOVA IGUACU	821128	28	9	15	8	3	14	2	9	14	14	3	0.107143	2	0.321429	0.535714	0.285714	0.107143	0.5	0.0714286	0.321429	0.5	0.5	1	12.22	23.33	105058	12.7944	178776	21.772	130	1.58319	0	0	1	10	3	0	0	0.121784	1.21784	0.365351	2	1	20	3	23	0.365351	2.43567
250750 JOAO PESSOA	825796	57	15	31	19	0	15	7	35	32	45	6	0.105263	2	0.263158	0.54386	0.333333	0	0.263158	0.122807	0.614035	0.561404	0.789474	1	76.69	84.66	311845	37.763	236550	28.6451	717	8.68253	2	1	5	6	10	0.242191	0.121095	0.605476	0.726572	1.21095	5	1	78	6	84	0.726572	9.44543
150140 BELEM	1492745	134	31	75	49	2	99	9	24	30	46	14	0.104478	2	0.231343	0.559701	0.365672	0.0149254	0.738806	0.0671642	0.179104	0.223881	0.343284	1	3.15	18.44	267223	17.9015	414034	27.7364	778	5.21187	2	0	17	8	11	0.133981	0	1.13884	0.535925	0.736897	1	5	48	6	54	0.401944	3.21555
150010 ABAETETUBA	157698	10	5	4	6	0	5	1	4	5	6	1	0.1	2	0.5	0.4	0.6	0	0.5	0.1	0.4	0.5	0.6	1	37.53	44.72	9156	5.80603	6692	4.24355	83	5.26322	0	0	0	0	0	0	0	0	0	0	0	0	0	0	0	0	0
231310 TABULEIRO DO NORTE	32079	10	7	3	8	0	4	0	6	2	5	1	0.1	2	0.7	0.3	0.8	0	0.4	0	0.6	0.2	0.5	0	100	100	368	1.14717	1352	4.2146	31	9.66364	0	0	0	0	0	0	0	0	0	0	0	0	1	0	1	0	3.1173
231400 VARZEA ALEGRE	41078	10	1	9	1	2	5	0	3	4	4	1	0.1	2	0.1	0.9	0.1	0.2	0.5	0	0.3	0.4	0.4	0	83.05	84.8	375	0.912897	632	1.53854	30	7.30318	0	0	0	0	0	0	0	0	0	0	0	0	0	0	0	0	0
260120 ARCOVERDE	75295	10	1	8	4	2	2	1	5	7	8	1	0.1	2	0.1	0.8	0.4	0.2	0.2	0.1	0.5	0.7	0.8	1	100	100	3508	4.65901	5300	7.03898	54	7.17179	1	0	3	1	1	1.32811	0	3.98433	1.32811	1.32811	0	0	0	0	0	0	0
260170 BELO JARDIM	76930	10	3	7	4	1	4	1	4	8	9	1	0.1	2	0.3	0.7	0.4	0.1	0.4	0.1	0.4	0.8	0.9	1	49.81	50.79	1913	2.48668	5286	6.87118	30	3.89965	0	0	0	0	0	0	0	0	0	0	1	0	1	1	2	1.29988	1.29988
270470 MARECHAL DEODORO	52848	10	4	3	4	0	2	5	3	3	3	1	0.1	2	0.4	0.3	0.4	0	0.2	0.5	0.3	0.3	0.3	1	100	100	6981	13.2096	6444	12.1935	6	1.13533	0	0	0	0	0	0	0	0	0	0	0	0	1	0	1	0	1.89222
310860 BRASILIA DE MINAS	32460	10	2	7	4	1	3	1	5	4	6	1	0.1	2	0.2	0.7	0.4	0.1	0.3	0.1	0.5	0.4	0.6	1	96.17	96.17	467	1.43869	1130	3.48121	69	21.2569	0	0	0	0	1	0	0	0	0	3.08071	1	0	1	1	2	3.08071	3.08071
330010 ANGRA DOS REIS	203785	10	3	7	4	1	4	2	3	4	5	1	0.1	2	0.3	0.7	0.4	0.1	0.4	0.2	0.3	0.4	0.5	1	34.43	48.93	21374	10.4885	30355	14.8956	128	6.28113	0	0	2	6	5	0	0	0.981427	2.94428	2.45357	2	1	8	3	11	1.47214	3.92571
330190 ITABORAI	240592	10	2	8	3	0	6	1	3	5	7	1	0.1	2	0.2	0.8	0.3	0	0.6	0.1	0.3	0.5	0.7	0	10.83	14.92	25793	10.7206	38396	15.959	179	7.43998	0	0	0	3	0	0	0	0	1.24692	0	2	0	5	2	7	0.831283	2.07821
350970 CAMPOS DO JORDAO	52088	10	2	6	3	3	3	0	4	2	3	1	0.1	2	0.2	0.6	0.3	0.3	0.3	0	0.4	0.2	0.3	1	46.65	57.28	3743	7.18592	6011	11.5401	32	6.14345	0	0	1	0	1	0	0	1.91983	0	1.91983	0	0	0	0	0	0	0
351870 GUARUJA	320459	10	5	4	2	0	5	0	5	6	6	1	0.1	2	0.5	0.4	0.2	0	0.5	0	0.5	0.6	0.6	1	38.95	52.75	61928	19.3248	112135	34.992	96	2.9957	1	0	1	0	1	0.312052	0	0.312052	0	0.312052	0	0	11	0	11	0	3.43258
352042 ILHA COMPRIDA	11166	10	3	4	2	0	0	0	10	3	7	1	0.1	2	0.3	0.4	0.2	0	0	0	1	0.3	0.7	0	100	100	289	2.58821	519	4.64804	0	0	0	0	0	0	0	0	0	0	0	0	0	0	0	0	0	0	0
412240 ROLANDIA	66580	10	5	5	3	0	3	3	4	4	4	1	0.1	2	0.5	0.5	0.3	0	0.3	0.3	0.4	0.4	0.4	1	60.77	63.38	4933	7.40913	13209	19.8393	26	3.90508	0	0	1	0	1	0	0	1.50195	0	1.50195	0	0	2	0	2	0	3.00391
420700 ICARA	56421	10	4	6	0	2	2	3	3	5	6	1	0.1	2	0.4	0.6	0	0.2	0.2	0.3	0.3	0.5	0.6	1	34.65	59.71	1709	3.02901	9493	16.8253	55	9.74814	0	0	1	1	1	0	0	1.77239	1.77239	1.77239	1	0	6	1	7	1.77239	10.6343
430463 CAPAO DA CANOA	53049	10	5	3	5	2	5	0	3	1	5	1	0.1	2	0.5	0.3	0.5	0.2	0.5	0	0.3	0.1	0.5	0	0.55	1.51	4214	7.9436	5278	9.94929	36	6.78618	0	0	1	1	1	0	0	1.88505	1.88505	1.88505	0	0	0	0	0	0	0
330510 SAO JOAO DE MERITI	472406	21	10	8	7	0	11	1	9	7	9	2	0.0952381	2	0.47619	0.380952	0.333333	0	0.52381	0.047619	0.428571	0.333333	0.428571	1	5.85	8.37	58065	12.2913	91136	19.2919	31	0.656215	0	0	0	5	0	0	0	0	1.05841	0	1	0	1	1	2	0.211682	0.211682
431440 PELOTAS	342405	53	22	22	19	6	36	1	10	10	11	5	0.0943396	2	0.415094	0.415094	0.358491	0.113208	0.679245	0.0188679	0.188679	0.188679	0.207547	1	16.8	42.04	15984	4.66816	55363	16.1689	312	9.11202	1	2	5	2	4	0.292052	0.584104	1.46026	0.584104	1.16821	0	4	32	4	36	1.16821	9.34566
291170 GUANAMBI	85353	11	6	3	1	0	4	4	3	9	9	1	0.0909091	2	0.545455	0.272727	0.0909091	0	0.363636	0.363636	0.272727	0.818182	0.818182	1	94.45	100	2348	2.75093	4023	4.71337	75	8.78704	0	0	0	0	0	0	0	0	0	0	0	0	5	0	5	0	5.85802
313820 LAVRAS	105756	11	2	6	0	1	6	1	3	5	6	1	0.0909091	2	0.181818	0.545455	0	0.0909091	0.545455	0.0909091	0.272727	0.454545	0.545455	1	57.09	100	16052	15.1783	29960	28.3294	31	2.93128	0	0	1	0	2	0	0	0.945573	0	1.89115	1	0	7	1	8	0.945573	6.61901
350160 AMERICANA	239597	11	2	9	4	0	5	1	5	6	8	1	0.0909091	2	0.181818	0.818182	0.363636	0	0.454545	0.0909091	0.454545	0.545455	0.727273	1	3.22	18.37	127190	53.085	121252	50.6066	69	2.87984	0	0	3	2	4	0	0	1.2521	0.834735	1.66947	0	0	11	0	11	0	4.59104
355100 SAO VICENTE	365798	11	4	5	6	0	4	1	6	5	9	1	0.0909091	2	0.363636	0.454545	0.545455	0	0.363636	0.0909091	0.545455	0.454545	0.818182	1	2.05	16.58	58032	15.8645	123846	33.8564	86	2.35102	0	0	3	0	1	0	0	0.820125	0	0.273375	1	0	11	1	12	0.273375	3.00712
355630 VALPARAISO	26480	11	3	5	6	0	4	0	7	9	9	1	0.0909091	2	0.272727	0.454545	0.545455	0	0.363636	0	0.636364	0.818182	0.818182	1	52.81	52.81	2841	10.7289	7045	26.605	14	5.28701	0	0	1	0	0	0	0	3.77644	0	0	0	0	1	0	1	0	3.77644
350550 BARRETOS	122098	67	32	32	15	1	35	8	23	10	13	6	0.0895522	2	0.477612	0.477612	0.223881	0.0149254	0.522388	0.119403	0.343284	0.149254	0.19403	1	20.61	47.02	14231	11.6554	30655	25.1069	166	13.5956	1	1	3	2	2	0.819014	0.819014	2.45704	1.63803	1.63803	0	0	7	0	7	0	5.7331
261110 PETROLINA	359372	23	7	14	4	0	8	3	12	20	21	2	0.0869565	2	0.304348	0.608696	0.173913	0	0.347826	0.130435	0.521739	0.869565	0.913043	1	47.79	51.21	33846	9.4181	63468	17.6608	163	4.53569	2	0	3	4	6	0.556526	0	0.83479	1.11305	1.66958	1	0	14	1	15	0.278263	3.89568
293135 TEIXEIRA DE FREITAS	164290	12	6	4	4	0	5	2	5	7	8	1	0.0833333	2	0.5	0.333333	0.333333	0	0.416667	0.166667	0.416667	0.583333	0.666667	1	60.96	61.12	11704	7.12399	19763	12.0293	100	6.0868	1	0	0	4	1	0.60868	0	0	2.43472	0.60868	1	0	3	1	4	0.60868	1.82604
313240 ITAJUBA	97782	12	6	6	4	1	5	0	6	3	5	1	0.0833333	2	0.5	0.5	0.333333	0.0833333	0.416667	0	0.5	0.25	0.416667	1	0	32.81	25388	25.9639	30446	31.1366	44	4.49981	1	0	2	0	2	1.02268	0	2.04537	0	2.04537	2	0	7	2	9	2.04537	7.15878
420320 CAMBORIU	82989	12	0	7	7	0	9	1	2	5	5	1	0.0833333	2	0	0.583333	0.583333	0	0.75	0.0833333	0.166667	0.416667	0.416667	0	51.22	71.7	7240	8.72405	8879	10.699	13	1.56647	0	0	1	0	0	0	0	1.20498	0	0	0	0	0	0	0	0	0
420820 ITAJAI	219536	37	16	16	14	0	21	1	15	18	19	3	0.0810811	2	0.432432	0.432432	0.378378	0	0.567568	0.027027	0.405405	0.486486	0.513514	1	12.78	48.84	43531	19.8286	57497	26.1902	90	4.09956	1	0	2	2	4	0.455506	0	0.911012	0.911012	1.82202	1	0	17	1	18	0.455506	7.7436
411070 IRATI	60727	13	6	7	1	1	6	1	5	10	10	1	0.0769231	2	0.461538	0.538462	0.0769231	0.0769231	0.461538	0.0769231	0.384615	0.769231	0.769231	1	7.14	50.51	2351	3.87142	7291	12.0062	64	10.539	0	0	1	0	1	0	0	1.64671	0	1.64671	0	0	1	0	1	0	1.64671
420540 FLORIANOPOLIS	500973	40	20	16	12	1	20	3	16	17	27	3	0.075	2	0.5	0.4	0.3	0.025	0.5	0.075	0.4	0.425	0.675	1	13.88	48.24	111235	22.2038	181410	36.2115	306	6.10811	3	2	6	7	9	0.598835	0.399223	1.19767	1.39728	1.7965	9	2	68	11	79	2.19573	13.5736
352230 ITAPETININGA	163901	27	10	10	12	3	18	0	6	4	4	2	0.0740741	2	0.37037	0.37037	0.444444	0.111111	0.666667	0	0.222222	0.148148	0.148148	1	24.38	49.65	13549	8.26658	30594	18.6661	70	4.27087	0	0	3	0	1	0	0	1.83037	0	0.610124	1	0	1	1	2	0.610124	0.610124
330600 TRES RIOS	81804	14	7	6	5	1	4	1	8	8	11	1	0.0714286	2	0.5	0.428571	0.357143	0.0714286	0.285714	0.0714286	0.571429	0.571429	0.785714	1	100	100	10949	13.3844	15534	18.9893	36	4.40076	0	0	0	3	2	0	0	0	3.6673	2.44487	0	1	4	1	5	1.22243	4.88974
354580 SANTA BARBARA D\'OESTE	2115	14	5	7	2	0	3	3	8	9	12	1	0.0714286	2	0.357143	0.5	0.142857	0	0.214286	0.214286	0.571429	0.642857	0.857143	1	0	13.44	52036	2460.33	79852	3775.51	52	245.863	0	0	2	1	1	0	0	94.5626	47.2813	47.2813	0	0	15	0	15	0	709.22
430640 DOIS IRMAOS	32671	14	3	9	5	2	7	3	2	2	4	1	0.0714286	2	0.214286	0.642857	0.357143	0.142857	0.5	0.214286	0.142857	0.142857	0.285714	0	32.14	53.09	1250	3.82602	6812	20.8503	15	4.59123	0	0	1	0	1	0	0	3.06082	0	3.06082	0	0	0	0	0	0	0
354870 SAO BERNARDO DO CAMPO	838936	85	27	46	30	1	31	11	42	34	45	6	0.0705882	2	0.317647	0.541176	0.352941	0.0117647	0.364706	0.129412	0.494118	0.4	0.529412	1	30.96	38.76	188958	22.5235	437984	52.2071	235	2.80117	2	1	6	4	5	0.238397	0.119199	0.715192	0.476794	0.595993	5	0	30	5	35	0.595993	3.57596
320320 LINHARES	173555	29	12	14	7	0	15	2	12	12	14	2	0.0689655	2	0.413793	0.482759	0.241379	0	0.517241	0.0689655	0.413793	0.413793	0.482759	1	47.25	75.02	27641	15.9264	47661	27.4616	51	2.93855	1	0	2	2	5	0.576186	0	1.15237	1.15237	2.88093	0	0	5	0	5	0	2.88093
330100 CAMPOS DOS GOYTACAZES	507548	45	15	26	16	1	14	2	28	25	28	3	0.0666667	2	0.333333	0.577778	0.355556	0.0222222	0.311111	0.0444444	0.622222	0.555556	0.622222	1	3.82	58.03	61936	12.203	114167	22.4938	326	6.42304	3	2	5	16	6	0.591077	0.394051	0.985129	3.15241	1.18215	1	1	24	2	26	0.394051	4.72862
351300 COTIA	249210	15	5	9	3	3	6	1	5	9	9	1	0.0666667	2	0.333333	0.6	0.2	0.2	0.4	0.0666667	0.333333	0.6	0.6	1	0	8.34	80900	32.4626	81977	32.8947	54	2.16685	0	0	1	0	1	0	0	0.401268	0	0.401268	0	1	10	1	11	0.401268	4.01268
352720 LORENA	88706	15	3	12	1	1	6	1	7	7	10	1	0.0666667	2	0.2	0.8	0.0666667	0.0666667	0.4	0.0666667	0.466667	0.466667	0.666667	1	39.08	39.08	19364	21.8294	21228	23.9307	53	5.97479	0	0	1	1	2	0	0	1.12732	1.12732	2.25464	0	0	11	0	11	0	12.4005
430310 CACHOEIRINHA	130293	30	14	14	7	4	16	2	8	8	13	2	0.0666667	2	0.466667	0.466667	0.233333	0.133333	0.533333	0.0666667	0.266667	0.266667	0.433333	1	28.68	36.22	23750	18.2281	39964	30.6724	32	2.456	0	0	1	1	0	0	0	0.767501	0.767501	0	0	0	1	0	1	0	0.767501
430390 CAMPO BOM	66712	15	7	8	9	0	9	1	5	5	6	1	0.0666667	2	0.466667	0.533333	0.6	0	0.6	0.0666667	0.333333	0.333333	0.4	0	10.43	18.08	5327	7.98507	16147	24.204	38	5.69613	0	0	1	1	1	0	0	1.49898	1.49898	1.49898	0	0	0	0	0	0	0
521190 JATAI	100882	16	8	5	7	6	2	2	6	4	6	1	0.0625	2	0.5	0.3125	0.4375	0.375	0.125	0.125	0.375	0.25	0.375	1	65.76	83.76	10226	10.1366	17418	17.2657	64	6.34405	0	0	0	0	2	0	0	0	0	1.98251	1	1	7	2	9	1.98251	6.9388
314480 NOVA LIMA	97378	49	18	19	25	0	41	1	7	9	11	3	0.0612245	2	0.367347	0.387755	0.510204	0	0.836735	0.0204082	0.142857	0.183673	0.22449	1	0	66.61	31380	32.2249	49838	51.1799	47	4.82655	0	0	1	0	1	0	0	1.02693	0	1.02693	1	0	7	1	8	1.02693	7.18848
293070 SIMOES FILHO	137117	17	7	6	4	3	2	2	10	9	9	1	0.0588235	2	0.411765	0.352941	0.235294	0.176471	0.117647	0.117647	0.588235	0.529412	0.529412	0	35.04	48.27	24223	17.6659	18828	13.7313	31	2.26084	0	0	0	0	0	0	0	0	0	0	0	0	1	0	1	0	0.729304
313170 ITABIRA	121717	17	9	6	4	3	4	2	8	3	6	1	0.0588235	2	0.529412	0.352941	0.235294	0.176471	0.235294	0.117647	0.470588	0.176471	0.352941	1	60.06	60.48	21389	17.5727	45134	37.0811	127	10.434	1	0	3	4	5	0.821578	0	2.46473	3.28631	4.10789	0	0	6	0	6	0	4.92947
150680 SANTAREM	304589	18	7	9	2	4	9	0	5	13	14	1	0.0555556	2	0.388889	0.5	0.111111	0.222222	0.5	0	0.277778	0.722222	0.777778	1	21.94	29.6	9394	3.08416	30480	10.0069	141	4.62919	1	1	1	1	3	0.328311	0.328311	0.328311	0.328311	0.984934	0	0	3	0	3	0	0.984934
431690 SANTA MARIA	282123	39	10	25	7	5	14	4	16	13	18	2	0.0512821	2	0.25641	0.641026	0.179487	0.128205	0.358974	0.102564	0.410256	0.333333	0.461538	1	9.84	21.79	13802	4.89219	54886	19.4546	206	7.30178	1	2	6	3	5	0.354455	0.708911	2.12673	1.06337	1.77228	0	2	21	2	23	0.708911	7.44356
314710 PARA DE MINAS	95616	40	15	14	18	0	33	1	6	6	6	1	0.025	2	0.375	0.35	0.45	0	0.825	0.025	0.15	0.15	0.15	1	69.79	78.22	10162	10.6279	26876	28.1083	22	2.30087	0	0	0	0	1	0	0	0	0	1.04585	1	0	5	1	6	1.04585	5.22925
311800 CONGONHAS	55836	53	14	26	34	0	50	1	2	3	3	1	0.0188679	2	0.264151	0.490566	0.641509	0	0.943396	0.0188679	0.0377358	0.0566038	0.0566038	1	100	100	21650	38.7743	19889	35.6204	37	6.62655	0	0	3	0	0	0	0	5.37288	0	0	1	0	4	1	5	1.79096	7.16384
110001 ALTA FLORESTA D\'OESTE	22945	1	0	1	0	0	0	0	1	1	1	0	0	1	0	1	0	0	0	0	1	1	1	0	14.89	14.89	638	2.78056	1338	5.83134	29	12.6389	0	0	0	0	0	0	0	0	0	0	0	0	0	0	0	0	0
110005 CEREJEIRAS	16323	1	1	0	1	0	0	0	1	1	1	0	0	1	1	0	1	0	0	0	1	1	1	1	20.98	20.98	563	3.44912	727	4.45384	25	15.3158	0	0	0	0	0	0	0	0	0	0	0	0	0	0	0	0	0
110008 COSTA MARQUES	18331	1	0	1	0	1	0	0	0	1	1	0	0	1	0	1	0	1	0	0	0	1	1	0	57.97	94.09	212	1.15651	204	1.11287	34	18.5478	0	0	0	0	0	0	0	0	0	0	0	0	0	0	0	0	0
110010 GUAJARA-MIRIM	46174	1	0	1	0	0	1	0	0	0	0	0	0	1	0	1	0	0	1	0	0	0	0	0	22.61	46.63	1284	2.78079	2089	4.52419	33	7.14688	0	0	0	0	0	0	0	0	0	0	0	0	0	0	0	0	0
110013 MACHADINHO D\'OESTE	39991	1	1	0	0	0	1	0	0	1	1	0	0	1	1	0	0	0	1	0	0	1	1	0	0	0	618	1.54535	596	1.49034	20	5.00113	0	0	0	0	0	0	0	0	0	0	0	0	0	0	0	0	0
110028 ROLIM DE MOURA	55058	2	0	2	0	0	1	0	1	2	2	0	0	1	0	1	0	0	0.5	0	0.5	1	1	0	25.75	28.49	1974	3.58531	2769	5.02924	40	7.26507	0	0	0	0	0	0	0	0	0	0	0	0	36	0	36	0	65.3856
110032 SAO MIGUEL DO GUAPORE	23005	2	1	0	2	0	1	1	0	1	1	0	0	1	0.5	0	1	0	0.5	0.5	0	0.5	0.5	0	41.37	70.81	345	1.49967	498	2.16475	27	11.7366	0	0	0	0	0	0	0	0	0	0	0	0	0	0	0	0	0
110033 NOVA MAMORE	30583	3	0	2	2	2	1	0	0	3	3	0	0	1	0	0.666667	0.666667	0.666667	0.333333	0	0	1	1	0	10.62	10.62	631	2.06324	335	1.09538	11	3.59677	0	0	0	0	0	0	0	0	0	0	0	0	0	0	0	0	0
110034 ALVORADA D\'OESTE	14411	1	0	1	0	0	1	0	0	1	1	0	0	1	0	1	0	0	1	0	0	1	1	0	27.33	30.73	297	2.06093	578	4.01083	19	13.1844	0	0	0	0	0	0	0	0	0	0	0	0	0	0	0	0	0
110060 CACAULANDIA	6230	1	1	0	0	0	1	0	0	1	1	0	0	1	1	0	0	0	1	0	0	1	1	0	96.31	96.31	87	1.39647	112	1.79775	16	25.6822	0	0	0	0	0	0	0	0	0	0	0	0	0	0	0	0	0
110092 CHUPINGUAIA	11182	2	0	0	0	0	0	0	2	2	2	0	0	1	0	0	0	0	0	0	1	1	1	0	0	0	262	2.34305	155	1.38616	6	5.36577	0	0	0	0	0	0	0	0	0	0	0	0	0	0	0	0	0
110140 MONTE NEGRO	15852	1	1	0	0	0	0	0	1	1	1	0	0	1	1	0	0	0	0	0	1	1	1	0	0	0	233	1.46985	176	1.11027	18	11.355	0	0	0	0	0	0	0	0	0	0	0	0	0	0	0	0	0
110148 SAO FELIPE D\'OESTE	5172	1	0	1	1	0	0	0	1	1	1	0	0	1	0	1	1	0	0	0	1	1	1	0	65.34	65.34	93	1.79814	146	2.82289	7	13.5344	0	0	0	0	0	0	0	0	0	0	0	0	0	0	0	0	0
110160 THEOBROMA	10444	1	0	1	0	0	1	0	0	0	0	0	0	1	0	1	0	0	1	0	0	0	0	0	32.88	32.88	150	1.43623	105	1.00536	9	8.61739	0	0	0	0	0	0	0	0	0	0	0	0	0	0	0	0	0
110170 URUPA	11467	2	2	0	1	0	1	0	1	1	1	0	0	1	1	0	0.5	0	0.5	0	0.5	0.5	0.5	0	29.58	29.58	190	1.65693	272	2.37202	10	8.72068	0	0	0	0	0	0	0	0	0	0	0	0	0	0	0	0	0
120013 BUJARI	10266	1	0	1	1	0	0	0	1	1	1	0	0	1	0	1	1	0	0	0	1	1	1	0	100	100	67	0.65264	139	1.35398	0	0	0	0	0	0	0	0	0	0	0	0	0	0	0	0	0	0	0
120020 CRUZEIRO DO SUL	88376	1	0	1	1	0	1	0	0	1	1	0	0	1	0	1	1	0	1	0	0	1	1	0	79.68	89.59	775	0.876935	1178	1.33294	104	11.7679	0	0	0	0	0	0	0	0	0	0	0	0	1	0	1	0	1.13153
120042 RODRIGUES ALVES	18930	1	0	1	0	0	0	0	1	0	0	0	0	1	0	1	0	0	0	0	1	0	0	0	35.73	53.29	36	0.190174	19	0.10037	8	4.2261	0	0	0	0	0	0	0	0	0	0	0	0	0	0	0	0	0
120060 TARAUACA	42567	2	1	0	2	0	0	0	2	2	2	0	0	1	0.5	0	1	0	0	0	1	1	1	0	65.06	65.66	99	0.232575	302	0.70947	18	4.22863	0	0	0	0	0	0	0	0	0	0	0	0	0	0	0	0	0
120070 XAPURI	19323	1	1	0	0	0	0	0	1	0	1	0	0	1	1	0	0	0	0	0	1	0	1	0	54.34	54.34	78	0.403664	170	0.879781	19	9.83284	0	0	0	0	0	0	0	0	0	0	0	0	0	0	0	0	0
130006 AMATURA	11536	1	0	1	0	0	0	0	1	1	1	0	0	1	0	1	0	0	0	0	1	1	1	0	91.33	93.49	17	0.147365	15	0.130028	11	9.53537	0	0	0	0	0	0	0	0	0	0	0	0	0	0	0	0	0
130040 BARCELOS	27502	1	1	0	1	0	1	0	0	1	1	0	0	1	1	0	1	0	1	0	0	1	1	0	49.37	49.37	85	0.309068	60	0.218166	16	5.81776	0	0	0	0	0	0	0	0	0	0	0	0	0	0	0	0	0
130070 BOCA DO ACRE	34308	1	1	0	0	0	0	0	1	1	1	0	0	1	1	0	0	0	0	0	1	1	1	1	65.15	67.36	116	0.338114	98	0.285648	34	9.91023	0	0	0	0	0	0	0	0	0	0	0	0	0	0	0	0	0
130150 ENVIRA	20033	1	0	1	1	0	0	0	1	1	1	0	0	1	0	1	1	0	0	0	1	1	1	0	90.05	99.86	22	0.109819	32	0.159736	11	5.49094	0	0	0	0	0	0	0	0	0	0	0	0	0	0	0	0	0
130185 IRANDUBA	48296	2	0	0	0	0	0	0	2	2	2	0	0	1	0	0	0	0	0	0	1	1	1	1	100	100	2161	4.47449	637	1.31895	22	4.55524	0	0	0	0	0	0	0	0	0	0	0	0	1	0	1	0	2.07056
130250 MANACAPURU	97377	1	1	0	0	0	0	0	1	1	1	0	0	1	1	0	0	0	0	0	1	1	1	0	46.3	50.72	829	0.85133	573	0.588435	33	3.38889	0	0	0	0	0	0	0	0	0	0	0	0	0	0	0	0	0
130320 NOVO AIRAO	19454	1	1	0	1	0	1	0	0	1	1	0	0	1	1	0	1	0	1	0	0	1	1	0	73.48	76.12	96	0.493472	70	0.359823	8	4.11226	0	0	0	0	0	0	0	0	0	0	0	0	0	0	0	0	0
130356 RIO PRETO DA EVA	33347	1	1	0	1	0	1	0	0	1	1	0	0	1	1	0	1	0	1	0	0	1	1	0	100	100	159	0.476805	159	0.476805	14	4.19828	0	0	0	0	0	0	0	0	0	0	0	0	0	0	0	0	0
150060 ALTAMIRA	114594	2	1	1	0	0	0	0	2	1	1	0	0	1	0.5	0.5	0	0	0	0	1	0.5	0.5	1	55.36	58.23	2380	2.0769	5223	4.55783	73	6.37032	1	0	1	1	1	0.872646	0	0.872646	0.872646	0.872646	0	0	3	0	3	0	2.61794
150090 AUGUSTO CORREA	45998	1	1	0	0	0	1	0	0	1	1	0	0	1	1	0	0	0	1	0	0	1	1	0	94.33	100	134	0.291317	109	0.236967	55	11.957	0	0	0	0	0	0	0	0	0	0	0	0	0	0	0	0	0
150120 BAIAO	47446	3	0	3	2	0	2	0	1	2	2	0	0	1	0	1	0.666667	0	0.666667	0	0.333333	0.666667	0.666667	0	22.3	22.3	104	0.219197	95	0.200228	17	3.58302	0	0	0	0	0	0	0	0	0	0	0	0	0	0	0	0	0
150160 BONITO	16286	1	0	1	0	0	1	0	0	0	0	0	0	1	0	1	0	0	1	0	0	0	0	0	100	100	59	0.362274	197	1.20963	0	0	0	0	0	0	0	0	0	0	0	0	0	0	0	0	0	0	0
150178 BREU BRANCO	66046	2	1	0	0	0	1	1	0	1	1	0	0	1	0.5	0	0	0	0.5	0.5	0	0.5	0.5	0	21.32	25.44	549	0.831239	1466	2.21967	26	3.93665	0	0	0	0	0	0	0	0	0	0	0	0	0	0	0	0	0
150190 BUJARU	29132	1	0	0	1	0	0	0	1	0	0	0	0	1	0	0	1	0	0	0	1	0	0	1	59.83	59.83	121	0.415351	107	0.367294	21	7.20857	0	0	0	0	0	0	0	0	0	0	0	0	0	0	0	0	0
150210 CAMETA	137890	4	0	4	2	0	3	0	1	1	1	0	0	1	0	1	0.5	0	0.75	0	0.25	0.25	0.25	0	17.71	26.45	382	0.277032	860	0.623686	78	5.65668	0	0	0	0	0	0	0	0	0	0	0	0	1	0	1	0	0.725216
150220 CAPANEMA	69027	3	1	2	0	0	1	1	1	3	3	0	0	1	0.333333	0.666667	0	0	0.333333	0.333333	0.333333	1	1	1	90.5	90.5	3443	4.9879	3585	5.19362	74	10.7204	0	0	0	0	1	0	0	0	0	1.44871	0	0	4	0	4	0	5.79483
150275 CONCORDIA DO PARA	33318	1	0	1	0	0	1	0	0	0	0	0	0	1	0	1	0	0	1	0	0	0	0	0	70.89	73.86	222	0.666307	291	0.873402	15	4.50207	0	0	0	0	0	0	0	0	0	0	0	0	0	0	0	0	0
150304 FLORESTA DO ARAGUAIA	20304	1	1	0	0	0	0	0	1	0	0	0	0	1	1	0	0	0	0	0	1	0	0	0	68.73	68.73	90	0.443262	53	0.261032	12	5.91017	0	0	0	0	0	0	0	0	0	0	0	0	0	0	0	0	0
150330 IGARAPE-MIRI	62698	1	0	1	1	0	1	0	0	1	1	0	0	1	0	1	1	0	1	0	0	1	1	0	27.66	32.07	296	0.472104	506	0.807043	84	13.3976	0	0	1	0	0	0	0	1.59495	0	0	0	0	0	0	0	0	0
150340 INHANGAPI	11711	1	0	1	1	0	0	0	1	0	1	0	0	1	0	1	1	0	0	0	1	0	1	0	100	100	105	0.896593	85	0.725813	8	6.83118	0	0	0	0	0	0	0	0	0	0	0	0	0	0	0	0	0
150360 ITAITUBA	101247	3	0	3	0	1	0	1	1	3	3	0	0	1	0	1	0	0.333333	0	0.333333	0.333333	1	1	0	10.24	13.7	1609	1.58918	4705	4.64705	39	3.85197	0	0	0	0	0	0	0	0	0	0	0	0	0	0	0	0	0
150380 JACUNDA	59155	2	0	2	0	0	0	0	2	1	1	0	0	1	0	1	0	0	0	0	1	0.5	0.5	0	41.31	41.31	311	0.525737	464	0.78438	57	9.6357	0	0	0	0	0	0	0	0	0	0	0	0	0	0	0	0	0
150390 JURUTI	57943	2	1	0	1	0	1	0	1	1	1	0	0	1	0.5	0	0.5	0	0.5	0	0.5	0.5	0.5	0	35.36	51.5	1433	2.47312	2745	4.73741	30	5.1775	0	0	0	0	0	0	0	0	0	0	0	0	0	0	0	0	0
150400 LIMOEIRO DO AJURU	28935	2	0	2	1	0	1	0	1	0	0	0	0	1	0	1	0.5	0	0.5	0	0.5	0	0	0	45.26	47.88	51	0.176257	46	0.158977	11	3.80162	0	0	0	0	0	0	0	0	0	0	0	0	0	0	0	0	0
150440 MARAPANIM	28336	1	1	0	0	0	1	0	0	1	1	0	0	1	1	0	0	0	1	0	0	1	1	0	61.13	61.13	119	0.41996	128	0.451722	10	3.52908	0	0	0	0	0	0	0	0	0	0	0	0	0	0	0	0	0
150442 MARITUBA	131521	1	1	0	1	0	1	0	0	0	0	0	0	1	1	0	1	0	1	0	0	0	0	1	46.01	55.68	4885	3.71424	6620	5.03342	60	4.56201	0	0	1	0	1	0	0	0.760335	0	0.760335	0	0	6	0	6	0	4.56201
150460 MOCAJUBA	31136	1	0	0	0	0	1	0	0	0	0	0	0	1	0	0	0	0	1	0	0	0	0	0	78.57	78.57	90	0.289054	173	0.555627	12	3.85406	0	0	0	0	0	0	0	0	0	0	0	0	0	0	0	0	0
150497 NOVA IPIXUNA	16678	2	0	2	0	0	1	0	1	2	2	0	0	1	0	1	0	0	0.5	0	0.5	1	1	0	60.98	82.19	73	0.437702	42	0.251829	7	4.19715	0	0	0	0	0	0	0	0	0	0	0	0	0	0	0	0	0
150503 NOVO PROGRESSO	25762	2	0	2	0	1	1	0	0	1	1	0	0	1	0	1	0	0.5	0.5	0	0	0.5	0.5	0	94.57	98.52	278	1.07911	419	1.62643	20	7.76337	0	0	0	0	0	0	0	0	0	0	0	0	0	0	0	0	0
150506 NOVO REPARTIMENTO	75919	1	0	1	0	0	1	0	0	0	0	0	0	1	0	1	0	0	1	0	0	0	0	0	18.5	18.5	238	0.313492	179	0.235778	26	3.4247	0	0	0	0	0	0	0	0	0	0	0	0	0	0	0	0	0
150510 OBIDOS	52137	1	0	0	1	0	1	0	0	0	0	0	0	1	0	0	1	0	1	0	0	0	0	0	26.56	37.74	212	0.406621	501	0.96093	35	6.71308	0	0	0	0	0	0	0	0	0	0	0	0	0	0	0	0	0
150553 PARAUAPEBAS	208273	4	0	1	3	0	1	1	2	2	2	0	0	1	0	0.25	0.75	0	0.25	0.25	0.5	0.5	0.5	0	45.34	52.69	56751	27.2484	73806	35.4371	42	2.01658	0	0	0	2	0	0	0	0	0.960278	0	0	0	4	0	4	0	1.92056
150600 PRAINHA	29866	1	1	0	1	0	1	0	0	1	1	0	0	1	1	0	1	0	1	0	0	1	1	0	41.36	42.62	88	0.294649	62	0.207594	10	3.34829	0	0	0	0	0	0	0	0	0	0	0	0	0	0	0	0	0
150635 SANTA BARBARA DO PARA	21079	1	0	1	0	0	1	0	0	0	0	0	0	1	0	1	0	0	1	0	0	0	0	0	94.42	99.99	469	2.22496	559	2.65193	0	0	0	0	0	0	0	0	0	0	0	0	0	0	0	0	0	0	0
150655 SANTA LUZIA DO PARA	19848	1	0	1	1	0	1	0	0	0	0	0	0	1	0	1	1	0	1	0	0	0	0	0	100	100	133	0.670093	97	0.488714	8	4.03063	0	0	0	0	0	0	0	0	0	0	0	0	0	0	0	0	0
150730 SAO FELIX DO XINGU	128481	2	2	0	0	0	1	0	1	1	2	0	0	1	1	0	0	0	0.5	0	0.5	0.5	1	0	43.09	46.09	439	0.341685	364	0.28331	88	6.84926	0	0	0	0	0	0	0	0	0	0	0	0	0	0	0	0	0
150740 SAO FRANCISCO DO PARA	15882	2	2	0	0	0	1	1	0	1	1	0	0	1	1	0	0	0	0.5	0.5	0	0.5	0.5	0	100	100	126	0.793351	142	0.894094	0	0	0	0	0	0	0	0	0	0	0	0	0	0	0	0	0	0	0
150747 SAO JOAO DE PIRABAS	23045	1	0	0	0	0	0	0	1	1	1	0	0	1	0	0	0	0	0	0	1	1	1	0	100	100	82	0.355826	66	0.286396	13	5.64114	0	0	0	0	0	0	0	0	0	0	0	0	0	0	0	0	0
150770 SAO SEBASTIAO DA BOA VISTA	26640	1	0	0	1	0	0	0	1	0	0	0	0	1	0	0	1	0	0	0	1	0	0	0	26.23	26.23	159	0.596847	90	0.337838	18	6.75676	0	0	0	0	0	0	0	0	0	0	0	0	0	0	0	0	0
150775 SAPUCAIA	5930	2	0	2	0	1	1	0	0	2	2	0	0	1	0	1	0	0.5	0.5	0	0	1	1	0	100	100	69	1.16358	1461	24.6374	7	11.8044	0	0	0	0	0	0	0	0	0	0	0	0	0	0	0	0	0
150800 TOME-ACU	63447	1	1	0	1	0	0	1	0	0	0	0	0	1	1	0	1	0	0	1	0	0	0	0	38.42	58.8	842	1.32709	1597	2.51706	85	13.397	0	0	0	0	0	0	0	0	0	0	0	0	0	0	0	0	0
150803 TRACUATEUA	30959	1	0	1	0	0	0	0	1	1	1	0	0	1	0	1	0	0	0	0	1	1	1	0	68.45	68.45	90	0.290707	77	0.248716	8	2.58406	0	0	0	0	0	0	0	0	0	0	0	0	0	0	0	0	0
150810 TUCURUI	113659	4	1	3	2	0	2	1	1	1	1	0	0	1	0.25	0.75	0.5	0	0.5	0.25	0.25	0.25	0.25	1	21.53	41.87	2189	1.92594	4553	4.00584	106	9.32614	0	0	0	0	1	0	0	0	0	0.879825	1	1	6	2	8	1.75965	5.27895
150820 VIGIA	53686	1	0	1	0	0	1	0	0	0	1	0	0	1	0	1	0	0	1	0	0	0	1	0	38.92	38.92	308	0.573706	552	1.0282	22	4.0979	0	0	0	0	0	0	0	0	0	0	0	0	0	0	0	0	0
150840 XINGUARA	44751	1	0	1	0	0	1	0	0	1	1	0	0	1	0	1	0	0	1	0	0	1	1	1	93.22	96.6	1172	2.61894	2278	5.09039	53	11.8433	0	0	1	0	2	0	0	2.23459	0	4.46917	0	0	0	0	0	0	0
160070 TARTARUGALZINHO	17315	1	0	1	0	0	1	0	0	1	1	0	0	1	0	1	0	0	1	0	0	1	1	0	69.93	84.76	104	0.600635	232	1.33988	10	5.77534	0	0	0	0	0	0	0	0	0	0	0	0	0	0	0	0	0
170215 ARAGUANA	5729	2	2	0	2	1	1	0	0	2	2	0	0	1	1	0	1	0.5	0.5	0	0	1	1	0	100	100	55	0.960028	33	0.576017	0	0	0	0	0	0	0	0	0	0	0	0	0	0	0	0	0	0	0
170388 CARMOLANDIA	2580	2	0	2	1	0	1	0	1	1	2	0	0	1	0	1	0.5	0	0.5	0	0.5	0.5	1	0	100	100	75	2.90698	26	1.00775	0	0	0	0	0	0	0	0	0	0	0	0	0	0	0	0	0	0	0
170770 FILADELFIA	8856	2	0	1	2	0	2	0	0	1	1	0	0	1	0	0.5	1	0	1	0	0	0.5	0.5	0	96.34	96.34	58	0.654923	56	0.63234	0	0	0	0	0	0	0	0	0	0	0	0	0	0	0	0	0	0	0
170950 GURUPI	86647	3	1	1	0	1	1	0	1	2	2	0	0	1	0.333333	0.333333	0	0.333333	0.333333	0	0.333333	0.666667	0.666667	1	72.76	85.59	6181	7.13354	10893	12.5717	43	4.96266	0	0	1	0	1	0	0	1.15411	0	1.15411	0	0	6	0	6	0	6.92465
171320 MIRACEMA DO TOCANTINS	18248	1	1	0	0	0	1	0	0	1	1	0	0	1	1	0	0	0	1	0	0	1	1	0	100	100	1956	10.719	825	4.52104	28	15.3441	0	0	0	0	0	0	0	0	0	0	0	0	0	0	0	0	0
171330 MIRANORTE	13434	1	1	0	0	0	0	0	1	1	1	0	0	1	1	0	0	0	0	0	1	1	1	0	100	100	678	5.0469	346	2.57555	15	11.1657	0	0	0	0	0	0	0	0	0	0	0	0	0	0	0	0	0
171610 PARAISO DO TOCANTINS	51252	1	0	1	0	0	0	0	1	0	1	0	0	1	0	1	0	0	0	0	1	0	1	1	50.56	50.56	4276	8.34309	3072	5.99391	19	3.70717	0	0	0	0	0	0	0	0	0	0	0	0	0	0	0	0	0
171620 PARANA	10449	1	0	1	0	0	0	0	1	1	1	0	0	1	0	1	0	0	0	0	1	1	1	0	65.96	94.64	72	0.689061	101	0.9666	16	15.3125	0	0	0	0	0	0	0	0	0	0	0	0	0	0	0	0	0
171650 PEDRO AFONSO	13578	1	0	1	0	1	0	0	0	1	1	0	0	1	0	1	0	1	0	0	0	1	1	0	100	100	2132	15.7019	1859	13.6913	21	15.4662	0	0	0	0	0	0	0	0	0	0	0	0	0	0	0	0	0
171750 PIUM	7654	1	1	0	0	0	1	0	0	1	1	0	0	1	1	0	0	0	1	0	0	1	1	0	100	100	211	2.75673	62	0.810034	1	1.30651	0	0	0	0	0	0	0	0	0	0	0	0	0	0	0	0	0
171820 PORTO NACIONAL	53010	1	1	0	0	0	0	0	1	1	1	0	0	1	1	0	0	0	0	0	1	1	1	1	99.85	99.85	6896	13.0089	3446	6.50066	69	13.0164	0	0	1	0	0	0	0	1.88644	0	0	0	0	5	0	5	0	9.43218
171830 PRAIA NORTE	8432	1	0	1	1	0	0	0	1	1	1	0	0	1	0	1	1	0	0	0	1	1	1	0	100	100	49	0.58112	36	0.426945	0	0	0	0	0	0	0	0	0	0	0	0	0	0	0	0	0	0	0
171845 PUGMIL	2688	1	0	1	1	0	0	0	1	1	1	0	0	1	0	1	1	0	0	0	1	1	1	0	100	100	63	2.34375	9	0.334821	0	0	0	0	0	0	0	0	0	0	0	0	0	0	0	0	0	0	0
172080 SITIO NOVO DO TOCANTINS	9029	1	1	0	0	0	1	0	0	0	1	0	0	1	1	0	0	0	1	0	0	0	1	0	100	100	264	2.92391	206	2.28154	0	0	0	0	0	0	0	0	0	0	0	0	0	0	0	0	0	0	0
172100 PALMAS	299127	10	7	1	2	1	1	1	7	6	7	0	0	1	0.7	0.1	0.2	0.1	0.1	0.1	0.7	0.6	0.7	1	80.45	99.98	49526	16.5568	51024	17.0576	175	5.85036	1	0	1	5	6	0.334306	0	0.334306	1.67153	2.00584	1	2	15	3	18	1.00292	5.01459
172210 XAMBIOA	11540	2	2	0	2	0	1	0	1	1	2	0	0	1	1	0	1	0	0.5	0	0.5	0.5	1	0	100	100	1032	8.94281	749	6.49047	14	12.1317	0	0	0	0	0	0	0	0	0	0	0	0	0	0	0	0	0
210020 ALCANTARA	22097	1	0	1	0	0	0	0	1	1	1	0	0	1	0	1	0	0	0	0	1	1	1	0	76.8	77.94	67	0.303209	99	0.448025	14	6.3357	0	0	0	0	0	0	0	0	0	0	0	0	0	0	0	0	0
210047 ALTO ALEGRE DO PINDARE	31919	2	0	1	1	0	1	1	0	1	1	0	0	1	0	0.5	0.5	0	0.5	0.5	0	0.5	0.5	0	97.35	97.35	132	0.413547	194	0.607788	23	7.20574	0	0	0	0	0	0	0	0	0	0	0	0	0	0	0	0	0
210060 AMARANTE DO MARANHAO	41435	1	0	1	0	0	0	0	1	1	1	0	0	1	0	1	0	0	0	0	1	1	1	0	83.87	87.21	162	0.390974	239	0.576807	36	8.68831	0	0	0	0	0	0	0	0	0	0	0	0	0	0	0	0	0
210070 ANAJATUBA	26803	1	1	0	1	0	0	1	0	1	1	0	0	1	1	0	1	0	0	1	0	1	1	0	99.22	100	89	0.332052	138	0.514868	14	5.2233	0	0	0	0	0	0	0	0	0	0	0	0	0	0	0	0	0
210100 ARARI	29848	1	0	1	0	0	0	1	0	0	1	0	0	1	0	1	0	0	0	1	0	0	1	0	100	100	427	1.43058	534	1.78906	23	7.70571	0	0	0	0	0	0	0	0	0	0	0	0	0	0	0	0	0
210130 BACURI	18582	1	1	0	0	0	0	1	0	0	0	0	0	1	1	0	0	0	0	1	0	0	0	1	100	100	47	0.252933	60	0.322893	15	8.07233	0	0	0	0	0	0	0	0	0	0	0	0	0	0	0	0	0
210140 BALSAS	94887	6	5	1	1	0	3	0	3	4	4	0	0	1	0.833333	0.166667	0.166667	0	0.5	0	0.5	0.666667	0.666667	1	64.34	64.34	3519	3.70862	6125	6.45505	77	8.11492	0	0	0	0	2	0	0	0	0	2.10777	0	0	0	0	0	0	0
210150 BARAO DE GRAJAU	18820	1	0	0	0	0	0	0	1	1	1	0	0	1	0	0	0	0	0	0	1	1	1	0	100	100	277	1.47184	530	2.81615	14	7.43889	0	0	0	0	0	0	0	0	0	0	0	0	0	0	0	0	0
210170 BARREIRINHAS	62528	2	0	1	1	0	1	1	0	0	0	0	0	1	0	0.5	0.5	0	0.5	0.5	0	0	0	0	72.54	73.75	242	0.387027	677	1.08271	25	3.99821	0	0	0	0	1	0	0	0	0	1.59928	0	0	0	0	0	0	0
210235 BURITIRANA	15430	1	0	0	0	0	0	0	1	1	1	0	0	1	0	0	0	0	0	0	1	1	1	0	100	100	57	0.36941	57	0.36941	0	0	0	0	0	0	0	0	0	0	0	0	0	0	0	0	0	0	0
210270 CANTANHEDE	21995	1	0	1	1	0	1	0	0	0	0	0	0	1	0	1	1	0	1	0	0	0	0	0	78.87	78.87	48	0.218231	52	0.236417	28	12.7302	0	0	0	0	0	0	0	0	0	0	0	0	1	0	1	0	4.54649
210280 CAROLINA	24322	2	0	2	1	0	1	0	1	2	2	0	0	1	0	1	0.5	0	0.5	0	0.5	1	1	0	100	100	337	1.38558	530	2.1791	11	4.52265	0	0	0	0	0	0	0	0	0	0	0	0	0	0	0	0	0
210300 CAXIAS	164880	7	1	5	5	0	3	2	2	5	5	0	0	1	0.142857	0.714286	0.714286	0	0.428571	0.285714	0.285714	0.714286	0.714286	1	100	100	4388	2.66133	10587	6.42103	164	9.94663	1	1	0	1	2	0.606502	0.606502	0	0.606502	1.213	0	0	6	0	6	0	3.63901
210317 CENTRO NOVO DO MARANHAO	21622	2	0	2	0	0	1	0	1	1	2	0	0	1	0	1	0	0	0.5	0	0.5	0.5	1	0	100	100	103	0.476367	155	0.716862	0	0	0	0	0	0	0	0	0	0	0	0	0	0	0	0	0	0	0
210320 CHAPADINHA	79675	1	0	1	0	0	0	1	0	0	0	0	0	1	0	1	0	0	0	1	0	0	0	0	61.03	69.31	644	0.808284	1381	1.73329	64	8.03263	0	0	0	0	0	0	0	0	0	0	0	0	1	0	1	0	1.2551
210340 COELHO NETO	49804	1	1	0	0	0	1	0	0	1	1	0	0	1	1	0	0	0	1	0	0	1	1	1	91.07	92.59	868	1.74283	3607	7.24239	53	10.6417	0	0	0	0	0	0	0	0	0	0	0	0	0	0	0	0	0
210355 CONCEICAO DO LAGO-ACU	16559	2	2	0	2	0	0	0	2	0	2	0	0	1	1	0	1	0	0	0	1	0	1	0	85.86	85.86	33	0.199287	12	0.0724681	8	4.83121	0	0	0	0	0	0	0	0	0	0	0	0	0	0	0	0	0
210405 ESTREITO	43097	1	1	0	1	0	0	0	1	0	0	0	0	1	1	0	1	0	0	0	1	0	0	0	88.29	100	631	1.46414	615	1.42701	29	6.72901	0	0	0	0	0	0	0	0	0	0	0	0	0	0	0	0	0
210420 FORTUNA	17812	3	0	3	0	0	0	0	3	1	3	0	0	1	0	1	0	0	0	0	1	0.333333	1	0	44.41	44.41	105	0.58949	78	0.437907	6	3.36852	0	0	0	0	0	0	0	0	0	0	0	0	0	0	0	0	0
210480 GRAJAU	70692	1	1	0	0	0	0	0	1	1	1	0	0	1	1	0	0	0	0	0	1	1	1	1	72.63	81.39	546	0.772365	611	0.864313	91	12.8727	0	0	0	0	0	0	0	0	0	0	1	0	0	1	1	1.41459	0
210515 IGARAPE DO MEIO	14470	1	1	0	1	0	1	0	0	1	1	0	0	1	1	0	1	0	1	0	0	1	1	0	98.39	98.65	68	0.469938	42	0.290256	24	16.586	0	0	0	0	0	0	0	0	0	0	0	0	0	0	0	0	0
210530 IMPERATRIZ	259980	8	1	4	2	0	1	2	5	6	7	0	0	1	0.125	0.5	0.25	0	0.125	0.25	0.625	0.75	0.875	1	30.75	37.63	14506	5.57966	40980	15.7628	307	11.8086	2	1	3	3	7	0.76929	0.384645	1.15393	1.15393	2.69251	0	0	12	0	12	0	4.61574
210542 ITINGA DO MARANHAO	26134	1	1	0	0	0	0	1	0	1	1	0	0	1	1	0	0	0	0	1	0	1	1	0	79.82	79.82	171	0.65432	197	0.753807	36	13.7752	0	0	0	0	0	0	0	0	0	0	0	0	0	0	0	0	0
210550 JOAO LISBOA	23677	2	2	0	1	0	0	1	1	1	2	0	0	1	1	0	0.5	0	0	0.5	0.5	0.5	1	1	100	100	400	1.6894	895	3.78004	36	15.2046	0	0	0	0	0	0	0	0	0	0	0	0	0	0	0	0	0
210560 JOSELANDIA	16228	1	1	0	1	0	0	1	0	0	1	0	0	1	1	0	1	0	0	1	0	0	1	0	100	100	60	0.369731	52	0.320434	13	8.01085	0	0	0	0	0	0	0	0	0	0	0	0	0	0	0	0	0
210650 MATINHA	23591	2	0	0	0	0	2	0	0	2	2	0	0	1	0	0	0	0	1	0	0	1	1	0	74.17	74.17	114	0.483235	120	0.508669	11	4.6628	0	0	0	0	0	0	0	0	0	0	0	0	0	0	0	0	0
210660 MATOES	34099	1	0	1	1	0	1	0	0	1	1	0	0	1	0	1	1	0	1	0	0	1	1	0	100	100	100	0.293264	607	1.78011	35	10.2642	0	0	0	0	0	0	0	0	0	0	0	0	0	0	0	0	0
210675 MIRANDA DO NORTE	29121	1	0	1	0	0	0	1	0	0	0	0	0	1	0	1	0	0	0	1	0	0	0	0	98.57	98.57	228	0.78294	230	0.789808	27	9.27166	0	0	0	0	0	0	0	0	0	0	0	0	0	0	0	0	0
210680 MIRINZAL	15059	2	0	2	0	0	2	0	0	0	1	0	0	1	0	1	0	0	1	0	0	0	0.5	0	100	100	44	0.292184	68	0.451557	14	9.29677	0	0	0	0	0	0	0	0	0	0	0	0	0	0	0	0	0
210690 MONCAO	33888	1	0	0	0	0	0	0	1	1	1	0	0	1	0	0	0	0	0	0	1	1	1	0	72.74	72.74	97	0.286237	59	0.174103	24	7.08215	0	0	0	0	0	0	0	0	0	0	0	0	0	0	0	0	0
210720 NINA RODRIGUES	14826	1	0	0	0	0	0	0	1	0	0	0	0	1	0	0	0	0	0	0	1	0	0	0	81.16	81.16	61	0.411439	55	0.37097	5	3.37245	0	0	0	0	0	0	0	0	0	0	0	0	0	0	0	0	0
210780 PARNARAMA	35108	1	0	1	0	0	0	0	1	1	1	0	0	1	0	1	0	0	0	0	1	1	1	1	100	100	107	0.304774	853	2.42965	31	8.8299	0	0	0	0	0	0	0	0	0	0	0	0	0	0	0	0	0
210810 PAULO RAMOS	21092	1	0	1	0	0	0	0	1	1	1	0	0	1	0	1	0	0	0	0	1	1	1	0	82.08	82.08	43	0.203869	101	0.478855	23	10.9046	0	0	0	0	0	0	0	0	0	0	0	0	0	0	0	0	0
210910 PRESIDENTE DUTRA	48264	2	1	1	1	0	0	0	2	2	2	0	0	1	0.5	0.5	0.5	0	0	0	1	1	1	1	54.39	58.07	509	1.05462	1309	2.71217	85	17.6115	0	0	0	0	1	0	0	0	0	2.07194	0	0	11	0	11	0	22.7913
210950 RIACHAO	20288	1	0	1	0	0	1	0	0	1	1	0	0	1	0	1	0	0	1	0	0	1	1	0	85.21	86.44	120	0.591483	137	0.675276	38	18.7303	0	0	0	0	0	0	0	0	0	0	0	0	0	0	0	0	0
211065 SAO DOMINGOS DO AZEITAO	7448	1	1	0	0	0	1	0	0	0	0	0	0	1	1	0	0	0	1	0	0	0	0	0	100	100	38	0.510204	83	1.11439	11	14.7691	0	0	0	0	0	0	0	0	0	0	0	0	0	0	0	0	0
211070 SAO DOMINGOS DO MARANHAO	34391	1	0	0	0	0	0	0	1	1	1	0	0	1	0	0	0	0	0	0	1	1	1	0	100	100	135	0.392545	189	0.549562	20	5.81547	0	0	0	0	0	0	0	0	0	0	0	0	0	0	0	0	0
211110 SAO JOAO DOS PATOS	26063	1	1	0	0	0	1	0	0	0	0	0	0	1	1	0	0	0	1	0	0	0	0	0	93.39	93.39	274	1.0513	938	3.59897	28	10.7432	0	0	0	0	0	0	0	0	0	0	0	0	0	0	0	0	0
211125 SAO JOSE DOS BASILIOS	7639	1	0	0	0	0	0	1	0	0	0	0	0	1	0	0	0	0	0	1	0	0	0	0	100	100	28	0.36654	15	0.196361	8	10.4726	0	0	0	0	0	0	0	0	0	0	0	0	0	0	0	0	0
211153 SAO PEDRO DA AGUA BRANCA	12779	1	0	1	1	0	1	0	0	1	1	0	0	1	0	1	1	0	1	0	0	1	1	0	54.57	54.57	139	1.08772	660	5.16472	14	10.9555	0	0	0	0	0	0	0	0	0	0	0	0	0	0	0	0	0
211160 SAO RAIMUNDO DAS MANGABEIRAS	19090	1	1	0	1	0	1	0	0	0	0	0	0	1	1	0	1	0	1	0	0	0	0	0	100	100	175	0.91671	394	2.06391	9	4.71451	0	0	0	0	0	0	0	0	0	0	0	0	0	0	0	0	0
211210 TIMBIRAS	29241	1	1	0	0	0	0	1	0	0	0	0	0	1	1	0	0	0	0	1	0	0	0	0	23.74	23.74	112	0.383024	75	0.256489	30	10.2596	0	0	0	0	0	0	0	0	0	0	0	0	0	0	0	0	0
211270 VARGEM GRANDE	57813	1	1	0	0	0	0	0	1	1	1	0	0	1	1	0	0	0	0	0	1	1	1	0	61.78	69.84	175	0.3027	166	0.287133	26	4.49726	0	0	0	0	0	0	0	0	0	0	0	0	0	0	0	0	0
220005 ACAUA	7119	2	0	0	2	0	2	0	0	0	0	0	0	1	0	0	1	0	1	0	0	0	0	0	100	100	53	0.744487	75	1.05352	0	0	0	0	0	0	0	0	0	0	0	0	0	0	0	0	0	0	0
220010 AGRICOLANDIA	5123	1	1	0	0	0	1	0	0	1	1	0	0	1	1	0	0	0	1	0	0	1	1	0	100	100	23	0.448956	51	0.99551	8	15.6159	0	0	0	0	0	0	0	0	0	0	0	0	0	0	0	0	0
220025 ALAGOINHA DO PIAUI	7678	1	1	0	0	0	1	0	0	1	1	0	0	1	1	0	0	0	1	0	0	1	1	0	100	100	53	0.690284	25	0.325606	3	3.90727	0	0	0	0	0	0	0	0	0	0	0	0	0	0	0	0	0
220040 ALTOS	40681	1	0	1	0	0	0	1	0	1	1	0	0	1	0	1	0	0	0	1	0	1	1	0	100	100	1027	2.52452	2540	6.2437	25	6.14537	0	0	0	0	0	0	0	0	0	0	0	0	0	0	0	0	0
220060 ANGICAL DO PIAUI	6779	1	1	0	0	0	0	1	0	0	1	0	0	1	1	0	0	0	0	1	0	0	1	0	100	100	39	0.575306	252	3.71736	0	0	0	0	0	0	0	0	0	0	0	0	0	0	0	0	0	0	0
220090 AROAZES	5819	1	1	0	0	0	0	0	1	1	1	0	0	1	1	0	0	0	0	0	1	1	1	0	100	100	21	0.360887	55	0.94518	2	3.43702	0	0	0	0	0	0	0	0	0	0	0	0	0	0	0	0	0
220095 AROEIRAS DO ITAIM	2551	1	0	1	0	0	0	0	1	1	1	0	0	1	0	1	0	0	0	0	1	1	1	0	100	100	5	0.196002	2	0.0784006	0	0	0	0	0	0	0	0	0	0	0	0	0	0	0	0	0	0	0
220100 ARRAIAL	4713	2	1	1	0	0	1	0	1	2	2	0	0	1	0.5	0.5	0	0	0.5	0	0.5	1	1	0	100	100	20	0.424358	42	0.891152	4	8.48716	0	0	0	0	0	0	0	0	0	0	0	0	0	0	0	0	0
220117 BARRA D\'ALCANTARA	3953	2	0	2	0	0	2	0	0	1	1	0	0	1	0	1	0	0	1	0	0	0.5	0.5	0	100	100	10	0.252972	28	0.708323	0	0	0	0	0	0	0	0	0	0	0	0	0	0	0	0	0	0	0
220120 BARRAS	47298	2	1	1	1	0	2	0	0	2	2	0	0	1	0.5	0.5	0.5	0	1	0	0	1	1	0	100	100	260	0.549706	1052	2.2242	35	7.39989	0	0	0	0	0	0	0	0	0	0	0	0	1	0	1	0	2.11425
220180 BOCAINA	4509	2	1	1	0	0	1	0	1	2	2	0	0	1	0.5	0.5	0	0	0.5	0	0.5	1	1	0	100	100	48	1.06454	81	1.79641	6	13.3067	0	0	0	0	0	0	0	0	0	0	0	0	0	0	0	0	0
220196 BRASILEIRA	8364	1	1	0	0	0	0	0	1	1	1	0	0	1	1	0	0	0	0	0	1	1	1	0	100	100	68	0.813008	156	1.86514	0	0	0	0	0	0	0	0	0	0	0	0	0	0	0	0	0	0	0
220200 BURITI DOS LOPES	19832	2	0	2	1	0	0	0	2	2	2	0	0	1	0	1	0.5	0	0	0	1	1	1	1	100	100	80	0.403388	218	1.09923	30	15.1271	0	0	0	0	0	0	0	0	0	0	0	0	1	0	1	0	5.04236
220202 BURITI DOS MONTES	8282	1	0	1	0	0	0	0	1	0	0	0	0	1	0	1	0	0	0	0	1	0	0	0	83.91	83.91	9	0.108669	28	0.338083	4	4.82975	0	0	0	0	0	0	0	0	0	0	0	0	0	0	0	0	0
220220 CAMPO MAIOR	46950	4	0	3	1	0	3	0	1	0	0	0	0	1	0	0.75	0.25	0	0.75	0	0.25	0	0	1	100	100	732	1.55911	3507	7.46965	151	32.1619	0	0	1	0	0	0	0	2.12993	0	0	0	0	3	0	3	0	6.38978
220260 CASTELO DO PIAUI	19716	1	0	1	1	0	0	0	1	1	1	0	0	1	0	1	1	0	0	0	1	1	1	0	91.66	91.66	102	0.517346	369	1.87158	2	1.0144	0	0	0	0	0	0	0	0	0	0	0	0	0	0	0	0	0
220271 COCAL DE TELHA	4908	1	0	1	0	0	0	0	1	1	1	0	0	1	0	1	0	0	0	0	1	1	1	0	100	100	33	0.672372	53	1.07987	0	0	0	0	0	0	0	0	0	0	0	0	0	0	0	0	0	0	0
220310 CRISTINO CASTRO	10464	1	1	0	0	0	1	0	0	1	1	0	0	1	1	0	0	0	1	0	0	1	1	0	100	100	56	0.535168	212	2.02599	16	15.2905	0	0	0	0	0	0	0	0	0	0	0	0	0	0	0	0	0
220320 CURIMATA	11461	1	1	0	1	0	0	1	0	1	1	0	0	1	1	0	1	0	0	1	0	1	1	0	100	100	72	0.628217	118	1.02958	19	16.578	0	0	0	0	0	0	0	0	0	0	0	0	0	0	0	0	0
220340 DOM EXPEDITO LOPES	6940	2	2	0	1	0	1	0	1	1	1	0	0	1	1	0	0.5	0	0.5	0	0.5	0.5	0.5	0	100	100	58	0.835735	145	2.08934	0	0	0	0	0	0	0	0	0	0	0	0	0	0	0	0	0	0	0
220350 ELESBAO VELOSO	14550	1	1	0	0	0	1	0	0	1	1	0	0	1	1	0	0	0	1	0	0	1	1	0	100	100	104	0.714777	252	1.73196	20	13.7457	0	0	0	0	0	0	0	0	0	0	0	0	2	0	2	0	13.7457
220430 FRONTEIRAS	11690	1	1	0	1	0	0	0	1	1	1	0	0	1	1	0	1	0	0	0	1	1	1	0	100	100	58	0.496151	314	2.68606	14	11.976	0	0	0	0	0	0	0	0	0	0	0	0	0	0	0	0	0
220450 GUADALUPE	10496	1	0	1	1	0	1	0	0	0	1	0	0	1	0	1	1	0	1	0	0	0	1	0	100	100	184	1.75305	689	6.56441	13	12.3857	0	0	0	0	0	0	0	0	0	0	0	0	0	0	0	0	0
220520 JAICOS	19233	1	0	0	0	0	0	1	0	0	0	0	0	1	0	0	0	0	0	1	0	0	0	1	100	100	106	0.551136	254	1.32065	23	11.9586	0	0	0	0	0	0	0	0	0	0	0	0	1	0	1	0	5.1994
220527 JATOBA DO PIAUI	4885	1	1	0	0	0	0	1	0	1	1	0	0	1	1	0	0	0	0	1	0	1	1	0	100	100	14	0.286592	55	1.1259	0	0	0	0	0	0	0	0	0	0	0	0	0	0	0	0	0	0	0
220545 JOCA MARQUES	5488	1	0	1	0	0	0	0	1	1	1	0	0	1	0	1	0	0	0	0	1	1	1	0	100	100	8	0.145773	12	0.218659	3	5.46647	0	0	0	0	0	0	0	0	0	0	0	0	0	0	0	0	0
220555 LAGOA ALEGRE	8610	1	0	1	1	0	0	0	1	0	0	0	0	1	0	1	1	0	0	0	1	0	0	0	100	100	59	0.68525	75	0.87108	6	6.96864	0	0	0	0	0	0	0	0	0	0	0	0	0	0	0	0	0
220557 LAGOA DE SAO FRANCISCO	6795	1	0	1	0	0	1	0	0	0	0	0	0	1	0	1	0	0	1	0	0	0	0	0	100	100	19	0.279617	14	0.206034	0	0	0	0	0	0	0	0	0	0	0	0	0	0	0	0	0	0	0
220570 LUIS CORREIA	30558	1	0	1	1	0	1	0	0	0	0	0	0	1	0	1	1	0	1	0	0	0	0	1	100	100	202	0.661038	412	1.34826	35	11.4536	0	0	0	0	0	0	0	0	0	0	0	0	2	0	2	0	6.54493
220580 LUZILANDIA	25521	1	0	1	1	0	0	0	1	1	1	0	0	1	0	1	1	0	0	0	1	1	1	1	100	100	68	0.266447	362	1.41844	26	10.1877	0	0	1	0	0	0	0	3.91834	0	0	0	0	0	0	0	0	0
220650 MONSENHOR HIPOLITO	7785	1	0	1	0	0	1	0	0	1	1	0	0	1	0	1	0	0	1	0	0	1	1	0	100	100	23	0.29544	33	0.423892	10	12.8452	0	0	0	0	0	0	0	0	0	0	0	0	0	0	0	0	0
220675 NOSSA SENHORA DE NAZARE	4911	1	0	1	0	0	0	1	0	0	0	0	0	1	0	1	0	0	0	1	0	0	0	0	100	100	29	0.590511	86	1.75117	0	0	0	0	0	0	0	0	0	0	0	0	0	0	0	0	0	0	0
220695 NOVO SANTO ANTONIO	3014	1	1	0	0	0	0	1	0	1	1	0	0	1	1	0	0	0	0	1	0	1	1	0	100	100	12	0.398142	40	1.32714	0	0	0	0	0	0	0	0	0	0	0	0	0	0	0	0	0	0	0
220700 OEIRAS	37138	2	1	1	1	0	1	0	1	1	1	0	0	1	0.5	0.5	0.5	0	0.5	0	0.5	0.5	0.5	1	100	100	530	1.42711	1484	3.99591	60	16.156	0	0	0	0	0	0	0	0	0	0	0	0	2	0	2	0	5.38532
220720 PADRE MARCOS	6879	1	0	1	1	0	1	0	0	0	0	0	0	1	0	1	1	0	1	0	0	0	0	0	100	100	41	0.596017	67	0.973979	16	23.2592	0	0	0	0	0	0	0	0	0	0	0	0	0	0	0	0	0
220760 PARNAGUA	10846	1	1	0	0	0	1	0	0	0	0	0	0	1	1	0	0	0	1	0	0	0	0	0	100	100	49	0.451779	46	0.424119	9	8.29799	0	0	0	0	0	0	0	0	0	0	0	0	0	0	0	0	0
220830 PIRACURUCA	28952	2	1	1	1	0	1	0	1	1	1	0	0	1	0.5	0.5	0.5	0	0.5	0	0.5	0.5	0.5	0	100	100	176	0.607903	670	2.31418	32	11.0528	0	0	0	0	0	0	0	0	0	0	0	0	1	0	1	0	3.45399
220840 PIRIPIRI	63829	3	2	0	0	0	3	0	0	1	1	0	0	1	0.666667	0	0	0	1	0	0	0.333333	0.333333	1	100	100	880	1.37868	3147	4.93036	53	8.30344	0	0	0	0	1	0	0	0	0	1.56669	0	0	2	0	2	0	3.13337
220880 REGENERACAO	17979	1	0	1	0	0	1	0	0	1	1	0	0	1	0	1	0	0	1	0	0	1	1	1	100	100	141	0.784248	325	1.80766	19	10.5679	0	0	0	0	0	0	0	0	0	0	0	0	1	0	1	0	5.56204
220937 SANTA ROSA DO PIAUI	5254	1	0	1	0	0	0	0	1	1	1	0	0	1	0	1	0	0	0	0	1	1	1	0	100	100	7	0.133232	25	0.475828	3	5.70994	0	0	0	0	0	0	0	0	0	0	0	0	0	0	0	0	0
221060 SAO RAIMUNDO NONATO	35035	1	0	0	1	0	1	0	0	0	0	0	0	1	0	0	1	0	1	0	0	0	0	1	100	100	346	0.987584	1367	3.90181	59	16.8403	0	0	0	0	1	0	0	0	0	2.85429	1	0	1	1	2	2.85429	2.85429
221065 SIGEFREDO PACHECO	10074	1	0	1	1	0	1	0	0	0	0	0	0	1	0	1	1	0	1	0	0	0	0	0	100	100	29	0.28787	77	0.764344	85	84.3756	0	0	0	0	0	0	0	0	0	0	0	0	0	0	0	0	0
221070 SIMOES	14664	1	0	1	1	0	0	1	0	0	0	0	0	1	0	1	1	0	0	1	0	0	0	1	100	100	37	0.252319	246	1.67758	8	5.45554	0	0	0	0	0	0	0	0	0	0	0	0	0	0	0	0	0
221080 SIMPLICIO MENDES	12778	2	0	1	1	0	2	0	0	0	0	0	0	1	0	0.5	0.5	0	1	0	0	0	0	1	100	100	139	1.08781	541	4.23384	19	14.8693	0	0	0	0	0	0	0	0	0	0	0	0	2	0	2	0	15.6519
230080 ANTONINA DO NORTE	7402	1	0	0	0	0	0	0	1	1	1	0	0	1	0	0	0	0	0	0	1	1	1	0	70.62	70.62	31	0.418806	68	0.918671	10	13.5099	0	0	0	0	0	0	0	0	0	0	0	0	0	0	0	0	0
230130 ARARIPE	21707	2	2	0	0	0	1	0	1	2	2	0	0	1	1	0	0	0	0.5	0	0.5	1	1	0	100	100	74	0.340904	207	0.953609	19	8.75294	0	0	0	0	0	0	0	0	0	0	0	0	0	0	0	0	0
230140 ARATUBA	11759	1	0	1	1	0	0	0	1	1	1	0	0	1	0	1	1	0	0	0	1	1	1	0	98.53	100	52	0.442214	56	0.476231	5	4.25206	0	0	0	0	0	0	0	0	0	0	0	0	0	0	0	0	0
230150 ARNEIROZ	7848	3	1	2	0	0	2	1	0	1	1	0	0	1	0.333333	0.666667	0	0	0.666667	0.333333	0	0.333333	0.333333	0	96.02	100	31	0.395005	44	0.560652	8	10.1937	0	0	0	0	0	0	0	0	0	0	0	0	0	0	0	0	0
230170 AURORA	24567	2	0	2	0	0	1	0	1	1	1	0	0	1	0	1	0	0	0.5	0	0.5	0.5	0.5	1	89.42	89.42	91	0.370416	259	1.05426	44	17.9102	0	0	0	0	0	0	0	0	0	0	0	0	0	0	0	0	0
230185 BANABUIU	18313	1	1	0	0	0	0	1	0	0	0	0	0	1	1	0	0	0	0	1	0	0	0	1	100	100	290	1.58357	252	1.37607	11	6.00666	0	#NULL!	0	0	0	0	0	0	0	0	0	0	0	0	0	0	0
230195 BARREIRA	22715	2	2	0	1	0	1	1	0	0	0	0	0	1	1	0	0.5	0	0.5	0.5	0	0	0	0	100	100	120	0.528285	377	1.6597	15	6.60357	0	0	0	0	0	0	0	0	0	0	0	0	0	0	0	0	0
230200 BARRO	22834	4	3	1	0	0	2	0	2	4	4	0	0	1	0.75	0.25	0	0	0.5	0	0.5	1	1	0	100	100	80	0.350355	237	1.03793	16	7.00709	0	0	0	0	0	0	0	0	0	0	0	0	0	0	0	0	0
230205 BARROQUINHA	15069	1	1	0	0	0	0	0	1	1	1	0	0	1	1	0	0	0	0	0	1	1	1	0	100	100	136	0.902515	98	0.650342	5	3.31807	0	0	0	0	0	0	0	0	0	0	0	0	0	0	0	0	0
230250 BREJO SANTO	50195	5	0	3	3	0	4	0	1	2	3	0	0	1	0	0.6	0.6	0	0.8	0	0.2	0.4	0.6	1	100	100	372	0.74111	2592	5.16386	85	16.934	0	0	1	0	1	0	0	1.99223	0	1.99223	1	0	4	1	5	1.99223	7.96892
230260 CAMOCIM	64147	5	0	2	0	0	2	0	3	2	3	0	0	1	0	0.4	0	0	0.4	0	0.6	0.4	0.6	1	43.07	43.07	743	1.15828	1272	1.98295	33	5.14443	0	0	0	0	0	0	0	0	0	0	0	0	2	0	2	0	3.11784
230320 CARIRIACU	27008	2	0	2	0	0	1	0	1	2	2	0	0	1	0	1	0	0	0.5	0	0.5	1	1	1	100	100	252	0.933057	489	1.81057	15	5.55391	0	0	0	0	0	0	0	0	0	0	0	0	1	0	1	0	3.70261
230330 CARIUS	18700	2	0	2	0	1	1	0	0	2	2	0	0	1	0	1	0	0.5	0.5	0	0	1	1	1	91.03	91.03	80	0.427807	116	0.620321	14	7.48663	0	0	0	0	0	0	0	0	0	0	0	0	0	0	0	0	0
230340 CARNAUBAL	17763	2	0	2	1	0	1	1	0	1	2	0	0	1	0	1	0.5	0	0.5	0.5	0	0.5	1	0	100	100	55	0.309632	85	0.478523	7	3.94078	0	0	0	0	0	0	0	0	0	0	0	0	0	0	0	0	0
230410 CRATEUS	75241	2	0	2	2	0	1	0	1	2	2	0	0	1	0	1	1	0	0.5	0	0.5	1	1	1	65.56	71.9	1766	2.34712	3871	5.1448	45	5.98078	0	0	0	0	0	0	0	0	0	0	0	0	4	0	4	0	5.31625
230428 EUSEBIO	55035	5	1	4	0	0	3	0	2	4	4	0	0	1	0.2	0.8	0	0	0.6	0	0.4	0.8	0.8	1	100	100	16038	29.1415	21604	39.255	30	5.45108	0	0	0	0	0	0	0	0	0	0	2	0	3	2	5	3.63405	5.45108
230430 FARIAS BRITO	19330	2	0	2	0	0	1	0	1	0	0	0	0	1	0	1	0	0	0.5	0	0.5	0	0	1	100	100	125	0.646663	220	1.13813	24	12.4159	0	0	0	0	0	0	0	0	0	0	0	0	0	0	0	0	0
230460 GENERAL SAMPAIO	7767	1	0	1	0	0	1	0	0	1	1	0	0	1	0	1	0	0	1	0	0	1	1	0	99.19	99.19	31	0.399125	38	0.489249	6	7.72499	0	0	0	0	0	0	0	0	0	0	0	0	0	0	0	0	0
230470 GRANJA	55170	2	1	1	0	1	0	1	0	1	1	0	0	1	0.5	0.5	0	0.5	0	0.5	0	0.5	0.5	0	75.12	81.97	221	0.40058	435	0.788472	32	5.80025	0	0	0	0	0	0	0	0	0	0	0	0	0	0	0	0	0
230480 GRANJEIRO	4784	1	0	0	0	0	0	0	1	1	1	0	0	1	0	0	0	0	0	0	1	1	1	1	100	100	15	0.313545	27	0.564381	16	33.4448	0	0	0	0	0	0	0	0	0	0	0	0	0	0	0	0	0
230490 GROAIRAS	11219	2	2	0	0	0	2	0	0	2	2	0	0	1	1	0	0	0	1	0	0	1	1	0	100	100	864	7.70122	1063	9.475	10	8.91345	0	0	0	0	0	0	0	0	0	0	0	0	0	0	0	0	0
230500 GUARACIABA DO NORTE	40921	1	1	0	1	1	0	0	0	0	0	0	0	1	1	0	1	1	0	0	0	0	0	1	72.39	72.39	158	0.38611	388	0.948168	26	6.35371	0	0	0	0	0	0	0	0	0	0	0	0	1	0	1	0	2.44373
230520 HIDROLANDIA	20126	4	0	4	3	0	3	0	1	1	3	0	0	1	0	1	0.75	0	0.75	0	0.25	0.25	0.75	0	100	100	98	0.486932	159	0.790023	12	5.96244	0	0	0	0	0	0	0	0	0	0	0	0	0	0	0	0	0
230526 IBARETAMA	13385	1	1	0	0	0	1	0	0	1	1	0	0	1	1	0	0	0	1	0	0	1	1	0	100	100	66	0.493089	54	0.403437	10	7.47105	0	0	0	0	0	0	0	0	0	0	0	0	0	0	0	0	0
230565 IPAPORANGA	11597	1	0	1	0	0	1	0	0	1	1	0	0	1	0	1	0	0	1	0	0	1	1	1	89.32	91.99	40	0.344917	54	0.465638	8	6.89834	0	0	0	0	0	0	0	0	0	0	0	0	0	0	0	0	0
230570 IPAUMIRIM	12507	1	0	1	1	0	0	0	1	0	0	0	0	1	0	1	1	0	0	0	1	0	0	0	87.89	89.9	77	0.615655	124	0.991445	17	13.5924	0	0	0	0	0	0	0	0	0	0	0	0	0	0	0	0	0
230600 IRACEMA	14351	2	0	2	1	0	1	1	0	1	2	0	0	1	0	1	0.5	0	0.5	0.5	0	0.5	1	0	99.75	100	79	0.550484	254	1.76991	18	12.5427	0	0	0	0	0	0	0	0	0	0	0	0	0	0	0	0	0
230630 ITAPAGE	53448	1	0	1	0	0	0	0	1	0	1	0	0	1	0	1	0	0	0	0	1	0	1	0	69.89	69.89	854	1.59781	915	1.71194	17	3.18066	0	0	0	0	0	0	0	0	0	0	0	0	0	0	0	0	0
230655 ITAREMA	42595	3	0	2	0	0	1	0	2	2	3	0	0	1	0	0.666667	0	0	0.333333	0	0.666667	0.666667	1	1	74.92	74.92	153	0.359197	321	0.75361	13	3.052	0	0	0	0	0	0	0	0	0	0	0	0	0	0	0	0	0
230700 JAGUARUANA	33960	1	0	1	0	0	0	0	1	0	0	0	0	1	0	1	0	0	0	0	1	0	0	0	100	100	592	1.74323	531	1.5636	12	3.53357	0	0	0	0	0	0	0	0	0	0	0	0	0	0	0	0	0
230780 MARCO	27822	1	1	0	0	0	0	0	1	1	1	0	0	1	1	0	0	0	0	0	1	1	1	0	78.43	85.94	198	0.711667	422	1.51679	17	6.11027	0	0	0	0	0	0	0	0	0	0	0	0	0	0	0	0	0
230830 MILAGRES	27413	1	0	1	1	0	1	0	0	1	1	0	0	1	0	1	1	0	1	0	0	1	1	1	100	100	227	0.828074	865	3.15544	38	13.862	0	0	0	0	0	0	0	0	0	0	1	0	1	1	2	3.6479	3.6479
230840 MISSAO VELHA	35566	2	1	1	1	0	0	0	2	2	2	0	0	1	0.5	0.5	0.5	0	0	0	1	1	1	1	100	100	507	1.42552	1183	3.32621	0	0	0	0	0	0	0	0	0	0	0	0	1	0	1	1	2	2.81167	2.81167
230850 MOMBACA	43917	2	1	1	1	0	2	0	0	1	1	0	0	1	0.5	0.5	0.5	0	1	0	0	0.5	0.5	1	86.13	91.72	247	0.562425	722	1.64401	27	6.14796	0	0	0	0	0	0	0	0	0	0	0	0	0	0	0	0	0
230900 MUCAMBO	14561	4	1	3	3	0	3	0	1	2	3	0	0	1	0.25	0.75	0.75	0	0.75	0	0.25	0.5	0.75	0	100	100	65	0.446398	211	1.44908	28	19.2294	0	0	0	0	0	0	0	0	0	0	0	0	0	0	0	0	0
230920 NOVA OLINDA	15798	1	1	0	0	0	0	0	1	1	1	0	0	1	1	0	0	0	0	0	1	1	1	1	100	100	368	2.32941	184	1.1647	12	7.5959	0	0	0	0	0	0	0	0	0	0	0	0	1	0	1	0	6.32992
230940 NOVO ORIENTE	28737	2	2	0	0	0	0	0	2	2	2	0	0	1	1	0	0	0	0	0	1	1	1	0	39.26	39.26	109	0.379302	157	0.546334	10	3.47983	0	0	0	0	0	0	0	0	0	0	0	0	0	0	0	0	0
230990 PACUJA	6565	1	0	1	1	0	0	0	1	1	1	0	0	1	0	1	1	0	0	0	1	1	1	0	100	100	24	0.365575	36	0.548363	0	0	0	0	0	0	0	0	0	0	0	0	0	0	0	0	0	0	0
231010 PALMACIA	13553	3	3	0	0	0	2	0	1	2	2	0	0	1	1	0	0	0	0.666667	0	0.333333	0.666667	0.666667	0	100	100	78	0.575518	109	0.80425	8	5.90275	0	0	0	0	0	0	0	0	0	0	0	0	0	0	0	0	0
231030 PARAMBU	31391	1	0	1	0	0	1	0	0	0	0	0	0	1	0	1	0	0	1	0	0	0	0	1	91.56	91.56	188	0.598898	209	0.665796	20	6.37125	0	0	0	0	0	0	0	0	0	0	0	0	1	0	1	0	3.18563
231050 PEDRA BRANCA	43359	1	0	0	0	0	0	1	0	1	1	0	0	1	0	0	0	0	0	1	0	1	1	0	98.98	100	199	0.458959	271	0.625014	19	4.38202	0	0	0	0	0	0	0	0	0	0	0	0	0	0	0	0	0
231080 PEREIRO	16356	3	0	3	2	0	2	1	0	2	2	0	0	1	0	1	0.666667	0	0.666667	0.333333	0	0.666667	0.666667	0	100	100	1274	7.78919	2155	13.1756	16	9.78234	0	0	0	0	0	0	0	0	0	0	0	0	0	0	0	0	0
231090 PIQUET CARNEIRO	17210	1	1	0	0	0	0	0	1	0	1	0	0	1	1	0	0	0	0	0	1	0	1	0	100	100	49	0.284718	62	0.360256	12	6.97269	0	0	0	0	0	0	0	0	0	0	0	0	0	0	0	0	0
231095 PIRES FERREIRA	11052	3	0	0	0	0	1	0	2	1	2	0	0	1	0	0	0	0	0.333333	0	0.666667	0.333333	0.666667	0	95.37	99.61	26	0.235252	18	0.162866	0	0	0	0	0	0	0	0	0	0	0	0	0	0	0	0	0	0	0
231110 PORTEIRAS	14920	1	0	1	0	0	1	0	0	0	0	0	0	1	0	1	0	0	1	0	0	0	0	1	100	100	99	0.663539	228	1.52815	14	9.38338	0	0	0	0	0	0	0	0	0	0	0	0	0	0	0	0	0
231123 POTIRETAMA	6455	1	0	1	0	0	0	0	1	0	0	0	0	1	0	1	0	0	0	0	1	0	0	0	100	100	18	0.278854	47	0.728118	6	9.29512	0	0	0	0	0	0	0	0	0	0	0	0	0	0	0	0	0
231190 SABOEIRO	15757	2	0	1	2	0	1	1	0	2	2	0	0	1	0	0.5	1	0	0.5	0.5	0	1	1	0	100	100	40	0.253855	86	0.545789	27	17.1352	0	0	0	0	0	0	0	0	0	0	0	0	0	0	0	0	0
231195 SALITRE	16714	1	0	1	0	0	1	0	0	1	1	0	0	1	0	1	0	0	1	0	0	1	1	1	100	100	46	0.275218	29	0.173507	8	4.78641	0	0	0	1	1	0	0	0	5.98301	5.98301	0	0	0	0	0	0	0
231200 SANTANA DO ACARAU	32851	5	0	5	3	0	3	0	2	4	4	0	0	1	0	1	0.6	0	0.6	0	0.4	0.8	0.8	1	92.52	92.52	152	0.462695	307	0.934523	22	6.6969	0	0	0	0	0	0	0	0	0	0	0	0	0	0	0	0	0
231260 SAO LUIS DO CURU	13086	1	1	0	1	0	0	1	0	0	0	0	0	1	1	0	1	0	0	1	0	0	0	0	73.33	96.52	97	0.74125	106	0.810026	10	7.64175	0	0	0	0	0	0	0	0	0	0	0	0	0	0	0	0	0
231325 TARRAFAS	8555	1	0	1	0	0	0	0	1	1	1	0	0	1	0	1	0	0	0	0	1	1	1	0	100	100	34	0.397428	29	0.338983	10	11.6891	0	0	0	0	0	0	0	0	0	0	0	0	0	0	0	0	0
231340 TIANGUA	77111	2	0	0	1	0	0	2	0	0	1	0	0	1	0	0	0.5	0	0	1	0	0	0.5	0	66.67	66.57	862	1.11787	2245	2.91139	22	2.85303	0	0	0	0	1	0	0	0	0	1.29683	0	0	0	0	0	0	0
231375 UMIRIM	19976	2	2	0	0	0	0	0	2	1	2	0	0	1	1	0	0	0	0	0	1	0.5	1	0	38.34	38.34	92	0.460553	93	0.465559	7	3.50421	0	0	0	0	0	0	0	0	0	0	0	0	0	0	0	0	0
231380 URUBURETAMA	22223	1	0	0	0	0	0	0	1	1	1	0	0	1	0	0	0	0	0	0	1	1	1	0	94.6	94.6	179	0.805472	275	1.23746	12	5.39981	0	0	0	0	0	0	0	0	0	0	0	0	0	0	0	0	0
231410 VICOSA DO CEARA	61916	4	1	3	1	0	2	0	2	2	2	0	0	1	0.25	0.75	0.25	0	0.5	0	0.5	0.5	0.5	0	73.35	77.08	190	0.306867	479	0.773629	28	4.52226	0	0	0	0	0	0	0	0	0	0	0	0	0	0	0	0	0
240090 ANTONIO MARTINS	7162	1	1	0	0	0	1	0	0	0	1	0	0	1	1	0	0	0	1	0	0	0	1	0	100	100	22	0.307177	39	0.544541	21	29.3214	0	0	0	0	0	0	0	0	0	0	0	0	0	0	0	0	0
240110 AREIA BRANCA	28156	1	0	1	1	0	0	0	1	0	1	0	0	1	0	1	1	0	0	0	1	0	1	0	100	100	1809	6.42492	2706	9.61074	18	6.39295	0	0	0	0	0	0	0	0	0	0	0	0	0	0	0	0	0
240210 CAMPO REDONDO	11363	2	1	1	0	0	0	0	2	2	2	0	0	1	0.5	0.5	0	0	0	0	1	1	1	0	100	100	106	0.932852	109	0.959254	8	7.04039	0	0	0	0	0	0	0	0	0	0	0	0	0	0	0	0	0
240250 CARNAUBAIS	10972	2	0	2	0	0	2	0	0	1	1	0	0	1	0	1	0	0	1	0	0	0.5	0.5	0	100	100	262	2.3879	132	1.20306	14	12.7598	0	0	0	0	0	0	0	0	0	0	0	0	0	0	0	0	0
240280 CORONEL EZEQUIEL	5501	1	0	1	0	0	0	0	1	0	0	0	0	1	0	1	0	0	0	0	1	0	0	0	100	100	28	0.508998	22	0.399927	7	12.725	0	0	0	0	0	0	0	0	0	0	0	0	0	0	0	0	0
240320 DOUTOR SEVERIANO	7068	2	1	1	1	0	1	0	1	0	2	0	0	1	0.5	0.5	0.5	0	0.5	0	0.5	0	1	1	100	100	59	0.834748	34	0.481041	12	16.9779	0	0	0	0	0	0	0	0	0	0	0	0	0	0	0	0	0
240390 FRANCISCO DANTAS	2801	5	0	4	0	1	1	1	2	2	3	0	0	1	0	0.8	0	0.2	0.2	0.2	0.4	0.4	0.6	0	100	100	25	0.892538	23	0.821135	0	0	0	0	0	0	0	0	0	0	0	0	0	0	0	0	0	0	0
240410 GALINHOS	2903	1	1	0	0	1	0	0	0	0	0	0	0	1	1	0	0	1	0	0	0	0	0	0	100	100	30	1.03341	50	1.72236	0	0	0	0	0	0	0	0	0	0	0	0	0	0	0	0	0	0	0
240430 GOVERNADOR DIX-SEPT ROSADO	13115	2	0	2	0	0	1	0	1	1	2	0	0	1	0	1	0	0	0.5	0	0.5	0.5	1	0	100	100	161	1.2276	100	0.762486	8	6.09989	0	0	0	0	0	0	0	0	0	0	0	0	0	0	0	0	0
240460 IELMO MARINHO	14033	2	2	0	0	0	0	0	2	1	2	0	0	1	1	0	0	0	0	0	1	0.5	1	0	100	100	51	0.363429	74	0.527328	1	0.712606	0	0	0	0	0	0	0	0	0	0	0	0	0	0	0	0	0
240470 IPANGUACU	15759	2	2	0	0	0	2	0	0	2	2	0	0	1	1	0	0	0	1	0	0	1	1	0	88	93.91	352	2.23364	259	1.64351	0	0	0	0	0	0	0	0	0	0	0	0	0	0	0	0	0	0	0
240500 JACANA	9341	1	0	0	0	0	1	0	0	1	1	0	0	1	0	0	0	0	1	0	0	1	1	0	100	100	51	0.54598	53	0.567391	12	12.8466	0	0	0	0	0	0	0	0	0	0	0	0	0	0	0	0	0
240530 JANUARIO CICCO	10367	2	0	2	0	0	1	0	1	0	1	0	0	1	0	1	0	0	0.5	0	0.5	0	0.5	0	100	100	514	4.95804	77	0.742741	11	10.6106	0	0	0	0	0	0	0	0	0	0	0	0	0	0	0	0	0
240560 JARDIM DE PIRANHAS	15044	1	1	0	1	1	0	0	0	0	0	0	0	1	1	0	1	1	0	0	0	0	0	0	100	100	87	0.578304	149	0.990428	16	10.6355	0	0	0	0	0	0	0	0	0	0	0	0	0	0	0	0	0
240610 JUCURUTU	18335	2	0	2	0	0	1	0	1	1	1	0	0	1	0	1	0	0	0.5	0	0.5	0.5	0.5	0	100	100	282	1.53804	167	0.910826	33	17.9984	0	0	0	0	0	0	0	0	0	0	0	0	0	0	0	0	0
240630 LAGOA DE PEDRAS	7624	1	0	1	1	0	0	0	1	1	1	0	0	1	0	1	1	0	0	0	1	1	1	0	100	100	102	1.33788	78	1.02308	0	0	0	0	0	0	0	0	0	0	0	0	0	0	0	0	0	0	0
240650 LAGOA NOVA	15880	1	1	0	0	0	1	0	0	1	1	0	0	1	1	0	0	0	1	0	0	1	1	0	100	100	336	2.11587	200	1.25945	14	8.81612	0	0	0	0	0	0	0	0	0	0	0	0	0	0	0	0	0
240790 MONTE DAS GAMELEIRAS	2063	1	1	0	0	1	0	0	0	0	0	0	0	1	1	0	0	1	0	0	0	0	0	0	100	100	47	2.27824	14	0.678623	6	29.0839	0	0	0	0	0	0	0	0	0	0	0	0	0	0	0	0	0
240880 PARAZINHO	5307	1	1	0	0	0	0	0	1	1	1	0	0	1	1	0	0	0	0	0	1	1	1	0	100	100	139	2.61918	89	1.67703	3	5.65291	0	0	0	0	0	0	0	0	0	0	0	0	0	0	0	0	0
240940 PAU DOS FERROS	30802	3	1	0	0	0	2	0	1	2	2	0	0	1	0.333333	0	0	0	0.666667	0	0.333333	0.666667	0.666667	1	100	100	1415	4.59386	1798	5.83728	69	22.4011	0	0	0	0	0	0	0	0	0	0	0	0	3	0	3	0	9.73963
240950 PEDRA GRANDE	3163	1	0	0	1	0	1	0	0	0	0	0	0	1	0	0	1	0	1	0	0	0	0	0	100	100	121	3.82548	90	2.8454	0	0	0	0	0	0	0	0	0	0	0	0	0	0	0	0	0	0	0
240970 PEDRO AVELINO	6591	1	0	1	0	0	1	0	0	1	1	0	0	1	0	1	0	0	1	0	0	1	1	0	100	100	233	3.53512	158	2.39721	0	0	0	0	0	0	0	0	0	0	0	0	0	0	0	0	0	0	0
240980 PEDRO VELHO	14881	4	2	2	2	0	2	1	1	2	3	0	0	1	0.5	0.5	0.5	0	0.5	0.25	0.25	0.5	0.75	0	100	100	382	2.56703	245	1.64639	3	2.01599	0	0	0	0	0	0	0	0	0	0	0	0	0	0	0	0	0
240990 PENDENCIAS	15411	1	0	1	1	0	0	0	1	1	1	0	0	1	0	1	1	0	0	0	1	1	1	0	100	100	423	2.74479	296	1.92071	8	5.1911	0	0	0	0	0	0	0	0	0	0	0	0	0	0	0	0	0
241030 SERRA CAIADA	10250	1	0	0	1	1	0	0	0	0	0	0	0	1	0	0	1	1	0	0	0	0	0	0	100	100	0	0	#NULL!	0	0	0	0	0	0	0	0	0	0	0	0	0	0	0	0	0	0	0	0
241105 TIBAU	4173	2	1	1	0	0	1	0	1	1	2	0	0	1	0.5	0.5	0	0	0.5	0	0.5	0.5	1	0	100	100	128	3.06734	84	2.01294	10	23.9636	0	0	0	0	0	0	0	0	0	0	0	0	0	0	0	0	0
241230 SAO JOSE DO CAMPESTRE	12901	1	0	1	0	0	0	0	1	0	1	0	0	1	0	1	0	0	0	0	1	0	1	1	100	100	361	2.79823	173	1.34098	13	10.0767	0	0	0	0	0	0	0	0	0	0	0	0	1	0	1	0	7.75134
241330 SERRA DE SAO BENTO	5739	1	0	1	0	1	0	0	0	0	0	0	0	1	0	1	0	1	0	0	0	0	0	0	100	100	121	2.10838	66	1.15003	10	17.4246	0	0	0	0	0	0	0	0	0	0	0	0	0	0	0	0	0
241480 VERA CRUZ	12789	4	1	3	3	0	2	0	2	1	1	0	0	1	0.25	0.75	0.75	0	0.5	0	0.5	0.25	0.25	0	100	100	310	2.42396	255	1.9939	6	4.69153	0	0	0	0	0	0	0	0	0	0	0	0	0	0	0	0	0
250010 AGUA BRANCA	10375	1	1	0	0	1	0	0	0	1	1	0	0	1	1	0	0	1	0	0	0	1	1	1	100	100	102	0.983133	90	0.86747	10	9.63855	0	0	0	0	0	0	0	0	0	0	0	0	1	0	1	0	9.63855
250020 AGUIAR	5622	2	1	1	0	0	0	0	2	2	2	0	0	1	0.5	0.5	0	0	0	0	1	1	1	1	100	100	30	0.533618	28	0.498043	9	16.0085	0	0	0	0	0	0	0	0	0	0	0	0	0	0	0	0	0
250030 ALAGOA GRANDE	28384	2	0	2	1	0	2	0	0	1	2	0	0	1	0	1	0.5	0	1	0	0	0.5	1	1	88.39	87.6	318	1.12035	653	2.30059	20	7.04622	0	0	0	0	0	0	0	0	0	0	0	0	1	0	1	0	3.52311
250060 ALHANDRA	19865	2	1	1	0	0	0	0	2	1	1	0	0	1	0.5	0.5	0	0	0	0	1	0.5	0.5	1	100	100	2807	14.1304	870	4.37956	8	4.02718	0	0	0	0	0	0	0	0	0	0	0	0	2	0	2	0	10.068
250073 AMPARO	2264	1	0	1	0	0	0	0	1	1	1	0	0	1	0	1	0	0	0	0	1	1	1	1	100	100	364	16.0777	49	2.16431	0	0	0	0	0	0	0	0	0	0	0	0	0	0	0	0	0	0	0
250077 APARECIDA	8482	1	0	0	0	0	1	0	0	0	0	0	0	1	0	0	0	0	1	0	0	0	0	1	100	100	152	1.79203	41	0.483377	0	0	0	0	0	0	0	0	0	0	0	0	0	0	1	0	1	0	11.7897
250080 ARACAGI	16857	2	0	2	2	0	1	0	1	2	2	0	0	1	0	1	1	0	0.5	0	0.5	1	1	1	100	100	155	0.919499	133	0.78899	0	0	0	0	0	0	0	0	0	0	0	0	0	0	0	0	0	0	0
250100 ARARUNA	20610	2	0	2	2	0	1	0	1	1	2	0	0	1	0	1	1	0	0.5	0	0.5	0.5	1	1	100	100	174	0.84425	187	0.907327	0	0	0	0	0	0	0	0	0	0	0	0	0	0	1	0	1	0	4.85201
250110 AREIA	22493	2	1	1	2	0	2	0	0	1	2	0	0	1	0.5	0.5	1	0	1	0	0	0.5	1	0	100	100	343	1.52492	899	3.9968	25	11.1146	0	0	0	0	0	0	0	0	0	0	0	0	0	0	0	0	0
250130 AROEIRAS	19081	2	1	1	0	0	1	1	0	1	2	0	0	1	0.5	0.5	0	0	0.5	0.5	0	0.5	1	1	100	100	116	0.607935	294	1.5408	22	11.5298	0	0	0	0	0	0	0	0	0	0	0	0	1	0	1	0	5.24082
250135 ASSUNCAO	4067	1	0	1	0	0	1	0	0	0	0	0	0	1	0	1	0	0	1	0	0	0	0	0	100	100	12	0.295058	42	1.0327	0	0	0	0	0	0	0	0	0	0	0	0	0	0	0	0	0	0	0
250153 BARAUNA	5033	2	0	2	2	0	0	0	2	0	2	0	0	1	0	1	1	0	0	0	1	0	1	0	100	100	20	0.397377	10	0.198689	0	0	0	0	0	0	0	0	0	0	0	0	0	0	0	0	0	0	0
250157 BARRA DE SANTANA	8338	1	0	1	1	0	0	0	1	1	1	0	0	1	0	1	1	0	0	0	1	1	1	1	100	100	38	0.455745	70	0.83953	0	0	0	0	0	0	0	0	0	0	0	0	0	0	0	0	0	0	0
250180 BAYEUX	97519	7	4	3	1	0	3	1	3	3	5	0	0	1	0.571429	0.428571	0.142857	0	0.428571	0.142857	0.428571	0.428571	0.714286	1	100	100	14630	15.0022	6243	6.40183	14	1.43562	0	0	0	0	0	0	0	0	0	0	0	0	0	0	0	0	0
250190 BELEM	17733	2	0	1	2	0	2	0	0	0	0	0	0	1	0	0.5	1	0	1	0	0	0	0	1	100	100	723	4.07714	576	3.24818	16	9.02273	0	0	0	0	0	0	0	0	0	0	0	0	1	0	1	0	5.6392
250200 BELEM DO BREJO DO CRUZ	7356	2	0	2	0	1	1	0	0	2	2	0	0	1	0	1	0	0.5	0.5	0	0	1	1	0	100	100	37	0.502991	16	0.21751	16	21.751	0	0	0	0	0	0	0	0	0	0	0	0	0	0	0	0	0
250250 BOQUEIRAO	17934	2	2	0	0	0	0	0	2	0	2	0	0	1	1	0	0	0	0	0	1	0	1	1	100	100	196	1.0929	723	4.03145	14	7.8064	0	0	0	0	0	0	0	0	0	0	0	0	1	0	1	0	5.576
250260 IGARACY	6092	1	1	0	0	0	1	0	0	0	0	0	0	1	1	0	0	0	1	0	0	0	0	1	100	100	28	0.459619	61	1.00131	3	4.92449	0	0	0	0	0	0	0	0	0	0	0	0	0	0	0	0	0
250280 BREJO DO CRUZ	14287	1	1	0	0	0	0	0	1	0	1	0	0	1	1	0	0	0	0	0	1	0	1	1	100	100	121	0.846924	148	1.03591	10	6.99937	0	0	0	0	0	0	0	0	0	0	0	0	1	0	1	0	6.99937
250300 CAAPORA	22079	1	1	0	1	0	1	0	0	0	0	0	0	1	1	0	1	0	1	0	0	0	0	1	100	100	1637	7.41429	901	4.0808	19	8.60546	0	0	0	0	0	0	0	0	0	0	0	0	1	0	1	0	4.52919
250320 CABEDELO	69773	6	1	3	3	0	3	1	2	4	6	0	0	1	0.166667	0.5	0.5	0	0.5	0.166667	0.333333	0.666667	1	1	100	100	19760	28.3204	13390	19.1908	17	2.43647	0	0	0	0	0	0	0	0	0	0	0	0	2	0	2	0	2.86644
250340 CACIMBA DE AREIA	3708	1	1	0	0	0	1	0	0	0	0	0	0	1	1	0	0	0	1	0	0	0	0	0	100	100	21	0.566343	31	0.83603	3	8.09061	0	0	0	0	0	0	0	0	0	0	0	0	0	0	0	0	0
250350 CACIMBA DE DENTRO	17169	1	0	1	0	0	1	0	0	0	1	0	0	1	0	1	0	0	1	0	0	0	1	0	100	100	42	0.244627	67	0.390238	11	6.4069	0	0	0	0	0	0	0	0	0	0	0	0	0	0	0	0	0
250415 CASSERENGUE	7530	1	0	1	1	0	1	0	0	0	0	0	0	1	0	1	1	0	1	0	0	0	0	0	100	100	38	0.504648	21	0.278884	0	0	0	0	0	0	0	0	0	0	0	0	0	0	0	0	0	0	0
250440 CONCEICAO	19030	2	0	2	0	0	2	0	0	0	2	0	0	1	0	1	0	0	1	0	0	0	1	1	100	100	136	0.714661	194	1.01944	27	14.1881	0	0	0	0	0	0	0	0	0	0	0	0	0	0	0	0	0
250460 CONDE	25341	3	0	2	0	0	1	0	2	3	3	0	0	1	0	0.666667	0	0	0.333333	0	0.666667	1	1	1	100	100	3005	11.8583	1018	4.01721	0	0	0	0	0	0	0	0	0	0	0	0	1	0	1	1	2	3.94617	3.94617
250480 COREMAS	15438	1	1	0	1	0	0	1	0	1	1	0	0	1	1	0	1	0	0	1	0	1	1	1	100	100	80	0.518202	182	1.17891	24	15.5461	0	0	0	0	0	0	0	0	0	0	0	0	3	0	3	0	19.4326
250485 COXIXOLA	1948	4	2	2	2	0	2	0	2	3	3	0	0	1	0.5	0.5	0.5	0	0.5	0	0.5	0.75	0.75	0	100	100	11	0.564682	14	0.718686	0	0	0	0	0	0	0	0	0	0	0	0	0	0	0	0	0	0	0
250490 CRUZ DO ESPIRITO SANTO	17599	3	0	3	1	0	1	0	2	1	3	0	0	1	0	1	0.333333	0	0.333333	0	0.666667	0.333333	1	0	100	100	406	2.30695	230	1.30689	0	0	0	0	0	0	0	0	0	0	0	0	0	0	0	0	0	0	0
250510 CUITE	20331	2	0	2	1	0	0	0	2	1	1	0	0	1	0	1	0.5	0	0	0	1	0.5	0.5	1	100	100	56	0.275441	406	1.99695	33	16.2314	0	0	0	0	0	0	0	0	0	0	0	0	1	0	1	0	4.9186
250530 CURRAL VELHO	2508	1	0	1	0	0	0	0	1	1	1	0	0	1	0	1	0	0	0	0	1	1	1	0	100	100	12	0.478469	5	0.199362	0	0	0	0	0	0	0	0	0	0	0	0	0	0	0	0	0	0	0
250600 ESPERANCA	33386	1	0	1	1	0	0	0	1	0	0	0	0	1	0	1	1	0	0	0	1	0	0	1	100	100	406	1.21608	1196	3.58234	16	4.79243	0	0	0	0	0	0	0	0	0	0	0	0	1	0	1	0	2.99527
250630 GUARABIRA	59389	7	3	3	2	0	5	1	1	6	7	0	0	1	0.428571	0.428571	0.285714	0	0.714286	0.142857	0.142857	0.857143	1	1	100	100	2743	4.6187	3791	6.38334	70	11.7867	0	0	0	0	0	0	0	0	0	0	0	0	2	0	2	0	3.36763
250690 ITABAIANA	24363	2	2	0	0	0	1	0	1	1	1	0	0	1	1	0	0	0	0.5	0	0.5	0.5	0.5	1	100	100	727	2.98403	988	4.05533	16	6.56734	0	0	0	0	0	0	0	0	0	0	0	0	2	0	2	0	8.20917
250710 ITAPOROROCA	18978	1	0	1	0	0	0	0	1	1	1	0	0	1	0	1	0	0	0	0	1	1	1	0	100	100	184	0.969544	220	1.15924	7	3.68848	0	0	0	0	0	0	0	0	0	0	0	0	0	0	0	0	0
250720 ITATUBA	11069	7	0	7	0	0	5	0	2	4	6	0	0	1	0	1	0	0	0.714286	0	0.285714	0.571429	0.857143	1	99.65	99.65	52	0.46978	126	1.13831	0	0	0	0	0	0	0	0	0	0	0	0	0	0	2	0	2	0	18.0685
250730 JACARAU	14467	1	0	1	0	0	0	0	1	0	1	0	0	1	0	1	0	0	0	0	1	0	1	0	100	100	326	2.2534	161	1.11288	8	5.52983	0	0	0	0	0	0	0	0	0	0	0	0	0	0	0	0	0
250740 JERICO	7751	1	0	1	0	0	1	0	0	0	1	0	0	1	0	1	0	0	1	0	0	0	1	1	100	100	108	1.39337	132	1.70301	5	6.45078	0	0	0	0	0	0	0	0	0	0	0	0	1	0	1	0	12.9016
250780 JUNCO DO SERIDO	7238	1	1	0	1	0	0	0	1	1	1	0	0	1	1	0	1	0	0	0	1	1	1	0	100	100	38	0.525007	107	1.47831	0	0	0	0	0	0	0	0	0	0	0	0	0	0	0	0	0	0	0
250790 JURIPIRANGA	10830	4	0	4	2	0	0	0	4	2	4	0	0	1	0	1	0.5	0	0	0	1	0.5	1	1	100	100	62	0.572484	135	1.24654	12	11.0803	0	0	0	0	0	0	0	0	0	0	0	0	1	0	1	0	9.23361
250810 LAGOA	4640	2	0	2	0	0	0	0	2	1	2	0	0	1	0	1	0	0	0	0	1	0.5	1	1	100	100	12	0.258621	41	0.883621	0	0	0	0	0	0	0	0	0	0	0	0	0	0	1	0	1	0	21.5517
250820 LAGOA DE DENTRO	7754	1	0	1	0	0	0	0	1	1	1	0	0	1	0	1	0	0	0	0	1	1	1	0	100	100	113	1.45731	49	0.631932	10	12.8966	0	0	0	0	0	0	0	0	0	0	0	0	0	0	0	0	0
250840 LASTRO	2698	2	0	0	0	0	1	0	1	1	2	0	0	1	0	0	0	0	0.5	0	0.5	0.5	1	0	100	100	6	0.222387	10	0.370645	6	22.2387	0	0	0	0	0	0	0	0	0	0	0	0	0	0	0	0	0
250855 LOGRADOURO	4406	2	2	0	1	0	0	1	1	1	2	0	0	1	1	0	0.5	0	0	0.5	0.5	0.5	1	0	100	100	54	1.2256	22	0.499319	0	0	0	0	0	0	0	0	0	0	0	0	0	0	0	0	0	0	0
250860 LUCENA	13344	1	0	0	1	0	0	0	1	1	1	0	0	1	0	0	1	0	0	0	1	1	1	0	100	100	1322	9.90707	508	3.80695	1	0.7494	0	0	0	0	0	0	0	0	0	0	0	0	0	0	0	0	0
250870 MAE D\'AGUA	3988	1	0	1	1	0	0	0	1	0	1	0	0	1	0	1	1	0	0	0	1	0	1	0	100	100	13	0.325978	24	0.601805	0	0	0	0	0	0	0	0	0	0	0	0	0	0	0	0	0	0	0
250890 MAMANGUAPE	45385	4	0	4	4	0	2	1	1	2	3	0	0	1	0	1	1	0	0.5	0.25	0.25	0.5	0.75	1	100	100	2337	5.14928	1447	3.18828	49	10.7965	0	0	0	0	0	0	0	0	0	0	0	0	2	0	2	0	4.40674
250910 MARI	21895	3	1	1	2	0	0	0	3	1	2	0	0	1	0.333333	0.333333	0.666667	0	0	0	1	0.333333	0.666667	1	100	100	242	1.10528	259	1.18292	6	2.74035	0	0	0	0	0	0	0	0	0	0	0	0	1	0	1	0	4.56725
250970 MONTEIRO	33638	3	3	0	0	0	1	0	2	1	3	0	0	1	1	0	0	0	0.333333	0	0.666667	0.333333	1	1	100	100	623	1.85207	906	2.69338	35	10.4049	0	0	0	0	0	0	0	0	0	0	0	0	3	0	3	0	8.91849
250980 MULUNGU	9962	1	0	1	0	0	0	0	1	0	0	0	0	1	0	1	0	0	0	0	1	0	0	1	100	100	119	1.19454	54	0.54206	0	0	0	0	0	0	0	0	0	0	0	0	0	0	1	0	1	0	10.0381
251030 NOVA PALMEIRA	5011	1	1	0	0	0	0	0	1	1	1	0	0	1	1	0	0	0	0	0	1	1	1	0	100	100	21	0.419078	76	1.51666	1	1.99561	0	0	0	0	0	0	0	0	0	0	0	0	0	0	0	0	0
251040 OLHO D\'AGUA	6399	2	1	0	1	1	1	0	0	2	2	0	0	1	0.5	0	0.5	0.5	0.5	0	0	1	1	0	100	100	25	0.390686	67	1.04704	0	0	0	0	0	0	0	0	0	0	0	0	0	0	0	0	0	0	0
251060 OURO VELHO	3052	3	3	0	1	0	3	0	0	1	1	0	0	1	1	0	0.333333	0	1	0	0	0.333333	0.333333	0	100	100	20	0.655308	27	0.884666	0	0	0	0	0	0	0	0	0	0	0	0	0	0	0	0	0	0	0
251065 PARARI	1747	1	0	1	1	0	0	1	0	0	0	0	0	1	0	1	1	0	0	1	0	0	0	0	100	100	7	0.400687	12	0.686892	0	0	0	0	0	0	0	0	0	0	0	0	0	0	0	0	0	0	0
251110 PEDRA LAVRADA	7954	1	0	1	0	0	0	1	0	0	0	0	0	1	0	1	0	0	0	1	0	0	0	1	100	100	61	0.76691	40	0.502892	14	17.6012	0	0	0	0	0	0	0	0	0	0	0	0	1	0	1	0	12.5723
251120 PEDRAS DE FOGO	28607	2	0	2	1	0	1	0	1	2	2	0	0	1	0	1	0.5	0	0.5	0	0.5	1	1	1	100	100	607	2.12186	863	3.01674	26	9.08868	0	0	0	0	0	0	0	0	0	0	1	0	1	1	2	3.49565	3.49565
251130 PIANCO	16147	2	1	1	0	1	0	1	0	1	1	0	0	1	0.5	0.5	0	0.5	0	0.5	0	0.5	0.5	1	100	100	101	0.625503	263	1.62879	46	28.4883	0	0	0	0	0	0	0	0	0	0	0	0	1	0	1	0	6.1931
251140 PICUI	18737	1	1	0	0	0	0	0	1	0	1	0	0	1	1	0	0	0	0	0	1	0	1	1	100	100	163	0.869936	355	1.89465	55	29.3537	0	0	1	0	0	0	0	5.33703	0	0	0	0	1	0	1	0	5.33703
251200 POCINHOS	18848	3	0	3	1	0	1	1	1	2	2	0	0	1	0	1	0.333333	0	0.333333	0.333333	0.333333	0.666667	0.666667	1	100	100	158	0.838285	573	3.04011	34	18.039	0	0	0	0	0	0	0	0	0	0	0	0	1	0	1	0	5.3056
251210 POMBAL	32803	4	0	4	1	0	2	0	2	2	3	0	0	1	0	1	0.25	0	0.5	0	0.5	0.5	0.75	1	100	100	291	0.887114	974	2.96924	38	11.5843	0	0	0	0	0	0	0	0	0	0	0	0	1	0	1	0	3.0485
251250 QUEIMADAS	44388	2	2	0	0	0	0	0	2	1	2	0	0	1	1	0	0	0	0	0	1	0.5	1	1	100	100	1027	2.31369	2663	5.99937	21	4.73101	0	0	0	0	0	0	0	0	0	0	0	0	1	0	1	0	2.25286
251260 QUIXABA	2009	1	0	1	0	0	0	0	1	1	1	0	0	1	0	1	0	0	0	0	1	1	1	0	100	100	12	0.597312	18	0.895968	0	0	0	0	0	0	0	0	0	0	0	0	0	0	0	0	0	0	0
251270 REMIGIO	19973	3	0	0	0	0	1	1	1	3	3	0	0	1	0	0	0	0	0.333333	0.333333	0.333333	1	1	1	100	100	125	0.625845	532	2.6636	0	0	0	0	0	0	0	0	0	0	0	0	0	0	1	0	1	0	5.00676
251280 RIACHO DOS CAVALOS	8555	1	0	1	1	0	0	0	1	1	1	0	0	1	0	1	1	0	0	0	1	1	1	0	100	100	35	0.409117	37	0.432496	5	5.84454	0	0	0	0	0	0	0	0	0	0	0	0	0	0	0	0	0
251290 RIO TINTO	24258	3	1	2	0	0	1	0	2	1	3	0	0	1	0.333333	0.666667	0	0	0.333333	0	0.666667	0.333333	1	1	100	100	748	3.08352	676	2.78671	0	0	0	0	0	0	0	0	0	0	0	0	0	0	1	0	1	0	4.12235
251360 SANTANA DOS GARROTES	6942	2	1	1	1	0	0	0	2	1	2	0	0	1	0.5	0.5	0.5	0	0	0	1	0.5	1	1	100	100	30	0.432152	49	0.705848	0	0	0	0	0	0	0	0	0	0	0	0	0	0	0	0	0	0	0
251396 SAO DOMINGOS	3119	2	0	0	0	0	2	0	0	1	2	0	0	1	0	0	0	0	1	0	0	0.5	1	0	100	100	8	0.256492	6	0.192369	0	0	0	0	0	0	0	0	0	0	0	0	0	0	0	0	0	0	0
251400 SAO JOAO DO CARIRI	4170	1	0	1	0	0	0	0	1	1	1	0	0	1	0	1	0	0	0	0	1	1	1	0	100	100	31	0.743405	104	2.494	0	0	0	0	0	0	0	0	0	0	0	0	0	0	0	0	0	0	0
251430 SAO JOSE DE CAIANA	6394	1	0	1	0	0	0	0	1	1	1	0	0	1	0	1	0	0	0	0	1	1	1	1	96.26	96.26	19	0.297154	23	0.359712	8	12.5117	0	0	0	0	0	0	0	0	0	0	0	0	0	0	0	0	0
251510 SAO SEBASTIAO DE LAGOA DE ROCA	11793	1	0	1	0	0	0	0	1	1	1	0	0	1	0	1	0	0	0	0	1	1	1	0	100	100	138	1.17019	277	2.34885	0	0	0	0	0	0	0	0	0	0	0	0	0	0	0	0	0	0	0
251530 SAPE	52977	2	0	2	2	1	1	0	0	0	1	0	0	1	0	1	1	0.5	0.5	0	0	0	0.5	1	98.9	98.9	1536	2.89937	1540	2.90692	61	11.5144	0	0	0	0	0	0	0	0	0	0	0	0	0	0	0	0	0
251540 SAO VICENTE DO SERIDO	10919	2	1	0	0	0	1	1	0	0	0	0	0	1	0.5	0	0	0	0.5	0.5	0	0	0	0	100	100	#NULL!	0	#NULL!	0	0	0	0	0	0	0	0	0	0	0	0	0	0	0	0	0	0	0	0
251550 SERRA BRANCA	13807	4	1	3	0	1	2	0	1	2	2	0	0	1	0.25	0.75	0	0.25	0.5	0	0.25	0.5	0.5	0	100	100	119	0.861882	404	2.92605	31	22.4524	0	0	0	0	0	0	0	0	0	0	0	0	0	0	0	0	0
251580 SERRA REDONDA	7001	3	3	0	0	0	0	0	3	2	3	0	0	1	1	0	0	0	0	0	1	0.666667	1	0	100	100	64	0.914155	85	1.21411	0	0	0	0	0	0	0	0	0	0	0	0	0	0	0	0	0	0	0
251600 SOLANEA	26051	4	1	1	1	1	1	1	1	2	4	0	0	1	0.25	0.25	0.25	0.25	0.25	0.25	0.25	0.5	1	1	98.47	100	660	2.53349	792	3.04019	20	7.67725	0	0	0	0	0	0	0	0	0	0	0	0	0	0	0	0	0
251620 SOUSA	69997	7	2	5	1	0	5	0	2	5	6	0	0	1	0.285714	0.714286	0.142857	0	0.714286	0	0.285714	0.714286	0.857143	1	100	100	2168	3.09728	4480	6.40027	43	6.14312	0	0	0	0	1	0	0	0	0	1.42863	0	0	8	0	8	0	11.4291
251630 SUME	17096	2	1	1	1	0	1	0	1	1	1	0	0	1	0.5	0.5	0.5	0	0.5	0	0.5	0.5	0.5	1	100	100	201	1.17571	412	2.40992	25	14.6233	0	0	0	0	0	0	0	0	0	0	0	0	1	0	1	0	5.84932
251640 TACIMA	11024	1	1	0	0	0	0	0	1	1	1	0	0	1	1	0	0	0	0	0	1	1	1	1	100	100	#NULL!	0	#NULL!	0	0	0	0	0	0	0	0	0	0	0	0	0	0	0	1	0	1	0	9.07112
251650 TAPEROA	15505	3	1	2	2	0	0	1	2	3	3	0	0	1	0.333333	0.666667	0.666667	0	0	0.333333	0.666667	1	1	1	100	100	57	0.367623	249	1.60593	39	25.1532	0	0	0	0	0	0	0	0	0	0	1	0	1	1	2	6.44953	6.44953
251660 TAVARES	14791	1	0	0	1	0	0	1	0	0	1	0	0	1	0	0	1	0	0	1	0	0	1	0	100	100	169	1.14259	69	0.4665	13	8.78913	0	0	0	0	0	0	0	0	0	0	0	0	0	0	0	0	0
251670 TEIXEIRA	15333	1	1	0	0	0	0	0	1	0	1	0	0	1	1	0	0	0	0	0	1	0	1	1	100	100	98	0.639144	164	1.06959	26	16.9569	0	0	0	0	0	0	0	0	0	0	0	0	1	0	1	0	6.52188
251680 TRIUNFO	9473	1	0	0	1	0	1	0	0	0	1	0	0	1	0	0	1	0	1	0	0	0	1	0	100	100	104	1.09786	39	0.411696	0	0	0	0	0	0	0	0	0	0	0	0	0	0	2	0	2	0	21.1126
251690 UIRAUNA	15356	2	0	2	0	0	2	0	0	0	1	0	0	1	0	1	0	0	1	0	0	0	0.5	0	100	100	151	0.983329	667	4.34358	32	20.8388	0	0	0	0	0	0	0	0	0	0	0	0	2	0	2	0	13.0242
251740 ZABELE	2269	1	0	1	1	0	1	0	0	0	1	0	0	1	0	1	1	0	1	0	0	0	1	0	100	100	21	0.925518	9	0.396651	0	0	0	0	0	0	0	0	0	0	0	0	0	0	0	0	0	0	0
260040 AGUA PRETA	37386	1	0	0	1	1	0	0	0	0	0	0	0	1	0	0	1	1	0	0	0	0	0	0	100	100	449	1.20098	176	0.470764	30	8.02439	0	0	0	0	0	0	0	0	0	0	0	0	1	0	1	0	2.6748
260050 AGUAS BELAS	43923	2	1	1	1	0	2	0	0	1	2	0	0	1	0.5	0.5	0.5	0	1	0	0	0.5	1	1	39.94	39.94	715	1.62785	545	1.24081	15	3.41507	0	0	0	0	0	0	0	0	0	0	0	0	2	0	2	0	4.55342
260080 ALTINHO	22996	1	0	1	1	0	1	0	0	0	0	0	0	1	0	1	1	0	1	0	0	0	0	0	100	100	241	1.04801	696	3.02661	9	3.91372	0	0	0	0	0	0	0	0	0	0	0	0	0	0	0	0	0
260105 ARACOIABA	20936	2	1	1	0	0	2	0	0	1	2	0	0	1	0.5	0.5	0	0	1	0	0	0.5	1	0	50.96	65.71	301	1.43771	160	0.764234	2	0.955292	0	0	0	0	0	0	0	0	0	0	0	0	0	0	0	0	0
260140 BARREIROS	42866	3	1	0	2	0	0	1	2	2	2	0	0	1	0.333333	0	0.666667	0	0	0.333333	0.666667	0.666667	0.666667	0	72.97	73.55	869	2.02725	809	1.88728	17	3.96585	0	0	0	0	0	0	0	0	0	0	0	0	0	0	0	0	0
260160 BELEM DE SAO FRANCISCO	20730	1	0	1	0	0	1	0	0	1	1	0	0	1	0	1	0	0	1	0	0	1	1	0	30.51	32.92	1614	7.78582	310	1.49542	26	12.5422	0	0	0	0	0	0	0	0	0	0	0	0	0	0	0	0	0
260200 BODOCO	38605	1	0	1	0	0	0	0	1	1	1	0	0	1	0	1	0	0	0	0	1	1	1	1	63.71	71.62	107	0.277166	358	0.927341	6	1.5542	0	0	0	0	0	0	0	0	0	0	0	0	0	0	0	0	0
260220 BOM JARDIM	40038	4	0	4	2	0	4	0	0	1	2	0	0	1	0	1	0.5	0	1	0	0	0.25	0.5	0	70.53	88.67	213	0.531995	308	0.769269	19	4.74549	0	0	0	0	0	0	0	0	0	0	0	0	0	0	0	0	0
260260 BREJO DA MADRE DE DEUS	51696	2	1	0	0	0	1	1	0	1	2	0	0	1	0.5	0	0	0	0.5	0.5	0	0.5	1	1	76.66	77.66	198	0.383008	1266	2.44893	18	3.48189	0	0	0	0	0	0	0	0	0	0	0	0	2	0	2	0	3.86877
260270 BUENOS AIRES	13224	1	0	0	0	0	1	0	0	0	0	0	0	1	0	0	0	0	1	0	0	0	0	0	100	100	77	0.582275	50	0.3781	11	8.31821	0	0	0	0	0	0	0	0	0	0	0	0	0	0	0	0	0
260280 BUIQUE	59448	2	1	1	0	0	1	0	1	2	2	0	0	1	0.5	0.5	0	0	0.5	0	0.5	1	1	0	41.76	43.49	317	0.533239	574	0.96555	43	7.23321	0	0	0	0	0	0	0	0	0	0	0	0	0	0	0	0	0
260340 CALUMBI	5744	1	1	0	0	0	0	0	1	1	1	0	0	1	1	0	0	0	0	0	1	1	1	0	100	100	222	3.8649	74	1.2883	8	13.9276	0	0	0	0	0	0	0	0	0	0	0	0	0	0	0	0	0
260392 CARNAUBEIRA DA PENHA	13117	1	0	1	1	0	0	0	1	1	1	0	0	1	0	1	1	0	0	0	1	1	1	0	53.76	59.6	65	0.49554	13	0.099108	5	3.81185	0	0	0	0	0	0	0	0	0	0	0	0	0	0	0	0	0
260420 CATENDE	43778	2	0	2	2	0	1	1	0	1	1	0	0	1	0	1	1	0	0.5	0.5	0	0.5	0.5	0	81.3	81.3	859	1.96217	472	1.07817	16	3.6548	0	0	0	0	0	0	0	0	0	0	0	0	0	0	0	0	0
260520 ESCADA	69701	1	0	0	0	0	1	0	0	1	1	0	0	1	0	0	0	0	1	0	0	1	1	1	80.65	80.65	3430	4.92102	3341	4.79333	26	3.73022	0	0	0	0	0	0	0	0	0	0	0	0	1	0	1	0	1.4347
260620 GOIANA	80345	6	3	3	1	0	4	0	2	4	5	0	0	1	0.5	0.5	0.166667	0	0.666667	0	0.333333	0.666667	0.833333	1	99.97	100	29607	36.8498	27649	34.4128	41	5.10299	0	0	0	0	0	0	0	0	0	0	1	0	4	1	5	1.24463	4.97853
260630 GRANITO	7586	1	0	1	1	0	1	0	0	1	1	0	0	1	0	1	1	0	1	0	0	1	1	0	100	100	33	0.435012	49	0.645927	10	13.1822	0	0	0	0	0	0	0	0	0	0	0	0	0	0	0	0	0
260640 GRAVATA	85309	9	4	4	0	0	2	3	4	8	8	0	0	1	0.444444	0.444444	0	0	0.222222	0.333333	0.444444	0.888889	0.888889	1	68.91	74	2435	2.85433	3877	4.54466	40	4.68884	0	0	0	0	0	0	0	0	0	0	0	0	1	0	1	0	1.17221
260660 IBIMIRIM	29585	3	0	3	0	0	1	0	2	2	3	0	0	1	0	1	0	0	0.333333	0	0.666667	0.666667	1	1	100	100	512	1.73061	158	0.534054	13	4.39412	0	0	0	0	0	0	0	0	0	0	0	0	1	0	1	0	3.38009
260690 IGUARACY	12265	1	1	0	0	0	0	0	1	1	1	0	0	1	1	0	0	0	0	0	1	1	1	0	100	100	633	5.16103	67	0.54627	9	7.33795	0	0	0	0	0	0	0	0	0	0	0	0	0	0	0	0	0
260750 ITAIBA	26268	1	0	1	1	0	1	0	0	1	1	0	0	1	0	1	1	0	1	0	0	1	1	0	100	100	213	0.810873	134	0.510126	18	6.85244	0	0	0	0	0	0	0	0	0	0	0	0	0	0	0	0	0
260765 ITAMBE	36495	1	0	1	0	0	0	0	1	1	1	0	0	1	0	1	0	0	0	0	1	1	1	1	100	100	255	0.698726	824	2.25784	25	6.85025	0	0	0	0	0	0	0	0	0	0	0	0	1	0	1	0	2.7401
260770 ITAPETIM	13492	1	0	1	0	0	0	0	1	1	1	0	0	1	0	1	0	0	0	0	1	1	1	0	100	100	253	1.87519	100	0.74118	16	11.8589	0	0	0	0	0	0	0	0	0	0	0	0	0	0	0	0	0
260775 ITAPISSUMA	27144	4	1	1	1	0	1	0	3	3	3	0	0	1	0.25	0.25	0.25	0	0.25	0	0.75	0.75	0.75	1	100	100	1832	6.74919	2809	10.3485	1	0.368406	0	0	0	0	0	0	0	0	0	0	0	0	1	0	1	0	3.68406
260800 JATAUBA	17305	1	1	0	0	0	1	0	0	1	1	0	0	1	1	0	0	0	1	0	0	1	1	0	100	100	37	0.213811	175	1.01127	6	3.46721	0	0	0	0	0	0	0	0	0	0	0	0	0	0	0	0	0
260820 JOAQUIM NABUCO	15999	1	0	1	0	0	0	0	1	0	0	0	0	1	0	1	0	0	0	0	1	0	0	0	100	100	103	0.64379	92	0.575036	8	5.00031	0	0	0	0	0	0	0	0	0	0	0	0	0	0	0	0	0
260840 JUREMA	15483	1	0	0	1	0	1	0	0	0	0	0	0	1	0	0	1	0	1	0	0	0	0	0	90.06	90.06	38	0.24543	148	0.955887	10	6.4587	0	0	0	0	0	0	0	0	0	0	0	0	0	0	0	0	0
260845 LAGOA DO CARRO	18429	2	2	0	0	0	1	0	1	2	2	0	0	1	1	0	0	0	0.5	0	0.5	1	1	0	100	100	279	1.51392	260	1.41082	8	4.34098	0	0	0	0	0	0	0	0	0	0	0	0	0	0	0	0	0
260950 NAZARE DA MATA	32673	2	0	2	0	0	0	0	2	1	1	0	0	1	0	1	0	0	0	0	1	0.5	0.5	0	28.42	31.51	1650	5.05004	1118	3.42179	11	3.36669	0	0	0	0	0	0	0	0	0	0	0	0	15	0	15	0	45.9095
260990 OURICURI	70466	1	1	0	0	0	0	1	0	0	0	0	0	1	1	0	0	0	0	1	0	0	0	1	74.23	85.47	796	1.12962	212	0.300854	35	4.96693	0	0	0	0	1	0	0	0	0	1.41912	0	0	1	0	1	0	1.41912
261020 PANELAS	26438	3	0	3	0	0	3	0	0	3	3	0	0	1	0	1	0	0	1	0	0	1	1	1	96.7	97.44	133	0.503064	339	1.28225	16	6.05189	0	0	0	0	0	0	0	0	0	0	1	0	1	1	2	3.78243	3.78243
261030 PARANATAMA	11608	1	0	1	0	0	0	0	1	1	1	0	0	1	0	1	0	0	0	0	1	1	1	1	100	100	142	1.22329	109	0.939008	13	11.1992	0	0	0	0	0	0	0	0	0	0	1	0	1	1	2	8.61475	8.61475
261040 PARNAMIRIM	22198	1	0	1	0	0	0	0	1	1	1	0	0	1	0	1	0	0	0	0	1	1	1	1	100	100	1307	5.88792	832	3.74809	19	8.55933	0	0	0	0	0	0	0	0	0	0	4	0	2	4	6	18.0196	9.00982
[truncated: 1,219 more rows]
[truncated: 8 more columns]
